# Supplementary material for: A dataset of diversity and distribution of rodents and shrews in China
Source: Sci Data. 2022 Jun 15;9:304. doi: 10.1038/s41597-022-01422-2 (PMC9200832; doi:10.1038/s41597-022-01422-2)
Supplement: Supplementary file 1 — Supplement Table 1. Catalogue, medical importance and ecological character of 364 rodents and shrews in China (2021). [file 41597_2022_1422_MOESM1_ESM.xlsx]

## Sheet: Sheet2
	行标签	计数项:Species
	Aeretes melanopterus	1
	Alexandromys fortis	1
	Alexandromys kikuchii	1
	Alexandromys limnophilus	1
	Alexandromys maximowiczii	1
	Alexandromys mongolicus	1
	Alexandromys oeconomus	1
	Allactaga major	1
	Allocricetulus curtatus	1
	Allocricetulus eversmanni	1
	Alpiscaptulus medogensis	1
	Alticola albicauda	1
	Alticola argentata	1
	Alticola barakshin	1
	Alticola macrotis	1
	Alticola semicanus	1
	Alticola stoliczkanus	1
	Alticola strelzowi	1
	Anourosorex squamipes	1
	Anourosorex yamashinai	1
	Apodemus agrarius	1
	Apodemus chevrieri	1
	Apodemus draco	1
	Apodemus ilex	1
	Apodemus latronum	1
	Apodemus nigrus	1
	Apodemus pallipes	1
	Apodemus peninsulae	1
	Apodemus semotus	1
	Apodemus uralensis	1
	Arvicola amphibius	1
	Atherurus macrourus	1
	Bandicota bengalensis	1
	Bandicota indica	1
	Belomys pearsonii	1
	Berylmys berdmorei	1
	Berylmys bowersi	1
	Berylmys manipulus	1
	Biswamoyopterus gaoligongensis	1
	Blarinella quadraticauda	1
	Blarinella wardi	1
	Brachiones przewalskii	1
	Callosciurus erythraeus	1
	Callosciurus irornatus	1
	Callosciurus phayrei	1
	Callosciurus pygerythrus	1
	Callosciurus quinquestriatus	1
	Cannomys badius	1
	Cansumys canus	1
	Cardiocranius paradoxus	1
	Caryomys eva	1
	Caryomys inez	1
	Castor fiber	2
	Chaetocauda sichuanensis	1
	Chimaerodipus auriyus	1
	Chimarrogale himalayica	1
	Chimarrogale leander	1
	Chimarrogale styani	1
	Chiromyscus chiropus	1
	Chiromyscus langbianis	1
	Chiropodomys gliroides	1
	Chodsigoa caovansunga	1
	Chodsigoa furva	1
	Chodsigoa Hoffmanni	1
	Chodsigoa hypsibia	1
	Chodsigoa parca	1
	Chodsigoa parva	1
	Chodsigoa salenskii	1
	Chodsigoa smithii	1
	Chodsigoa sodalis	1
	Craseomys rufocanus	1
	Cricetulus alticola	1
	Cricetulus barabensis	2
	Cricetulus kamensis	1
	Cricetulus longicaudatus	1
	Cricetulus migratorius	1
	Cricetulus sokolovi	1
	Cricetus cricetus	2
	Crocidura anhuiensis	1
	Crocidura attenuata	1
	Crocidura dongyangjiangensis	1
	Crocidura fuliginosa	1
	Crocidura indochinensis	1
	Crocidura lasiura	1
	Crocidura rapax	1
	Crocidura shantungensis	1
	Crocidura sibirica	1
	Crocidura suaveolens	1
	Crocidura tadae	1
	Crocidura tanakae	1
	Crocidura vorax	2
	Crocidura wuchihensis	1
	Dacnomys millardi	1
	Dipus deasyi	1
	Dipus sagitta	2
	Dremomys gularis	1
	Dremomys lokriah	1
	Dremomys pernyi	1
	Dremomys pyrrhomerus	1
	Dremomys rufigenis	1
	Dryomys nitedula	1
	Ellobius talpinus	1
	Eolagurus luteus	1
	Eolagurus przewalskii	1
	Eospalax baileyi	1
	Eospalax cansus	1
	Eospalax fontanierii	1
	Eospalax rothschildi	1
	Eospalax rufescens	1
	Eospalax smithii	1
	Eothenomys cachinus	1
	Eothenomys chinensis	1
	Eothenomys colurnus	1
	Eothenomys custos	1
	Eothenomys eleusis	1
	Eothenomys fidelis	1
	Eothenomys hintoni	1
	Eothenomys jinyangensis	1
	Eothenomys luojishanensis	1
	Eothenomys meiguensis	1
	Eothenomys melanogaster	1
	Eothenomys miletus	2
	Eothenomys olitor	1
	Eothenomys proditor	1
	Eothenomys shimianensis	1
	Eothenomys tarquinius	1
	Eothenomys wardi	1
	Eozapus setchuanus	1
	Episoriculus baileyi	1
	Episoriculus caudatus	1
	Episoriculus fumidus	1
	EpiSoriculus leucops	1
	Episoriculus macrurus	1
	Episoriculus sacratus	1
	Erinaceus amurensis	1
	Euchoreutes naso	1
	Eupetaurus cinereus	1
	Eupetaurus nivamons	1
	Eupetaurus tibetensis	1
	Euroscaptor grandis	1
	Euroscaptor kuznetsovi	1
	Euroscaptor longirostris	1
	Euroscaptor micrura	1
	Euroscaptor orlovi	1
	Hadromys yunnanensis	1
	Hapalomys delacouri	3
	Hapalomys longicaudatus	1
	Hemiechinus auritus	1
	Hylomys suillus	1
	Hylopetes alboniger	1
	Hylopetes phayrei	1
	Hystrix brachyura	1
	Lagurus lagurus	1
	Lasiopodomys brandtii	1
	Lasiopodomys gregalis	1
	Lasiopodomys mandnarinus	1
	Lasiopodomys socialis	1
	Leopoldamys edwardsi	1
	Leopoldamys neilli	1
	Lepus comus	1
	Lepus coreanus	1
	Lepus hainanus	1
	Lepus mandshuricus	1
	Lepus oiostolus	1
	Lepus sinensis	1
	Lepus tibetanus	1
	Lepus timidus	1
	Lepus tolai	1
	Lepus yarkandensis	1
	Marmota baibacina	1
	Marmota caudata	1
	Marmota himalayana	1
	Marmota sibirica	1
	Maxomys surifer	1
	Menetes berdmorei	1
	Meriones chengi	1
	Meriones libycus	1
	Meriones meridianus	1
	Meriones tamariscinus	1
	Meriones unguiculatus	1
	Mesechinus dauricus	2
	Mesechinus hughi	1
	Mesechinus miodon	1
	Mesechinus wangi	1
	Micromys erythrotis	1
	Micromys minutus	1
	Microtus agrestis	1
	Microtus ilaeus	1
	Microtus juldaschi	1
	Mogera insularis	1
	Mogera kanoana	1
	Mogera latouchei	1
	Mogera robusta	1
	Mogera uchidai	1
	Mus caroli	1
	Mus cervicolor	1
	Mus cookii	1
	Mus musculus	1
	Mus pahari	1
	Myodes centralis	1
	Myodes rutilus	1
	Myopus schisticolor	1
	Myospalax aspalax	1
	Myospalax psilurus	1
	Nectogale elegans	1
	Neodon clarkei	1
	Neodon forresti	1
	Neodon fuscus	1
	Neodon irene	1
	Neodon leucurus	1
	Neodon linzhiensis	1
	Neodon medogensis	1
	Neodon nyalamensis	1
	Neodon sikimensis	1
	Neohylomys hainanensis	1
	Neomys fodiens	1
	Neotetracus sinensis	1
	Nesokia indica	1
	Niviventer andersoni	2
	Niviventer brahma	1
	Niviventer bukit	1
	Niviventer confucianus	1
	Niviventer coxinga	1
	Niviventer cremoriventer	1
	Niviventer culturatus	1
	Niviventer eha	1
	Niviventer excelsior	1
	Niviventer fengi	1
	Niviventer fulvescens	2
	Niviventer gladiusmaculus	1
	Niviventer huang	1
	Niviventer lotipes	1
	Niviventer mekongis	1
	Niviventer niviventer	1
	Niviventer pianmaensis	1
	Niviventer sacer	1
	Ochotona alpina	1
	Ochotona argentata	1
	Ochotona cansus	1
	Ochotona coreana	1
	Ochotona curzoniae	1
	Ochotona dauurica	1
	Ochotona erythrotis	1
	Ochotona flatcalvariam	1
	Ochotona forresti	1
	Ochotona gloveri	1
	Ochotona huanglognensis	1
	Ochotona iliensis	1
	Ochotona koslowi	1
	Ochotona ladacensis	1
	Ochotona macrotis	1
	Ochotona mantchurica	1
	Ochotona nubrica	1
	Ochotona pallasi	2
	Ochotona pusilla	1
	Ochotona roylei	1
	Ochotona rutila	1
	Ochotona sacraria	1
	Ochotona sikimaria	1
	Ochotona syrinx	1
	Ochotona thibetana	1
	Ochotona thomasi	1
	Orientallactaga balikunica	1
	Orientallactaga bullata	1
	Orientallactaga sibirica	1
	Parablarinella griselda	1
	Parascaptor leucurus	1
	Petaurista albiventer	1
	Petaurista alborufus	1
	Petaurista caniceps	2
	Petaurista hainana	1
	Petaurista magnificus	1
	Petaurista marica	1
	Petaurista petaurista	1
	Petaurista philippensis	1
	Petaurista sybila	1
	Petaurista xanthotis	1
	Phodopus campbelli	1
	Phodopus roborovskii	1
	Priapomys leonardi	1
	Proedromys bedfordi	1
	Proedromys liangshanensis	1
	Pteromys volans	1
	Pygeretmus pumilio	1
	Rattus andamanensis	1
	Rattus exulans	1
	Rattus losea	1
	Rattus nitidus	1
	Rattus norvegicus	1
	Rattus rattus	1
	Rattus tanezumi	1
	Ratufa bicolor	1
	Rhizomys pruinosus	1
	Rhizomys sinensis	1
	Rhizomys sumatrensis	1
	Rhombomys opimus	2
	Rupestes forresti	1
	Salpingotus crassicauda	1
	Salpingotus kozlovi	1
	Scapanulus oweni	1
	Scaptochirus moschatus	1
	Scaptonyx fusicaudus	1
	Scarturus elater	1
	Sciurotamias davidianus	1
	Sciurus vulgaris	1
	Sicista caudata	1
	Sicista concolor	1
	Sicista pseudonapaea	1
	Sicista subtilis	1
	Sicista tianschanica	1
	Sorex asper	1
	Sorex bedfordiae	1
	Sorex caecutiens	1
	Sorex cansulus	1
	Sorex cylindricauda	1
	Sorex daphaenodon	1
	Sorex excelsus	1
	Sorex gracillimus	1
	Sorex isodon	1
	Sorex kozlovi	1
	Sorex minutissimus	1
	Sorex minutus	1
	Sorex mirabilis	1
	Sorex roboratus	1
	Sorex sinalis	1
	Sorex thibetanus	1
	Sorex tundrensis	1
	Sorex unguiculatus	1
	Soriculus nigrescens	1
	Spermophilus alaschanicus	1
	Spermophilus dauricus	1
	Spermophilus erythrogenys	1
	Spermophilus relictus	1
	Spermophilus undulatus	1
	Stylodipus andrewsi	1
	Stylodipus sungorus	1
	Stylodipus telum	1
	Suncus etruscus	1
	Suncus murinus	1
	Tamias sibiricus	1
	Tamiops macclellandii	1
	Tamiops maritimus	1
	Tamiops swinhoei	1
	Tonkinomys daovantieni	1
	Trogopterus xanthipes	2
	Tscherskia triton	1
	Tupaia belangeri	1
	Typhlomys chapensis	1
	Typhlomys cinereus	1
	Typhlomys daloushanensis	1
	Typhlomys huangshanensis	1
	Typhlomys nanus	1
	Uropsilus aequodonenia	1
	Uropsilus andersoni	1
	Uropsilus atronates	1
	Uropsilus dabieshanensis	1
	Uropsilus gracilis	2
	Uropsilus investigator	1
	Uropsilus nivatus	1
	Uropsilus soricipes	1
	Vandeleuria oleracea	1
	Vernaya fulva	1
	Volemys millicens	1
	Volemys musseri	1
	(空白)
	总计	380

## Sheet: Sheet1
Supplement Table 1. Catalogue, medical importance and ecological character of 364 rodents and shrews in China (2021).
NO.	Species Authority	Order	Family	Genus	Species	English Name	Chinese Name	Synonyms	Medical importance	Major Treat(s)	Population Size	Population Trend	Habitat(s)	Ecosystem(s)	Conservation Acton(s)
1	Schrenk, 1859	EULIPOTYPHLA	Erinaceidae	Erinaceus	Erinaceus amurensis	Amur Hedgehog	东北刺猬	Manchurian Hedgehog	NA	pesticide, envioronmental pollution	NA	stable	subtropical moist lowland forest; subtropical moist highland forest, shrubland, grasssland, taiga forest, arable land, urban area	forest ecosystem, shrubland ecosystem,grassland ecosystem, cropland ecosystem, human settlement ecosystem	None
2	Gmelin, 1770	EULIPOTYPHLA	Erinaceidae	Hemiechinus	Hemiechinus auritus	Long Eared Hedgehog	大耳猬	None	NA	None	NA	NA	grassland, shrubland, arable land, temperate desert	shrubland ecosystem, grassland ecosystem, cropland ecosystem, desert ecosystem	Policy-based action and legislation, communication and education, habitat peotection
3	Müller, 1840	EULIPOTYPHLA	Erinaceidae	Hylomys	Hylomys suillus	Short-tailed Gymnure	毛猬	None	NA	NA	NA	stable	tropical and subtropical moist lowland forest; tropical and subtropical moist montane forest, shrubland	forest ecosystem, shrubland ecosystem	None
4	Sundevall, 1842	EULIPOTYPHLA	Erinaceidae	Mesechinus	Mesechinus dauricus	daurian hedegehog	达乌尔猬	Erinaceus manchuricus	NA	mining, livestock farming or ranching, rock kill	NA	stable	grassland	grassland ecosystem	Policy-based action and legislation, communication and education, habitat peotection
5	Thomas, 1908	EULIPOTYPHLA	Erinaceidae	Mesechinus	Mesechinus hughi	Hugh's Hedgehog	侯氏猬	Central chinese hedgehog	NA	hunting and gathpering terrestrial plant	NA	decreasing	deciduous broad-leaved forest	forest ecosystem	Communication and education, habitat protection
6	Thomas, 1908	EULIPOTYPHLA	Erinaceidae	Mesechinus	Mesechinus miodon	small-tooth hedgehog	小齿猬	None	NA	NA	NA	NA	forest, grassland,farm land	forest ecosystem, grassland ecosystem, cripland ecosystem	None
7	Ai et al., 2018	EULIPOTYPHLA	Erinaceidae	Mesechinus	Mesechinus wangi	Wang's hedgehog	高黎贡林猬	Gaoligong forest hedgehog	NA	NA	NA	NA	deciduous broad-leaved forest	forest ecosystem, shrubland ecosystem	None
8	Shaw and Wong, 1959	EULIPOTYPHLA	Erinaceidae	Neohylomys	Neohylomys hainanensis	Hainan Gymnure	海南新毛猬	Hainan Moonrat	NA	loggng, plantation	NA	decreasing	secondary forest and rubber forest around 250m a.s.l., mountain forest around 600-1000m a.s.l.	forest ecosystem	Populations and habits located in nature reserves and protected
9	Trouessart, 1909	EULIPOTYPHLA	Erinaceidae	Neotetracus	Neotetracus sinensis	Shrew Gymnure	中国鼩猬	Shrew Hedgehog	NA	NA	NA	stable	subtropical moist montane forest	forest ecosystem	Populations and habits located in nature reserves and protected
10	Milne-Edwards, 1872	EULIPOTYPHLA	Soricidae	Anourosorex	Anourosorex squamipes	Mole Shrew	四川短尾鼩	Chinese mole shrew	NA	None	NA	NA	subtropical moist montane forest	forest ecosystem	None
11	Milne-Edwards, 1872	EULIPOTYPHLA	Soricidae	Anourosorex	Anourosorex yamashinai	Taiwanese mole shrew	台湾短尾鼩	None	NA	None	NA	NA	subtropical moist montane forest	forest ecosystem, cropland ecosystem	None
12	Milne-Edwards, 1872	EULIPOTYPHLA	Soricidae	Blarinella	Blarinella quadraticauda	Asiatic Short Tailed Shrew	川鼩	None	NA	logging, farming, hous and urban area construction	NA	decreasing	taiga forest, secondary forest	forest ecosystem	Populations and habits located in nature reserves and protected
13	Thomas, 1915	EULIPOTYPHLA	Soricidae	Blarinella	Blarinella wardi	Burmese Short Tailed Shrew	狭颅黑齿鼩鼱	None	NA	NA	NA	NA	temperate forest	Forest ecosystem	Populations and habits located in nature reserves and protected
14	Gray, 1842	EULIPOTYPHLA	Soricidae	Chimarrogale	Chimarrogale himalayica	Himalayan Water Shrew	喜马拉雅水麝鼩	None	NA	NA	NA	NA	subtropical moist mountain forest, near stream	forest ecosystem, lake and river ecosystem	Populations and habits located in nature reserves and protected
15	Thomas, 1902	EULIPOTYPHLA	Soricidae	Chimarrogale	Chimarrogale leander	leander water shrew	利安德水麝鼩	None	NA	NA	NA	NA	forest, lake, river	forest ecosystem, lake and river ecosystem	None
16	de Winton, 1899	EULIPOTYPHLA	Soricidae	Chimarrogale	Chimarrogale styani	Chinese Water Shrew	灰腹水鼩	None	NA	NA	NA	NA	subtropical moist mountain forest, near stream	forest ecosystem, lake and river ecosystem	Populations and habits located in nature reserves and protected
17	Lunde et al., 2003	EULIPOTYPHLA	Soricidae	Chodsigoa	Chodsigoa caovansunga	Van Sung's Long-Tailed Shrew	高氏缺齿鼩	Van Sung's Shrew	NA	NA	NA	NA	subtropical moist mountain forest	Forest ecosystem	None
18	Anthony, 1941	EULIPOTYPHLA	Soricidae	Chodsigoa	Chodsigoa furva	Dusky long-tailed shrew	烟黑缺齿鼩	Chodsigoa smithii furva	NA	NA	NA	NA	mountain region at elevation over 2000m	mountain ecosystem	None
19	chen et al., 2017	EULIPOTYPHLA	Soricidae	Chodsigoa	Chodsigoa Hoffmanni	Hoffmanni's long-tailed shrew	霍氏缺齿鼩	None	NA	NA	NA	NA	evergreen broad-leaved forest from 1500-2000m of ailao shan or wuliang shan in yunnan	Forest ecosystem	None
20	de Winton, 1899	EULIPOTYPHLA	Soricidae	Chodsigoa	Chodsigoa hypsibia	De Winton's Shrew	川西缺齿鼩	Chodsigoa paraca furva	NA	NA	NA	NA	subtropical moist mountain forest, near stream	forest ecosystem, lake and river ecosystem	Populations and habits located in nature reserves and protected
21	Allen, 1923	EULIPOTYPHLA	Soricidae	Chodsigoa	Chodsigoa parca	Lowe's Shrew	云南缺齿鼩鼱	Soriculus parca	NA	NA	NA	NA	subtropical moist mountain forest	forest ecosystem, lake and river ecosystem	None
22	Allen, 1923	EULIPOTYPHLA	Soricidae	Chodsigoa	Chodsigoa parva	Pygmy Brown Toothed Shrew	滇北缺齿鼩	None	NA	NA	NA	NA	temperate forest	Forest ecosystem	None
23	Kastschenko, 1907	EULIPOTYPHLA	Soricidae	Chodsigoa	Chodsigoa salenskii	Salenski's Shrew	大缺齿鼩	Soriculus salenskii	NA	NA	NA	NA	temperate forest	Forest ecosystem	None
24	Thomas, 1911	EULIPOTYPHLA	Soricidae	Chodsigoa	Chodsigoa smithii	Smith's Shrew	斯氏缺齿鼩	soriculus Smithii	NA	NA	NA	decreasing	temperate forest	Forest ecosystem	None
25	Thomas, 1913	EULIPOTYPHLA	Soricidae	Chodsigoa	Chodsigoa sodalis	Lesser taiwanese shrew	细尾缺齿鼩鼱	None	NA	logging	NA	NA	subtropical high altitude shrubland	shrubland ecosystem	None
26	Zhang et al., 2019	EULIPOTYPHLA	Soricidae	Crocidura	Crocidura anhuiensis	Unknown	安徽麝鼩	None	NA	NA	NA	NA	NA	NA	NA
27	Milne-Edwards, 1872	EULIPOTYPHLA	Soricidae	Crocidura	Crocidura attenuata	Grey Shrew	灰麝鼩	Asian Gray Shrew	NA	NA	NA	NA	tropical and subtropical moist lowland montane forest, grassland, shrubland	forest ecosystem, shrubland ecosystem, grassland ecosystem	None
28	Liu et al., 2020	EULIPOTYPHLA	Soricidae	Crocidura	Crocidura dongyangjiangensis	Unknown	东阳江麝鼩	None	NA	NA	NA	NA	NA	NA	NA
29	Blyth, 1855	EULIPOTYPHLA	Soricidae	Crocidura	Crocidura fuliginosa	Southeast Asian Shrew	白尾梢麝鼩	Sorex fuliginosus	NA	None	NA	NA	tropical moist lowland montane forest	forest ecosystem	None
30	Robinson and Kloss 1922	EULIPOTYPHLA	Soricidae	Crocidura	Crocidura indochinensis	Indochinese Shrew	印支小麝鼩	None	NA	NA	NA	NA	subtropical moist mountane forest	forest ecosystem	Populations and habits located in nature reserves and protected
31	Dobson, 1890	EULIPOTYPHLA	Soricidae	Crocidura	Crocidura lasiura	Ussuri Shrew	大麝鼩	Ussuri White-toothed Shrew	NA	NA	NA	NA	forest, swamp, grassland, shurbland, arable land	forest ecosystem, grassland ecosystem, shrubland ecosystem, grassland ecosystem, wetland ecosystem	Populations and habits located in nature reserves and protected
32	Allen, 1923	EULIPOTYPHLA	Soricidae	Crocidura	Crocidura rapax	Chinese White Toothed Shrew	华南中麝鼩	None	NA	NA	NA	NA	temperate forest	forest ecosystem, grassland ecosystem, shrubland ecosystem, grassland ecosystem, wetland ecosystem	None
33	Miller, 1901	EULIPOTYPHLA	Soricidae	Crocidura	Crocidura shantungensis	Asian Lesser White Toothed Shrew	山东小麝鼩	None	NA	NA	NA	NA	grassland, forest	forest ecosystem, grassland ecosystem	None
34	Dukelsky, 1930	EULIPOTYPHLA	Soricidae	Crocidura	Crocidura sibirica	Siberian Shrew	西伯利亚麝鼩	Crocidura leucodon	NA	over-grazing, pollution	NA	NA	forest, swamp, near stream	forest ecosystem, wetland ecosystem, lake and river ecosystem	None
35	Pallas, 1811	EULIPOTYPHLA	Soricidae	Crocidura	Crocidura suaveolens	Lesser Shrew	北小麝鼩	None	NA	It may be out-competed in some areas by C. russula. Pesticides and herbicides may have a negative impact on the species in agricultural habitats (Libois et al. 1999), but at present this does not seem to be a major threat.	NA	NA	shrubland, grassland, rocky areas (eg. inland cliffs, mountain peaks), marine coastal/supratidal, artificial/terrestrial	terrestrial ecosystem	In-place land/water protection
36	Kuroda, 1938	EULIPOTYPHLA	Soricidae	Crocidura	Crocidura tadae	Taiwanese Gray Shrew	台湾长尾麝鼩	None	NA	None	NA	NA	grassland, secondary forest, pastureland	forest ecosysytem, grassland ecosystem	None
37	Kuroda, 1938	EULIPOTYPHLA	Soricidae	Crocidura	Crocidura tanakae	Unknown	台湾灰麝鼩	None	NA	NA	NA	NA	NA	NA	NA
38	Allen, 1923	EULIPOTYPHLA	Soricidae	Crocidura	Crocidura vorax	Voracious Shrew	西南中麝鼩	None	NA	NA	NA	NA	temperate forest, subtropical moist lowland forest	forest ecosystem	None
39	Wang, 1966	EULIPOTYPHLA	Soricidae	Crocidura	Crocidura wuchihensis	Hainan Island Shrew	五指山小麝鼩	None	NA	NA	NA	NA	tropical rainforest	forest ecosystem, wetland ecosystem, lake and river ecosystem	None
40	Thomas, 1914	EULIPOTYPHLA	Soricidae	Episoriculus	Episoriculus baileyi	Mishmi brown-toothed shrew	米什米长尾鼩鼱	None	NA	NA	NA	NA	coniferous forest, deciduous broad-leaved forest	forest ecosystem	None
41	Horsfield, 1851	EULIPOTYPHLA	Soricidae	Episoriculus	Episoriculus caudatus	Hodgson's Brown Toothed Shrew	褐腹长尾鼩	Episoriculus caudatus	NA	NA	NA	NA	arable land, meadow, taiga forest	forest ecosystem. Grassland ecosystem, cropland ecosystem	None
42	Thomas, 1913	EULIPOTYPHLA	Soricidae	Episoriculus	Episoriculus fumidus	Taiwan Brown Toothed Shrew	台湾长尾鼩鼱	Episoriculus fumidus	NA	NA	NA	NA	taiga forest, shrubland, subtropical moist montane forest	forest ecosystem. Shrubland ecosystem	None
43	Horsfield, 1855	EULIPOTYPHLA	Soricidae	Episoriculus	EpiSoriculus leucops	Long-tailed brown-toothed shrew	大长尾鼩鼱	Soriculus leucops	NA	NA	NA	NA	taiga forest, shrubland, subtropical moist montane forest,arable land, grassland	forest ecosystem. Shrubland ecosystem, grassland ecosystem, cropland ecosystem	None
44	Blanford, 1888	EULIPOTYPHLA	Soricidae	Episoriculus	Episoriculus macrurus	gray-bellied shrew	小长尾鼩鼱	None	NA	None	NA	NA	forest	terrestrial ecosystem	NA
45	Thomas, 1911	EULIPOTYPHLA	Soricidae	Episoriculus	Episoriculus sacratus	gray-bellied shrew	灰腹长尾鼩鼱	None	NA	NA	NA	NA	coniferous forest	forest ecosystem	None
46	Milne-Edwards, 1870	EULIPOTYPHLA	Soricidae	Nectogale	Nectogale elegans	Elegant Water Shrew	蹼足鼩	None	NA	NA	NA	NA	near stream	forest ecosystem, lake and river ecosystem	Populations and habits located in nature reserves and protected
47	Pennant, 1771	EULIPOTYPHLA	Soricidae	Neomys	Neomys fodiens	Eurasian Water Shrew	水鼩鼱	None	NA	arable land, agriculature or forestry effluent; wetland drainage	NA	stable	forest, frassland, near stream	forest ecosystem, grassland ecosystem, lake and river and river ecosystem	None
48	Thomas, 1912	EULIPOTYPHLA	Soricidae	Parablarinella	Parablarinella griselda	indochinese short-tailed shrew	淡灰黑齿鼩鼱	None	NA	NA	NA	NA	forest	forest ecosystem	None
49	Thomas, 1914	EULIPOTYPHLA	Soricidae	Sorex	Sorex asper	Tien Shan Shrew	天山鼩鼱	None	NA	NA	NA	NA	alpine meadow, shrubland, taiga forest	forest ecosystem, grassland ecosystem, shrubland ecosystem	None
50	Thomas, 1911	EULIPOTYPHLA	Soricidae	Sorex	Sorex bedfordiae	Lesser Stripe Backed Shrew	小纹背鼩鼱	Lesser Stripe Shrew	NA	None	NA	NA	taiga forest	forest ecosystem	Populations and habits located in nature reserves and protected
51	Laxmann, 1788	EULIPOTYPHLA	Soricidae	Sorex	Sorex caecutiens	Laxmann's Shrew	中鼩鼱	Masked Shrew	NA	logging, planting	NA	stable	taiga forest, tundra, swamp	forest ecosystem, wetland ecosystem, desert ecosystem	None
52	Thomas, 1912	EULIPOTYPHLA	Soricidae	Sorex	Sorex cansulus	Unknown	甘肃鼩鼱	None	NA	NA	NA	NA	NA	NA	NA
53	Milne-Edwards, 1872	EULIPOTYPHLA	Soricidae	Sorex	Sorex cylindricauda	Stripe-backed Shrew	纹背鼩鼱	Greater Stripe Backed Shrew	NA	NA	NA	NA	coniferous and broad-leaved mixed forest	forest ecosystem	None
54	Thomas, 1907	EULIPOTYPHLA	Soricidae	Sorex	Sorex daphaenodon	Large Toothed Siberian Shrew	大齿鼩鼱	Siberian large-toothed shrew	NA	logging, fire	NA	stable	coniferous and broad-leaved mixed forest	forest ecosystem	None
55	Allen, 1923	EULIPOTYPHLA	Soricidae	Sorex	Sorex excelsus	Highland Shrew	云南鼩鼱	Chinese Highland Shrew	NA	NA	NA	NA	subtropical moist montane forest	forest ecosystem	Populations and habits located in nature reserves and protected
56	Thomas, 1907	EULIPOTYPHLA	Soricidae	Sorex	Sorex gracillimus	Slender Shrew	细鼩鼱	Sorex gracillimus	NA	NA	NA	stable	taiga forest, secondary forest, coniferous and broad-leaved mixed forest	forest ecosystem	None
57	Turov, 1924	EULIPOTYPHLA	Soricidae	Sorex	Sorex isodon	Even-toothed Shrew	远东鼩鼱	Taiga Shrew	NA	agricultural or forestry effluent	NA	NA	temperate forest	forest ecosystem	None
58	Stroganov, 1952	EULIPOTYPHLA	Soricidae	Sorex	Sorex kozlovi	Kozlov's Shrew	柯氏鼩鼱	None	NA	NA	NA	NA	forest,shrubland	forest ecosystem, shrubland ecosystem	None
59	Zimmermann, 1780	EULIPOTYPHLA	Soricidae	Sorex	Sorex minutissimus	Eurasian Least Shrew	姬鼩鼱	lesser pygmy shrew	NA	NA	NA	NA	forest, shrubland	forest ecosystem, shrubland ecosystem	None
60	Linnaeus, 1766	EULIPOTYPHLA	Soricidae	Sorex	Sorex minutus	Eurasian Pygmy Shrew	小鼩鼱	Pygmy Shrew	NA	agricultural or forestry pollution	NA	stable	eurasian pygmy shrew in found in damp area with dense vegetation.	forest ecosystem, shrubland ecosystem, wetland ecosystem, grassland ecosystem, valley ecosystem	None
61	Ognev, 1937	EULIPOTYPHLA	Soricidae	Sorex	Sorex mirabilis	Ussuri Shrew	大鼩鼱	Giant Shrew	NA	NA	NA	NA	live on rocky slope in coniferous and broad-leaved mixed forest, temperate forest	forest ecosystem	None
62	Hollister, 1913	EULIPOTYPHLA	Soricidae	Sorex	Sorex roboratus	Flat Skulled Shrew	扁颅鼩鼱	Sorex araneus	NA	logging, fire, drought	NA	NA	live on rocky slope in coniferous and broad-leaved mixed forest, temperate forest	forest ecosystem, desert ecosystem	None
63	Thomas, 1912	EULIPOTYPHLA	Soricidae	Sorex	Sorex sinalis	Chinese Shrew	陕西鼩鼱	Dusky Shrew	NA	NA	NA	NA	rocky slope in coniferous and broad-leaved mixed forest and temperate forest	forest ecosystem	None
64	Kastschenko, 1905	EULIPOTYPHLA	Soricidae	Sorex	Sorex thibetanus	Tibetan Shrew	藏鼩鼱	None	NA	NA	NA	NA	grassland, shrubland, swanp	forest ecosystem, wetland ecosystem	None
65	Merriam, 1900	EULIPOTYPHLA	Soricidae	Sorex	Sorex tundrensis	Tundra shrew	苔原鼩鼱	None	NA	NA	NA	stable	shrub or grassy vegetation or highland near meash	shrubland ecosystem, grassland ecosystem	None
66	Dobson, 1890	EULIPOTYPHLA	Soricidae	Sorex	Sorex unguiculatus	Long Clawed Shrew	长爪鼩鼱	Sorex shinto	NA	NA	NA	stable	grassland, taiga forest, coniferous and broad-leaved forest	forest ecosystem, grassland ecosystem	None
67	Gray, 1842	EULIPOTYPHLA	Soricidae	Soriculus	Soriculus nigrescens	Himalayan Shrew	大爪长尾鼩鼱	None	NA	plantation	NA	NA	mixed deciduous-coinferous forest, conifer-rhododendron forest, alpine zone	forest ecosystem, grassland ecosystem	None
68	Savi, 1822	EULIPOTYPHLA	Soricidae	Suncus	Suncus etruscus	Etruscan Shrew	小臭鼩	None	NA	NA	NA	NA	grassland, shrubland,forest, artificial enivronment	forest ecosystem, shrubland ecosystem, grassland ecosystem, cropland ecosystm, human settlement ecosystem	None
69	Linnaeus, 1766	EULIPOTYPHLA	Soricidae	Suncus	Suncus murinus	House shrew	臭鼩	Asian House Shrew	Host of zoonotic pathogens	NA	NA	stable	arable land, pond, shrubland, forest, swamp	forest ecosystem, shrubland ecosystem, cropland ecosystm	None
70	Chen et al., 2021	EULIPOTYPHLA	Talpidae	Alpiscaptulus	Alpiscaptulus medogensis	Unknown	墨脱鼹	None	NA	NA	NA	NA	NA	NA	NA
71	Miller, 1940	EULIPOTYPHLA	Talpidae	Euroscaptor	Euroscaptor grandis	Greater Chinese Mole	宽齿鼹	None	NA	road construction	NA	NA	forest	forest ecosystem	Populations and habits located in nature reserves and protected
72	Zemlemerova et al., 2016	EULIPOTYPHLA	Talpidae	Euroscaptor	Euroscaptor kuznetsovi	None	库氏鼹	None	NA	NA	NA	NA	NA	NA	NA
73	Milne-Edwards, 1870	EULIPOTYPHLA	Talpidae	Euroscaptor	Euroscaptor longirostris	Long Nosed Mole	长吻鼹	None	NA	None	NA	NA	subtropical moist montane forest, grassland	forest ecosystem	None
74	Hodgson, 1841	EULIPOTYPHLA	Talpidae	Euroscaptor	Euroscaptor micrura	Himalayan Mole	短尾鼹	None	NA	None	NA	NA	forest	forest ecosystem	Populations and habits located in nature reserves and protected
75	Zemlemerova et al., 2016	EULIPOTYPHLA	Talpidae	Euroscaptor	Euroscaptor orlovi	None	奥氏鼹	None	NA	NA	NA	NA	NA	NA	NA
76	Swinhoe, 1863	EULIPOTYPHLA	Talpidae	Mogera	Mogera insularis	Insular Mole	海岛缺齿鼹	Formosan blind mole	NA	NA	NA	NA	tropical and subtropical moist montane forest	forest ecosystem	Populations and habits located in nature reserves and protected
77	Kawada, 2007	EULIPOTYPHLA	Talpidae	Mogera	Mogera kanoana	Taiwan mole	台湾缺齿鼹	Kano mole	NA	None	NA	NA	forest	forest ecosystem	None
78	Thomas, 1907	EULIPOTYPHLA	Talpidae	Mogera	Mogera latouchei	Insular Mole	华南缺齿鼹	Formosan blind mole	NA	None	NA	NA	tropical and subtropical moist montane forest	forest ecosystem	Populations and habits located in nature reserves and protected
79	Nehring, 1891	EULIPOTYPHLA	Talpidae	Mogera	Mogera robusta	large mole	大缺齿鼹	Ussuri mole	NA	None	NA	NA	forest, grassland, arable land	forest ecosystem, grassland ecosystem, cropland ecosystem	Populations and habits located in nature reserves and protected
80	Abe, shirarishi and Arai, 1991	EULIPOTYPHLA	Talpidae	Mogera	Mogera uchidai	Senkaku mole	钓鱼岛鼹	Ruyukyu mole	NA	None	NA	NA	grassland	grassland ecosystem	None
81	Blyth, 1850	EULIPOTYPHLA	Talpidae	Parascaptor	Parascaptor leucurus	Unknown	白尾鼹	None	NA	NA	NA	NA	NA	NA	NA
82	Thomas, 1912	EULIPOTYPHLA	Talpidae	Scapanulus	Scapanulus oweni	Gansu Mole	甘肃鼹	None	NA	NA	NA	NA	subtropical moist montane forest	forest ecosystem	Populations and habits located in nature reserves and protected
83	Milne-Edwards, 1867	EULIPOTYPHLA	Talpidae	Scaptochirus	Scaptochirus moschatus	Short Faced Mole	麝鼹	None	NA	NA	NA	NA	subtropical dry lowland geassland	grassland ecosystem	Populations and habits located in nature reserves and protected
84	Milne-Edwards, 1872	EULIPOTYPHLA	Talpidae	Scaptonyx	Scaptonyx fusicaudus	Long Tailed Mole	长尾鼹	Scaptonyx affinis	NA	NA	NA	stable	broad-leaved forest, coniferous and broad-leaved mixed forest	forest ecosystem	Populations and habits located in nature reserves and protected
85	Liu, 2013	EULIPOTYPHLA	Talpidae	Uropsilus	Uropsilus aequodonenia	equivalent teeth shrew mole	等齿鼩鼹	None	NA	NA	NA	NA	coniferous forest, shrubland	forest ecosystem, shrubland ecosystem	Populations and habits located in nature reserves and protected
86	Thomas, 1911	EULIPOTYPHLA	Talpidae	Uropsilus	Uropsilus andersoni	Anderson's Shrew Mole	峨眉鼩鼹	None	NA	NA	NA	NA	evergreen broad-leaved forest	forest ecosystem	None
87	Allen, 1923	EULIPOTYPHLA	Talpidae	Uropsilus	Uropsilus atronates	Unknown	栗背鼩鼹	None	NA	NA	NA	NA	NA	NA	NA
88	He et al., 2021	EULIPOTYPHLA	Talpidae	Uropsilus	Uropsilus dabieshanensis	Unknown	大别山鼩鼹	None	NA	NA	NA	NA	NA	NA	NA
89	Thomas, 1911	EULIPOTYPHLA	Talpidae	Uropsilus	Uropsilus gracilis	Gracile Shrew Mole	长吻鼩鼹	Uropsilus atronates	NA	NA	NA	NA	forest ecosystem, shrubland ecosystem	forest ecosystem	None
90	Thomas, 1922	EULIPOTYPHLA	Talpidae	Uropsilus	Uropsilus investigator	Inquisitive Shrew Mole	贡山鼩鼹	None	NA	NA	NA	stable	subtropical high altitude forest, shurbland	forest ecosystem, shrubland ecosystem	Populations and habits located in nature reserves and protected
91	Allen, 1923	EULIPOTYPHLA	Talpidae	Uropsilus	Uropsilus nivatus	Unknown	雪山鼩鼹	None	NA	NA	NA	NA	NA	NA	NA
92	Milne-Edwards, 1871	EULIPOTYPHLA	Talpidae	Uropsilus	Uropsilus soricipes	Chinese Shrew Mole	少齿鼩鼹	None	NA	None	NA	stable	forest	forest ecosystem	Populations and habits located in nature reserves and protected
93	Allen, 1927	LAGOMORPHA	Leporidae	Lepus	Lepus comus	Yunnan Hare	云南兔	None	NA	None	NA	NA	meadow, shruland	Shrubland ecosystem, grassland ecosystem	None
94	Thomas, 1892	LAGOMORPHA	Leporidae	Lepus	Lepus coreanus	Korean Hare	高丽兔	None	NA	None	It still has an certain population size	NA	meadow, shruland, forest	forest ecosystem, shrubland ecosystem, grassland ecosystem	None
95	Swinhoe, 1870	LAGOMORPHA	Leporidae	Lepus	Lepus hainanus	Hainan hare	海南兔	None	NA	hunting, habitat Loss	NA	decreasing	shrubland, grassland	Shrubland ecosystem, grassland ecosystem	None
96	Radde, 1861	LAGOMORPHA	Leporidae	Lepus	Lepus mandshuricus	Manchurian Hare	东北兔	Lepus mandshuricus	NA	None	large population	NA	taiga forest, forest	forest ecosystem	None
97	Hodgson, 1840	LAGOMORPHA	Leporidae	Lepus	Lepus oiostolus	Woolly Hare	灰尾兔	None	NA	None	large population	NA	high altitude grassland, meadow, shrubland, desert	alpine shrubland ecosystem, alpine grassland ecosystem, desert ecosystem	None
98	Gray, 1832	LAGOMORPHA	Leporidae	Lepus	Lepus sinensis	Chinese Hare	华南兔	None	NA	None	large population	NA	grassland,woodland	forest ecosystem, grassland ecosystem	None
99	Waterhouse, 1841	LAGOMORPHA	Leporidae	Lepus	Lepus tibetanus	Desert Hare	中亚兔	None	NA	None	NA	NA	desert, semi-desert, arid grassland, shrublaand	shrubland ecosystem, grassland ecosystem, desert ecosystem	None
100	Linnaeus, 1758	LAGOMORPHA	Leporidae	Lepus	Lepus timidus	mountain hare	雪兔	None	NA	None	large population	NA	taiga forest, garassland	forest ecosystem, grassland ecosystem	None
101	Pallas, 1778	LAGOMORPHA	Leporidae	Lepus	Lepus tolai	Tolai Hare	蒙古兔	None	NA	None	NA	NA	shrubland, grassland	shrubland ecosyem, grassland ecosystem	None
102	Günther, 1875	LAGOMORPHA	Leporidae	Lepus	Lepus yarkandensis	Yarkand Hare	塔里木兔	None	NA	None	NA	NA	desert steppe	desert steppe ecosystem	None
103	Pallas, 1773	LAGOMORPHA	Ochotonidae	Ochotona	Ochotona alpina	Alpine Pika	高山鼠兔	None	NA	None	large population	decreasing	forest, rockyarea	forest ecosystem, grassland ecosystem	None
104	Howell, 1928	LAGOMORPHA	Ochotonidae	Ochotona	Ochotona argentata	Helanshan Pika	贺兰山鼠兔	Silver pika	NA	None	NA	NA	shrubland in semi-desert rocky zone	terrestrial ecosystem	None
105	Lyon, 1907	LAGOMORPHA	Ochotonidae	Ochotona	Ochotona cansus	Gansu Pika	间颅鼠兔	None	NA	None	large population	NA	meadow, shrubland	shrubland ecosystem, grassland ecosystem	None
106	Liu et al., 2017	LAGOMORPHA	Ochotonidae	Ochotona	Ochotona coreana	Changbaishan Pika	长白山鼠兔	Northern pika	NA	None	NA	NA	meadow, shrubland	Shrubland ecosystem, grassland ecosystem	None
107	Hodgson, 1858	LAGOMORPHA	Ochotonidae	Ochotona	Ochotona curzoniae	Plateau Pika	高原鼠兔	Black Lipped Pika	NA	None	large population	decreasing	meadow, grassland, desert	grassland ecosystem, desert ecosystem	None
108	Pallas, 1776	LAGOMORPHA	Ochotonidae	Ochotona	Ochotona dauurica	Daurian Pika	达乌尔鼠兔	None	NA	None	large population	NA	desert, grassland	grassland ecosystem, desert ecosystem	None
109	Büchner, 1890	LAGOMORPHA	Ochotonidae	Ochotona	Ochotona erythrotis	Chinese Red Pika	红耳鼠兔	None	NA	None	large population	NA	rocky area, near river	lake and river ecosystem	None
110	Liu et al., 2017	LAGOMORPHA	Ochotonidae	Ochotona	Ochotona flatcalvariam	Flat-cranium pika	扁颅鼠兔	None	NA	None	NA	NA	grassland and rocky area	grassland ecosystem	None
111	Thomas, 1923	LAGOMORPHA	Ochotonidae	Ochotona	Ochotona forresti	Forrest's Pika	灰颈鼠兔	None	NA	None	NA	decreasing	coniferous and broad-leaved mixed forest, shrubland, taiga forest	forest ecosystem, shrubland ecosystem	None
112	Thomas, 1922	LAGOMORPHA	Ochotonidae	Ochotona	Ochotona gloveri	Glover's Pika	川西鼠兔	None	NA	None	large population	NA	rocky area in coniferous and broad-leaved mixed forest, shrubland meadow	forest ecosystem, shrubland ecosystem, meadow eosystem	None
113	Liu et al., 2017	LAGOMORPHA	Ochotonidae	Ochotona	Ochotona huanglognensis	huanglong pIka	黄龙鼠兔	None	NA	None	NA	NA	rocky area of coniferous and broad-leaved mixed forest, shrubland, meadow	forest ecosystem, shrubland ecosystem, meadow eosystem	None
114	Li and Ma, 1986	LAGOMORPHA	Ochotonidae	Ochotona	Ochotona iliensis	Ili Pika	伊犁鼠兔	None	NA	livestock ranching, climate change, low reproductive ability	about 4000 individuals	decreasing	grassland, inland rockey area	grassland ecosystem	None
115	Büchner, 1894	LAGOMORPHA	Ochotonidae	Ochotona	Ochotona koslowi	Koslov's Pika	突颅鼠兔	Koslov's Pika	NA	None	NA	decreasing	subarctic grassland	grassland ecosystem	None
116	Günther, 1875	LAGOMORPHA	Ochotonidae	Ochotona	Ochotona ladacensis	Ladak Pika	拉达克鼠兔	None	NA	None	large population	NA	shrubland, meadow	shrubland ecosystem, grassland ecosystem	None
117	Günther, 1875	LAGOMORPHA	Ochotonidae	Ochotona	Ochotona macrotis	Large Eared Pika	大耳鼠兔	None	NA	None	large population	NA	forest, inland rocky area	forest ecosystem, grassland ecosystem	None
118	Thomas, 1909	LAGOMORPHA	Ochotonidae	Ochotona	Ochotona mantchurica	Manchurian pika	满洲里鼠兔	None	NA	None	large population	decreasing	rocky areas of grassland	grassland ecosystem	None
119	Thomas, 1922	LAGOMORPHA	Ochotonidae	Ochotona	Ochotona nubrica	Nubra Pika	奴布拉鼠兔	None	NA	None	large population	NA	desert, shrubland	shrubland ecosystem, grassland ecosystem	None
120	Gray, 1867	LAGOMORPHA	Ochotonidae	Ochotona	Ochotona pallasi	Pallas’s Pika	蒙古鼠兔	Mongolian pika	NA	None	large population	decreasing	inland rocky area, desert, grassland	grassland ecosystem, desert ecosystem	None
121	Pallas, 1769	LAGOMORPHA	Ochotonidae	Ochotona	Ochotona pusilla	Steppe Pika	草原鼠兔	None	NA	None	NA	NA	shrubland in semi-desert zone	shrubland ecosystem	None
122	Ogilby, 1839	LAGOMORPHA	Ochotonidae	Ochotona	Ochotona roylei	Royle's Pika	灰鼠兔	None	NA	livestock ranching	NA	stable	inland rocky area, building	plateau ecosystem	None
123	Severtzov, 1873	LAGOMORPHA	Ochotonidae	Ochotona	Ochotona rutila	Turkestan Red Pika	红鼠兔	None	NA	None	NA	stable	inland rocky area	desert grassland ecosystem	None
124	Thomas, 1923	LAGOMORPHA	Ochotonidae	Ochotona	Ochotona sacraria	emei pika	峨眉鼠兔	moupin pika	NA	None	NA	NA	inland rocky area	forest ecosystem	None
125	Thomas, 1922	LAGOMORPHA	Ochotonidae	Ochotona	Ochotona sikimaria	sikim pika	锡金鼠兔	None	NA	None	NA	NA	rocky area of grassland	grssland ecosystem	None
126	Thomas, 1911	LAGOMORPHA	Ochotonidae	Ochotona	Ochotona syrinx	Unknown	秦岭鼠兔	None	NA	NA	NA	NA	NA	NA	NA
127	Milne-Edwards ,1871	LAGOMORPHA	Ochotonidae	Ochotona	Ochotona thibetana	Moupin Pika	藏鼠兔	None	NA	None	large population	NA	rocky area of grassland	grssland ecosystem	None
128	Argyropulo, 1948	LAGOMORPHA	Ochotonidae	Ochotona	Ochotona thomasi	Thomas's Pika	狭颅鼠兔	None	NA	None	NA	NA	shrubland	shrubland ecosystem	None
129	Linnaeus, 1758	RODENTIA	Castoridae	Castor	Castor fiber	European Beaver	河狸	Castor fiber fiber Linnaeus 1758 Castor fiber albicus Matschie 1907 Castor fiber belorussicus Lavrov 1981 Castor fiber birulai Serebrennikov 1929 Castor fiber galliae Geoffroy 1803 Castor fiber orientoeuropaeus Lavrov 1981 Castor fiber pohlei Serebrennikov 1929 Castor fiber tuvinicus Lavrov 1969 Castor fiber vistulanus Matschie 1907 Castor fiber fiber Linnaeus 1758 Castor fiber albicus Matschie 1…	NA	Human disturbance, livestock ranching	700 individuals	increasing	freshwater lake, river	Lake and river ecosystem	NA
130	Büchner, 1889	RODENTIA	Cricetidae	Alexandromys	Alexandromys fortis	Reed Vole	东方田鼠	Alexandromys calamorum	Host of zoonotic pathogens	None	abundant	NA	freshwater lake, river, near stream, cropland, swamp, forest	forest ecosystem, cropland ecosystem, lake and river ecosystem, wetland ecosystem	None
131	Kuroda, 1920	RODENTIA	Cricetidae	Alexandromys	Alexandromys kikuchii	taiwan vole	台湾田鼠	None	NA	None	NA	NA	subtropical moist montane forest	forest ecosystem	None
132	Büchner, 1889	RODENTIA	Cricetidae	Alexandromys	Alexandromys limnophilus	lacustrine vole	柴达木根田鼠	Alexandromys flaviventrus	NA	None	abundant	NA	saline desert, aline meadow	grassland ecosystem, desert ecosystem	None
133	Schrenk, 1859	RODENTIA	Cricetidae	Alexandromys	Alexandromys maximowiczii	Maximowicz's vole	莫氏田鼠	Microtus michnoi	NA	None	abundant	NA	river bank	Lake and river ecosystem	None
134	Radde, 1862	RODENTIA	Cricetidae	Alexandromys	Alexandromys mongolicus	Mongolian vole	蒙古田鼠	Microtus aravalis	NA	None	large population	stable	forest, shrubland, grassland	forest ecosystem, grassland ecosystem	None
135	Pallas, 1776	RODENTIA	Cricetidae	Alexandromys	Alexandromys oeconomus	Root Vole	根田鼠	Northern Vole	NA	None	abundant	NA	freshwater lake, near stream, swamp, shrubland	shrubland ecosystem, lake and river ecosystem, wetland ecosystem	None
136	Allen, 1925	RODENTIA	Cricetidae	Allocricetulus	Allocricetulus curtatus	Mongolian hamsteri	无斑短尾仓鼠	None	NA	None	relatively abundant	NA	grassland, semi-desert	grassland ecosystem, desert ecosystem	None
137	Brandt, 1859	RODENTIA	Cricetidae	Allocricetulus	Allocricetulus eversmanni	Eversmann's Hamster	短尾仓鼠	Allocricetulus beljawi	NA	None	relatively abundant	NA	grassland, semi-desert	grassland ecosystem, desert ecosystem	None
138	True, 1894	RODENTIA	Cricetidae	Alticola	Alticola albicauda	Unknown	白尾高山䶄	None	NA	NA	NA	NA	NA	NA	NA
139	Severtzov, 1879	RODENTIA	Cricetidae	Alticola	Alticola argentata	Silver Mountain Vole	银色高山䶄	Alticola alaica	NA	None	NA	NA	grassland, shrubland, inland rocky area	shrubland ecosystem, grassland ecosystem	None
140	Bannikov, 1947	RODENTIA	Cricetidae	Alticola	Alticola barakshin	gobi altai mountain vole	戈壁阿尔泰高山䶄	None	NA	None	abundant	NA	shrubland	shrubland ecosystem	None
141	Radde, 1862	RODENTIA	Cricetidae	Alticola	Alticola macrotis	large-earned vole	大耳高山䶄	Alticola altaica	NA	None	relatively abundant	NA	taifa forest, coniferous and broad-leaved mixed forest	forest ecosystem	None
142	Allen, 1924	RODENTIA	Cricetidae	Alticola	Alticola semicanus	Mongolian Silver Vole	蒙古高山䶄	Mongolian mountain vole	NA	None	relatively abundant	NA	grassland, inland rocky area	grassland ecosystem	None
143	Blanford, 1875	RODENTIA	Cricetidae	Alticola	Alticola stoliczkanus	Stoliczka's Mountain Vole	斯氏高山䶄	Alticola acrophilus	NA	None	NA	NA	taiga forest, grassland, shrubland	forest ecosystem, shurbland ecosystem, grassland ecosystem	None
144	Kastschenko, 1899	RODENTIA	Cricetidae	Alticola	Alticola strelzowi	Flat Headed Vole	扁颅高山䶄	Alticola strelzowi	NA	None	abundant	NA	inland rocky area	forest ecosystem	None
145	Linnaeus, 1758	RODENTIA	Cricetidae	Arvicola	Arvicola amphibius	Eurasian Water Vole	水䶄	Northern Water Vole	NA	None	abundant	stable	grassland, freshwater lake, river, swamp, arable land	grasslan ecosystem, wetland ecosystem, lake and river ecosystem, cropland ecosystem	None
146	Allen, 1928	RODENTIA	Cricetidae	Cansumys	Cansumys canus	Gansu Hamster	甘肃仓鼠	None	NA	None	NA	NA	forest	terrestrial ecosystem	NA
147	Thomas, 1911	RODENTIA	Cricetidae	Caryomys	Caryomys eva	eva's Red-backed vole	洮州绒䶄	Eva's vole	NA	None	abundant	NA	forest	forest ecosystem	None
148	Thomas, 1908	RODENTIA	Cricetidae	Caryomys	Caryomys inez	inez's Red-backed vole	苛岚绒䶄	Inez's vole	NA	None	abundant	NA	forest, near stream	forest ecosystem, lake and river ecosystem	None
149	Linnaeus, 1758	RODENTIA	Cricetidae	Circetus	Cricetus cricetus	black-bellied hamster	原仓鼠	Common hamster; European hamster	NA	Poisoning, plantation, agricultural and forestry effluent	NA	decreasing	Dry lowland grassland, meadow	grassland ecosystem	None
150	Sundevall, 1846	RODENTIA	Cricetidae	Craseomys	Craseomys rufocanus	Gray Red Backed Vole	棕背䶄	Gray Red-sided Vole	NA	None	abundant	decreasing	forest, shrubland	forest ecosystem	None
151	Thomas, 1917	RODENTIA	Cricetidae	Cricetulus	Cricetulus alticola	Tibetan Dwarf Hamster	高山仓鼠	None	NA	None	NA	NA	Forest, Shrubland, Grassland	terrestrial ecosystem	NA
152	Pallas, 1773	RODENTIA	Cricetidae	Cricetulus	Cricetulus barabensis	Striped dwarf hamster	黑线仓鼠	Chinese striped hamster	NA	None	abundant	relatively stable	arable land, desert	cropland ecosystem, desert ecosystem	None
153	Satunin, 1903	RODENTIA	Cricetidae	Cricetulus	Cricetulus kamensis	Kam dwarf hamster	藏仓鼠	Cricetulus kozlovi	NA	NA	NA	decreasing	grassland, shrubland, swamp	grassland ecosystem, shrubland ecosystem	None
154	Milne-Edwards, 1867	RODENTIA	Cricetidae	Cricetulus	Cricetulus longicaudatus	Long Tailed Dwarf Hamster	长尾仓鼠	Cricetulus andersoni	Host of zoonotic pathogens	None	relatively abundant	relatively stable	desert, shurbland, forest, grassland	forest ecosystem, grassland ecosystem, desert ecosystem	None
155	Pallas, 1773	RODENTIA	Cricetidae	Cricetulus	Cricetulus migratorius	Gray dwerf hamster	灰仓鼠	Migratory hamster	NA	None	abundant	relatively stable	desert, semi-desert, grassland meadow	grassland ecosystem, desert ecosystem	None
156	Orlov and Malygin, 1988	RODENTIA	Cricetidae	Cricetulus	Cricetulus sokolovi	Unknown	索氏仓鼠	None	NA	NA	NA	NA	NA	NA	NA
157	Pallas, 1770	RODENTIA	Cricetidae	Ellobius	Ellobius talpinus	Northern Mole Vole	鼹形田鼠	Ellobius ciscaucasica	NA	None	relatively abundant	decreasing	grassland, semi-desert, near steam, oasis, arable land	grassland ecosystem, desert ecosystem, lake and river ecosystem, cropland ecosystem	None
158	Eversmann, 1840	RODENTIA	Cricetidae	Eolagurus	Eolagurus luteus	yellow stepped lemming	黄兔尾鼠	Eolagurus praeluteus	NA	None	NA	NA	dry grassland, semi-desert	grassland ecosystem, desert ecosystem	None
159	Büchner, 1889	RODENTIA	Cricetidae	Eolagurus	Eolagurus przewalskii	przewalski's steppe lamming	蒙古兔尾鼠	None	NA	None	NA	NA	grassland, river	grassland ecosystem, lake and river ecosystem	None
160	Thomas, 1921	RODENTIA	Cricetidae	Eothenomys	Eothenomys cachinus	kachin red-backed vole	克钦绒鼠	Eothenomys confinii	NA	None	NA	NA	subtropical moist mountain forest, near stream	forest ecosystem, lake and river ecosystem	None
161	Thomas, 1891	RODENTIA	Cricetidae	Eothenomys	Eothenomys chinensis	Sichuan Red-backed vole	中华绒鼠	Pratt's vole	NA	None	NA	NA	subtropical moist mountain forest, near stream	forest ecosystem, lake and river ecosystem	None
162	Thomas, 1911	RODENTIA	Cricetidae	Eothenomys	Eothenomys colurnus	Unknown	福建绒鼠	None	NA	NA	NA	NA	NA	NA	NA
163	Thomas, 1912	RODENTIA	Cricetidae	Eothenomys	Eothenomys custos	southeast china Red-backed vole	西南绒鼠	Southeast china vole	NA	None	abundant	NA	subtropical moist mountain forest, near stream, shrubland, bamboo grove, grassland	forest ecosystem, shrubland ecosystem, grassland ecosystem, lake and river ecosystem	None
164	Thomas, 1911	RODENTIA	Cricetidae	Eothenomys	Eothenomys eleusis	Small oriental vole	滇绒鼠	Eothenomys aurora	NA	None	abundant	stable	montane forest	forest ecosystem	None
165	Thomas, 1914	RODENTIA	Cricetidae	Eothenomys	Eothenomys fidelis	Lijiang black vole	丽江绒鼠	None	NA	None	NA	NA	montane forest	foerst ecosystem	None
166	Osgood, 1932	RODENTIA	Cricetidae	Eothenomys	Eothenomys hintoni	kangting red-backed vole	康定绒鼠	None	NA	plantation, logging	NA	NA	montane forest	forest ecosystem, lake and river ecosystem	None
167	Liu et al., 2018	RODENTIA	Cricetidae	Eothenomys	Eothenomys jinyangensis	Unknown	金阳绒鼠	None	NA	NA	NA	NA	NA	NA	NA
168	Liu et al., 2018	RODENTIA	Cricetidae	Eothenomys	Eothenomys luojishanensis	Unknown	螺髻山绒鼠	None	NA	NA	NA	NA	NA	NA	NA
169	Liu et al., 2018	RODENTIA	Cricetidae	Eothenomys	Eothenomys meiguensis	Unknown	美姑绒鼠	None	NA	NA	NA	NA	NA	NA	NA
170	Milne-Edwards, 1871	RODENTIA	Cricetidae	Eothenomys	Eothenomys melanogaster	Pere david's red-backed squirrel	黑腹绒鼠	Eothenomys bonzo	NA	None	NA	stable	shrubland	shrubland ecosystem	None
171	Thomas, 1914	RODENTIA	Cricetidae	Eothenomys	Eothenomys miletus	Yunnan red-bancked vole	大绒鼠	Eothenomys fidelis	NA	None	abundant	NA	tropical and subtropical moist montane forest	forest ecosystem	None
172	Thomas, 1911	RODENTIA	Cricetidae	Eothenomys	Eothenomys olitor	Black-ared Red-backed vole	昭通绒鼠	Chaotung vole	NA	None	NA	NA	tropical and subtropical montane forest	forest ecosystem	None
173	Hinton, 1923	RODENTIA	Cricetidae	Eothenomys	Eothenomys proditor	yulongxuen red-backed vole	玉龙绒鼠	yulungxuen chinese vole	NA	None	NA	NA	grassland	grassland ecosystem	None
174	Liu et al., 2018	RODENTIA	Cricetidae	Eothenomys	Eothenomys shimianensis	Unknown	石棉绒鼠	None	NA	NA	NA	NA	NA	NA	NA
175	Thomas, 1912	RODENTIA	Cricetidae	Eothenomys	Eothenomys tarquinius	western Sichuan red-backed vole	川西绒鼠	None	NA	None	NA	NA	montane forest	forest ecosystem	None
176	Thomas, 1912	RODENTIA	Cricetidae	Eothenomys	Eothenomys wardi	Unknown	德钦绒鼠	None	NA	None	NA	NA	forest, near stream, meadow	forest ecosystem, grassland ecosystem, lake and river ecosystem	None
177	Pallas, 1773	RODENTIA	Cricetidae	Lagurus	Lagurus lagurus	Steppe Lemming	草原兔尾鼠	Steppe vole	NA	None	abundant	stable	grassland, semi-desert, arable land, irrigation canal and ditch, shrubland	shrubland ecosystem, grassland ecosystem, cropland ecosystem, desert ecosystem, wetland ecsystem	None
178	Radde, 1861	RODENTIA	Cricetidae	Lasiopodomys	Lasiopodomys brandtii	Brandt's Vole	布氏田鼠	Lasiopodomys brandtii	Host of zoonotic pathogens	None	common	stable	dry steppe	grassland ecosystem	None
179	Pallas, 1779	RODENTIA	Cricetidae	Lasiopodomys	Lasiopodomys gregalis	Narrow-headed vole	狭颅田鼠	Microtus angelicus	Host of zoonotic pathogens	None	NA	stable	arid grassland, meadow	grassland ecosystem	None
180	Milne-Edwards, 1871	RODENTIA	Cricetidae	Lasiopodomys	Lasiopodomys mandnarinus	Mandarin vole	棕色田鼠	Lasiopodomys faeceus	Host of zoonotic pathogens	None	large population	stable	grassland, near stream, shrubland	shrubland ecosystem, grassland ecosystem, lake and river ecosysyem	None
181	Pallas, 1773	RODENTIA	Cricetidae	Microtus	Lasiopodomys socialis	social vole	社田鼠	Microtus aristovi	NA	None	large population	stable	grassland, semi-desert	grassland ecosystem, desert ecosystem	None
182	Linnaeus, 1761	RODENTIA	Cricetidae	Microtus	Microtus agrestis	Field Vole	黑田鼠	Short Tailed Vole	NA	None	NA	stable	grassland, freshwater lake, river	grassland ecosystem, lake and river ecosystem	None
183	Thomas, 1912	RODENTIA	Cricetidae	Microtus	Microtus ilaeus	kazakhstan vole	伊犁田鼠	Tien shan vole	NA	None	abundant	NA	forest, shrubland, grassland	forest ecosystem, shurbland ecosystem, grassland ecosystem	None
184	Severtzov, 1879	RODENTIA	Cricetidae	Microtus	Microtus juldaschi	jumiper mountain vole	帕米尔田鼠	Juniper vole	NA	None	abundant	NA	high altitude grassland, shrubland	shrubland ecosystem, grassland ecosystem	None
185	Miller, 1906	RODENTIA	Cricetidae	Myodes	Myodes centralis	tien shan Red-backed vole	灰棕背䶄	Red-backed vole	NA	None	abundant	stable	forest	forest ecosystem	None
186	Pallas, 1779	RODENTIA	Cricetidae	Myodes	Myodes rutilus	Northern Red Backed Vole	红背䶄	Myodes alaseensis	Host of zoonotic pathogens	None	abundant	stable	forest, shrubland	forest ecosystem	None
187	Lilljeborg, 1844	RODENTIA	Cricetidae	Myopus	Myopus schisticolor	Wood Lemming	林旅鼠	Myopus morulus	NA	None	NA	NA	taiga forest	forest ecosystem	None
188	Hinton, 1923	RODENTIA	Cricetidae	Neodon	Neodon clarkei	Clarke's vole	克氏松田鼠	Volemys clarkei	NA	None	NA	stable	taiga forest, meadow	forest ecosystem, grassland ecosystem	None
189	Hinton, 1923	RODENTIA	Cricetidae	Neodon	Neodon forresti	forrest‘s mountain vole	云南松田鼠	None	NA	None	abundant	stable	high altitude grassland	grassland ecosystem	None
190	Büchner, 1889	RODENTIA	Cricetidae	Neodon	Neodon fuscus	plateau pine vole	青海松田鼠	None	NA	None	abundant	NA	alpine meadow	grassland ecosystem	None
191	Thomas, 1911	RODENTIA	Cricetidae	Neodon	Neodon irene	irene's mountain vole	高原松田鼠	Chinese scrub vole	NA	None	abundant	NA	high altitude grassland, shrubland	shrubland ecosystem, grassland ecosystem	None
192	Blyth, 1863	RODENTIA	Cricetidae	Neodon	Neodon leucurus	Blyth's montain vole	白尾松田鼠	Neodon blythi	NA	None	abundant	NA	grassland	grassland ecosystem	None
193	Liu, 2012	RODENTIA	Cricetidae	Neodon	Neodon linzhiensis	Lizhi mountain vole	林芝松田鼠	None	NA	None	NA	NA	high altitude grassland, Taiga forest	foreest ecosystem, grassland ecosystem	None
194	Liu, 2017	RODENTIA	Cricetidae	Neodon	Neodon medogensis	medog mountain vole	墨脱松田鼠	neodon fidelis	NA	None	relatively abundant	NA	forest, shrubland	forest ecosystem, shrubland ecosystem	None
195	Liu et al., 2016	RODENTIA	Cricetidae	Neodon	Neodon nyalamensis	Unknown	聂拉木松田鼠	None	NA	NA	NA	NA	NA	NA	NA
196	Hodgson, 1849	RODENTIA	Cricetidae	Neodon	Neodon sikimensis	sikkim mountain vole	锡金松田鼠	Areicola thricolis	NA	None	abundant	NA	alpine grassland, taiga forest	forest ecosystem, grassland ecosystem	None
197	Thomas, 1905	RODENTIA	Cricetidae	Phodopus	Phodopus campbelli	Campbell's desert Hamster	坎氏毛足鼠	Campbell's dwarf Hamster	NA	None	NA	stable	grassland, semi-desert	grassland ecosystem, desert ecosystem	None
198	Satunin, 1903	RODENTIA	Cricetidae	Phodopus	Phodopus roborovskii	Roborovski’s Desert Hamster	小毛足鼠	Desert Hamster	NA	None	abundant	stable	grassland, semi-desert	grassland, ecosystem, desert ecosystem	None
199	Thomas, 1911	RODENTIA	Cricetidae	Proedromys	Proedromys bedfordi	duck of bedford's vole	沟牙田鼠	Microtus bedfordi	NA	None	NA	decreasing	subtropical moist mountane forest	forest ecosystem	None
200	Liu et al., 2007	RODENTIA	Cricetidae	Proedromys	Proedromys liangshanensis	Liangshan vole	凉山沟牙田鼠	None	NA	None	NA	stable	subtropical moist mountane forest	forest ecosystem	None
201	De Winton, 1899	RODENTIA	Cricetidae	Tscherskia	Tscherskia triton	Greater Long Tailed Hamster	大仓鼠	Tscherskia albipes	Host of zoonotic pathogens	None	abundant	relatively stable	grassland, cropland, montane forest edge	forest ecosystem, grassland ecosysem, cropland ecosystem	None
202	Thomas, 1911	RODENTIA	Cricetidae	Volemys	Volemys millicens	sichuan vole	四川田鼠	Szechuan vole	NA	None	NA	NA	forest	Forest ecosystem	None
203	Lawrence, 1982	RODENTIA	Cricetidae	Volemys	Volemys musseri	marie's vole	川西田鼠	None	NA	None	NA	NA	high altitude grassland, shurbland	shrubland ecosystem, grassland ecosystem	None
204	Kerr, 1792	RODENTIA	Dipodidae	Allactaga	Allactaga major	Great Jerboa	大五趾跳鼠	Allactaga aulacotis	NA	None	large population	decreasing	desert, grassland	grassland, ecosystem, desert ecosystem	None
205	Satunin, 1903	RODENTIA	Dipodidae	Cardiocranius	Cardiocranius paradoxus	Five Toed Pygmy Jerboa	五趾心颅跳鼠	None	NA	None	large population	NA	desert	sdesert ecosystem	None
206	Shenbrot et al., 2017	RODENTIA	Dipodidae	Chimaerodipus	Chimaerodipus auriyus	Unknown	奇美跳鼠	None	NA	NA	NA	NA	NA	NA	NA
207	Pallas, 1773	RODENTIA	Dipodidae	Dipus	Dipus deasyi	Hairy Footed Jerboa	塔里木跳鼠	None	NA	NA	NA	NA	NA	NA	NA
208	Pallas, 1773	RODENTIA	Dipodidae	Dipus	Dipus sagitta	Hairy Footed Jerboa	三趾跳鼠	Northern three-toed jerboa	Host of zoonotic pathogens	None	large population	stable	desert, semi-desert	desert ecosystem	None
209	Sclater, 1891	RODENTIA	Dipodidae	Euchoreutes	Euchoreutes naso	Long Eared Jerboa	长耳跳鼠	Euchoreutes alashanicus	NA	None	large population	NA	desert, oasis	Desert ecosystem	None
210	Hsia and Fang, 1964	RODENTIA	Dipodidae	Orientallactaga	Orientallactaga balikunica	Unknown	巴里坤跳鼠	Balikun Jerboa	Host of zoonotic pathogens	None	NA	NA	semi-desert grassland	Desert ecosystem	None
211	Allen, 1925	RODENTIA	Dipodidae	Orientallactaga	Orientallactaga bullata	Gobi Jerboa	巨泡五趾跳鼠	None	NA	None	large population	NA	shrubland, desert	Desert ecosystem	None
212	Forster, 1778	RODENTIA	Dipodidae	Orientallactaga	Orientallactaga sibirica	Siberian Jerboa	五趾跳鼠	Mongolian Five Toed Jerboa	NA	None	large population	NA	desert, semi-desert	grassland ecosystem, desert ecosystem	None
213	Kerr, 1792	RODENTIA	Dipodidae	Pygeretmus	Pygeretmus pumilio	Dwarf Fat Tailed Jerboa	小地兔	Alactagulus acontion	NA	None	large population	NA	desert, semi-desert, grassland	Desert ecosystem	None
214	Vinogradov, 1924	RODENTIA	Dipodidae	Salpingotus	Salpingotus crassicauda	Thick Tailed Pygmy Jerboa	肥尾心颅跳鼠	None	NA	None	large population	NA	sandland with stable vegetation	Desert ecosystem	None
215	Vinogradov, 1922	RODENTIA	Dipodidae	Salpingotus	Salpingotus kozlovi	kozlov's pygmy jerboa	三趾心颅跳鼠	Salpingotus xigangi	NA	None	large population	NA	desert	Desert ecosystem	None
216	Lichtenstin, 1828	RODENTIA	Dipodidae	Scarturus	Scarturus elater	Small five-tone Jerboa	小五趾跳鼠	Allactaga aralychensis	NA	None	large population	decreasing	desert, semi-desert	Desert ecosystem	None
217	Allen, 1925	RODENTIA	Dipodidae	Stylodipus	Stylodipus andrewsi	Andrew's three-toed jerboa	蒙古羽尾跳鼠	None	NA	None	large population	NA	semi-desert, grassland, taiga foerest	forest ecosystem, shrubland ecosystem, grassland ecosystem, desert ecosystem	None
218	Sokolov and Shenbrot, 1987	RODENTIA	Dipodidae	Stylodipus	Stylodipus sungorus	Unknown	准噶尔羽尾跳鼠	None	NA	NA	NA	NA	NA	NA	NA
219	Lichtenstein, 1823	RODENTIA	Dipodidae	Stylodipus	Stylodipus telum	Unknown	羽尾跳鼠	None	NA	None	large population	decreasing	desert, high altitude grassland	grassland ecosystem, desert ecosystem	None
220	Wang, 1985	RODENTIA	Gliridae	Chaetocauda	Chaetocauda sichuanensis	Unknown	四川毛尾睡鼠	Chinese dormouse	NA	Logging, livestock ranching	NA	NA	Coniferous and broad-leaved mixed forest	Forest ecosystem	None
221	Pallas, 1778	RODENTIA	Gliridae	Dryomys	Dryomys nitedula	forest dormouse	林睡鼠	Dryomys angelus	NA	None	NA	NA	Coniferous and broad-leaved mixed forest	Forest ecosystem	None
222	Linnaeus, 1758	RODENTIA	Hystricidae	Atherurus	Atherurus macrourus	Asiatic Brush Tailed Porcupine	帚尾豪猪	Atherurus angustiramus	NA	None	large population	decreasing	forest	Forest ecosystem	None
223	Linnaeus, 1758	RODENTIA	Hystricidae	Hystrix	Hystrix brachyura	Malayan Porcupine	马来豪猪	None	NA	None	large population	decreasing	forest	Forest ecosystem	None
224	Pallas, 1771	RODENTIA	Muridae	Apodemus	Apodemus agrarius	Striped Field Mouse	黑线姬鼠	Apodemus albostriatus	Host of zoonotic pathogens	None	large population	stable	arable land, grassland, forest, shrubland	forest ecosystem, grassland ecosystem, cropland ecosystem, shrubland ecosystem	None
225	Milne-Edwards, 1868	RODENTIA	Muridae	Apodemus	Apodemus chevrieri	Chevrier's field mouse	高山姬鼠	Apodemus fergussoni	NA	None	large population	NA	arable land, grassland, forest, shrubland	forest ecosystem, grassland ecosystem, cropland ecosystem, shrubland ecosystem	None
226	Barrett-Hamilton, 1900	RODENTIA	Muridae	Apodemus	Apodemus draco	South china field mouse	中华姬鼠	Apodemus argenteus	NA	None	large population	stable	forest, shrubland	forest ecosystem, grassland ecosystem	None
227	Thomas, 1922	RODENTIA	Muridae	Apodemus	Apodemus ilex	Mekong field mouse	澜沧江姬鼠	Langcangjiang field mouse	NA	None	NA	NA	forest	forest ecosystem	None
228	Thomas, 1911	RODENTIA	Muridae	Apodemus	Apodemus latronum	largre-eared field mouse	大耳姬鼠	Sichuan field mouse	NA	None	large population	NA	forest, grassland, shrubland	forest ecosystem, grassland ecosystem, shrubland ecosystem	None
229	GeD, 2019	RODENTIA	Muridae	Apodemus	Apodemus nigrus	black field mouse	小黑姬鼠	None	NA	None	NA	NA	evergreen broad-leaved forest	forest ecosystem	None
230	Barrett-Hamilton, 1900	RODENTIA	Muridae	Apodemus	Apodemus pallipes	Himalayan field mouse	喜马拉雅姬鼠	Ward's field mouse	NA	None	NA	NA	taiga forest	forest ecisystem	None
231	Thomas, 1907	RODENTIA	Muridae	Apodemus	Apodemus peninsulae	Korean field mouse	大林姬鼠	Korean wood Mouse	Host of zoonotic pathogens	None	large population	stable	shrubland, forest	forest ecosystem, shrubland ecosystem	None
232	Thomas, 1908	RODENTIA	Muridae	Apodemus	Apodemus semotus	taiwan field mouse	台湾姬鼠	Formosan eood mouse	NA	None	common	NA	grassland, forest, bamboom grove, shrubland	forest ecosystem, shrubland ecosystem, grassland ecosystem	None
233	Pallas, 1811	RODENTIA	Muridae	Apodemus	Apodemus uralensis	Herb Field Mouse	乌拉尔姬鼠	Ural Field Mouse	NA	None	NA	stable	forest	forest ecosystem	None
234	Gray, 1835	RODENTIA	Muridae	Bandicota	Bandicota bengalensis	Lesser Bandicoot Rat	小板齿鼠	Indian Mole-rat	NA	None	large population	NA	arable land, human dwelling	cropland ecosystem, human settlement ecosystem	None
235	Bechstein, 1800	RODENTIA	Muridae	Bandicota	Bandicota indica	Greater Bandicoot Rat	板齿鼠	Bandicota bandicota	Host of zoonotic pathogens	None	NA	increasing	urban area, arable land, river bank	cropland ecosystem, human settlement ecosystem, lake and river ecosystem	None
236	Blyth, 1851	RODENTIA	Muridae	Berylmys	Berylmys berdmorei	Berdmore's Berylmys	大泡灰鼠	Small white-tooth rat	NA	None	large population	stable	fordt, swamp	forest ecosystem, wetland ecosystem	None
237	Anderson, 1879	RODENTIA	Muridae	Berylmys	Berylmys bowersi	Bower's White Toothed Rat	青毛巨鼠	Berylmys ferrecocanus	NA	None	large population	decreasing	forest, secondary forest, arable forest	forest ecosystem, shrubland ecosystem, cropland ecosystem	None
238	Thomas, 1916	RODENTIA	Muridae	Berylmys	Berylmys manipulus	Manipur white-tooth rat	小泡灰鼠	Berylmys kekrimus	NA	NA	NA	NA	shrubland, tropical moist montane forest	forest ecosystem, shrubland ecosystem	None
239	Büchner, 1889	RODENTIA	Muridae	Brachiones	Brachiones przewalskii	przewalski's Jrid	短耳沙鼠	Przewalski's gerbil	NA	None	large population	NA	shrubland	shrubland ecosystem	None
240	Thomas, 1891	RODENTIA	Muridae	Chiromyscus	Chiromyscus chiropus	Indomalayan Chiromyscus	费氏树鼠	Fea's tree rat	NA	None	large population	stable	forest	forest ecosystem	None
241	Robinson and Kloss, 1922	RODENTIA	Muridae	Chiromyscus	Chiromyscus langbianis	Indomalayan arboreal niviventer	南洋鼠	None	NA	None	large population	stable	forest	forest ecosystem	None
242	Blyth, 1856	RODENTIA	Muridae	Chiropodomys	Chiropodomys gliroides	Indomalayan Pencil Tailed Tree Mouse	笔尾树鼠	Pencil Tailed Tree Mouse	NA	None	abundant	stable	forest, secondary forest	forest ecosystem	None
243	Thomas, 1916	RODENTIA	Muridae	Dacnomys	Dacnomys millardi	millardi's rat	大齿鼠	Dacnomys ingens	NA	None	NA	NA	forest	forest ecosystem	None
244	Yang and Wang, 1987	RODENTIA	Muridae	Hadromys	Hadromys yunnanensis	yunnan hadromys	云南壮鼠	Yunnan bush rat	NA	None	NA	NA	tropical monsoon forest, shrubland	forest ecosystem, shurland ecosystem	None
245	Thomas, 1927	RODENTIA	Muridae	Hapalomys	Hapalomys delacouri	Lesser Marmoset Rat	小狨鼠	Delacour's Marmoset Rat	NA	None	NA	decreasing	bamboo grove	bamboo forest ecosystem	None
246	Blyth, 1859	RODENTIA	Muridae	Hapalomys	Hapalomys longicaudatus	long-tailed marmoset rat	长尾狨鼠	Marmotet rat	NA	None	NA	NA	forest	forest ecosystem	None
247	Thomas, 1882	RODENTIA	Muridae	Leopoldamys	Leopoldamys edwardsi	Edward's rat	白腹巨鼠	Edward's long-tailed giant rat	NA	None	large population	NA	tropical and subtropical moist montane forest	forest ecosystem	None
248	J T Marshall Jr, 1976	RODENTIA	Muridae	Leopoldamys	Leopoldamys neilli	Neill's long-tailed giant rat	耐氏大鼠	None	NA	Logging, livestock ranching	NA	NA	Forest, inland rocky area	Forest ecosystem	None
249	Miller, 1900	RODENTIA	Muridae	Maxomys	Maxomys surifer	Indomalayan Maxomys	红毛王鼠	Red spiny rat	NA	None	large population	decreasing	tropical moist lowland forest	Forest ecosystem	None
250	Wang, 1964	RODENTIA	Muridae	Meriones	Meriones chengi	Unknown	郑氏沙鼠	None	NA	NA	NA	NA	NA	NA	NA
251	Lichtenstein, 1823	RODENTIA	Muridae	Meriones	Meriones libycus	Libyan Jird	红尾沙鼠	Meriones afghanus	NA	None	large population	stable	desert	Desert ecosystem	None
252	Pallas, 1773	RODENTIA	Muridae	Meriones	Meriones meridianus	Mid Day Gerbil	子午沙鼠	Meriones auceps	Host of zoonotic pathogens	None	large population	NA	desert, shrubland	Desert ecosystem	None
253	Pallas, 1773	RODENTIA	Muridae	Meriones	Meriones tamariscinus	Tamarisk Gerbil	柽柳沙鼠	Gerbillus ciscaucasicus	NA	None	large population	NA	desert, semi-desert, shrubland, saline, brackish or alkaline marsh	shrubland ecosystem, desert ecosystem	None
254	Milne-Edwards, 1867	RODENTIA	Muridae	Meriones	Meriones unguiculatus	Mongolian Gerbil	长爪沙鼠	Meriones chihfengensis	Host of zoonotic pathogens	None	large population	NA	semi-desert, arid grassland	grassland ecosystem, desert ecosystem	None
255	Blyth, 1855	RODENTIA	Muridae	Micromys	Micromys erythrotis	red-eared harvest mouse	红耳巢鼠	Micromys fiedlis	NA	None	large population	NA	arable land, bamboo grove	forest ecosystem, cropland ecosystem	None
256	Pallas, 1771	RODENTIA	Muridae	Micromys	Micromys minutus	Eurasian Harvest Mouse	巢鼠	Micromys agilis	NA	None	large population	NA	arable land, bamboo grove	forest ecosystem, cropland ecosystem	None
257	Bonhote, 1902	RODENTIA	Muridae	Mus	Mus caroli	Ryukyu Mouse	卡氏小鼠	Mus Boninensis	NA	None	large population	stable	arable land, grassland, shrubland, secondary forest	forest ecosystem, cropland ecosystem, shrubland ecosystem, cropland ecosystem	None
258	Hodgson, 1845	RODENTIA	Muridae	Mus	Mus cervicolor	Fawn Coloured Mouse	仔鹿小鼠	Mus annamensis	NA	None	relatively abundant	stable	secondary forest, grassland, shrubland, arable land	forest ecosystem, shrubland ecosystem, garssland ecosystem, cropland ecosystem	None
259	Ryley, 1914	RODENTIA	Muridae	Mus	Mus cookii	Cook's mouse	丛林小鼠	Mus darjilingensis	NA	None	NA	stable	arable land	Cropland ecosystem	None
260	Linnaeus, 1758	RODENTIA	Muridae	Mus	Mus musculus	House Mouse	小家鼠	Mus albula	Host of zoonotic pathogens	None	large population	stable	human settlement	human settlement ecosystem, cropland ecoystem	None
261	Thomas, 1916	RODENTIA	Muridae	Mus	Mus pahari	Gairdner's Shrewmouse	锡金小鼠	Indochinese Shrewlike Mouse	NA	None	large population	stable	forest	forest ecosystem	None
262	Gray, 1830	RODENTIA	Muridae	Nesokia	Nesokia indica	short-tailed bandicoot rat	印度地鼠	Nesokia bacheri	NA	None	large population	NA	arable land	Cropland ecosystem	None
263	Thomas, 1911	RODENTIA	Muridae	Niviventer	Niviventer andersoni	Anderson's niviventer	安氏白腹鼠	Anderson's white-bellied rat	NA	none	large population	NA	forest	forest ecosystem	None
264	Thomas, 1914	RODENTIA	Muridae	Niviventer	Niviventer brahma	Brahma White Bellied Rat	梵鼠	Rattus fulvescens	NA	none	NA	stable	subtropical moist montane forest	forest ecosystem	None
265	Bonhote, 1903	RODENTIA	Muridae	Niviventer	Niviventer bukit	White-bellied Rat	短尾社鼠	None	NA	NA	NA	NA	NA	NA	NA
266	Milne-Edwards, 1871	RODENTIA	Muridae	Niviventer	Niviventer confucianus	Confucianus niviventer	北社鼠	Chinese white-bellied rat	Host of zoonotic pathogens	none	large population	stable	forest, arable land	forest ecosystem, ,cropland ecosystem	None
267	Swinhoe, 1864	RODENTIA	Muridae	Niviventer	Niviventer coxinga	spiny taiwan niviventer	台湾白腹鼠	Coxing's white-bellied rat	NA	none	large population	NA	forest, shrubland	forest ecosystem, shrubland exosystem	None
268	Miller, 1900	RODENTIA	Muridae	Niviventer	Niviventer cremoriventer	sundaic arboreal niviventer	褐尾鼠	Dark-tailed tree rat	NA	Logging, livestock ranching	NA	NA	Forest, inland rocky area	Forest ecosystem	None
269	Thomas, 1917	RODENTIA	Muridae	Niviventer	Niviventer culturatus	soft-furred taiwan niviventer	台湾社鼠	Oldfield white-bellied rat	NA	None	NA	decreasing	forest, secondary forest	Forest ecosystem	None
270	Wroughton, 1916	RODENTIA	Muridae	Niviventer	Niviventer eha	Little himalayan rat	灰腹鼠	Smoke-bellied niviventer	NA	None	large population	stable	taiga forest, temperate forest	forest ecosystem	None
271	Thomas, 1911	RODENTIA	Muridae	Niviventer	Niviventer excelsior	Sichuan niviventer	川西白腹鼠	Large white-bellied rat	NA	None	large population	NA	tropical and subtropical moist montane forest	forest ecosystem	None
272	Ge et al., 2020	RODENTIA	Muridae	Niviventer	Niviventer fengi	Unknown	冯氏白腹鼠	None	NA	NA	NA	NA	NA	NA	NA
273	Gray, 1847	RODENTIA	Muridae	Niviventer	Niviventer fulvescens	Chestnut White-bellied Rat	针毛鼠	Indomalayan niviventer	Host of zoonotic pathogens	None	large population	decreasing	forest, shrubland, bamboo grove, arable land	forest ecosystem, shrubland ecosystem, cropland ecosystem	None
274	Ge et al., 2018	RODENTIA	Muridae	Niviventer	Niviventer gladiusmaculus	Least white-bellied rat	剑纹白腹鼠	Least nivienter	NA	NA	NA	NA	forest	forest ecosystem	None
275	Bonhote, 1905	RODENTIA	Muridae	Niviventer	Niviventer huang	eastern spiny-haired rat	华南针毛鼠	None	NA	None	large population	NA	grass vegetation new pond	grass ecosystem	None
276	Allen, 1926	RODENTIA	Muridae	Niviventer	Niviventer lotipes	Hainan Niviventer	海南社鼠	None	NA	None	large population	NA	forest, arable land	forest ecosystem	NA
277	Robinson & Kloss, 1922	RODENTIA	Muridae	Niviventer	Niviventer mekongis	Unknown	湄公针毛鼠	None	NA	NA	NA	NA	NA	NA	NA
278	Hodgson, 1836	RODENTIA	Muridae	Niviventer	Niviventer niviventer	Himalayan White-bellied Rat	喜马拉雅社鼠	None	NA	Loss of habitat and fragmentation through fires, jhuming (a form of shifting cultivation) and general encroachment have been observed to be the major threats for this species in parts of South Asia	NA	NA	forest	forest ecosystem	NA
279	Li and Yang, 2009	RODENTIA	Muridae	Niviventer	Niviventer pianmaensis	Unknown	片马社鼠	None	NA	NA	NA	NA	NA	NA	NA
280	Thomas, 1908	RODENTIA	Muridae	Niviventer	Niviventer sacer	Unknown	山东社鼠	None	NA	NA	NA	NA	NA	NA	NA
281	Blyth, 1860	RODENTIA	Muridae	Rattus	Rattus andamanensis	indochinees forest rat	黑缘齿鼠	Sikkim rat	NA	None	large population	stable	arable land, shrubland, building	shrubland ecosystem, cropland ecosystem, human settlement ecosystem	None
282	Peale, 1848	RODENTIA	Muridae	Rattus	Rattus exulans	Polynesian rat	缅鼠	Pacific rat	NA	None	large population	stable	artificial enivronment	human settlement ecosystem, cropland ecosystem	None
283	Swinhoe, 1870	RODENTIA	Muridae	Rattus	Rattus losea	Losea rat	黄毛鼠	Laesser ricefield rat	Host of zoonotic pathogens	None	common	increasing	grassland, shrubland, mangrove, arable land	shrubland ecosystem, cropland ecosystem, human settlement ecosystem	None
284	Hodgson, 1845	RODENTIA	Muridae	Rattus	Rattus nitidus	Himalayan Field Rat	大足鼠	White-footed indochinese rat	Host of zoonotic pathogens	None	large population	stable	arable land, near stream	cropland ecosystem, lake and river ecosystem	None
285	Berkenhout, 1769	RODENTIA	Muridae	Rattus	Rattus norvegicus	Brown rat	褐家鼠	Common rat	Host of zoonotic pathogens	None	large population	stable	artificial enivronment	human settlement ecosystem, cropland ecosystem	None
286	Linnaeus, 1758	RODENTIA	Muridae	Rattus	Rattus rattus	Black Rat	黑家鼠	None	NA	None	NA	decreasing	mainly inhabit human settlement, but also found in a variety of natureal and semi-natural habitats	urban ecosystem	None
287	Temminck, 1844	RODENTIA	Muridae	Rattus	Rattus tanezumi	Oriental House Rat	黄胸鼠	Tanezumi rat	Host of zoonotic pathogens	None	large population	increasing	arable land	Cropland ecosystem	None
288	Lichtenstein, 1823	RODENTIA	Muridae	Rhombomys	Rhombomys opimus	Great Gerbil	大沙鼠	Rhombomys alaschanicus	NA	None	large population	stable	desert, semi-desert	Desert ecosystem	None
289	Musser, 2006	RODENTIA	Muridae	Tonkinomys	Tonkinomys daovantieni	Daovantien's limestone rat	道氏东京鼠	None	NA	NA	NA	NA	evergreen broad-leaved forest	forest ecosystem	None
290	Gray, 1842	RODENTIA	Muridae	Vandeleuria	Vandeleuria oleracea	Asiatic Long Tailed Climbing Mouse	长尾攀鼠	Indomalayan Vandeleuria	NA	none	NA	decreasing	forest, shrubland	forest ecosystem, shurbland ecosystem	None
291	Allen, 1927	RODENTIA	Muridae	Vernaya	Vernaya fulva	Vernay’s Climbing Mouse	滇攀鼠	Red Climbing Mouse	NA	Logging, livestock ranching	NA	NA	forest	Forest ecosystem	None
292	Milne-Edwards, 1877	RODENTIA	Platacanthomyidae	Typhlomys	Typhlomys chapensis	Soft-furred Tree Mouse	沙巴猪尾鼠	Typhlomys chapensis	NA	None	NA	decreasing	subtropical moist lowland forest	forest ecosystem	None
293	chen et al., 2017	RODENTIA	Platacanthomyidae	Typhlomys	Typhlomys cinereus	Wuyishan tree mouse	猪尾鼠	None	NA	None	NA	NA	secondary fir forest	forest ecosystem	None
294	Wang and Li, 2017	RODENTIA	Platacanthomyidae	Typhlomys	Typhlomys daloushanensis	Daloushan pygmy dormouse	大猪尾鼠	Daloushan Tree mouse	NA	None	NA	NA	montane forest	forest ecosystem	None
295	Hu et al., 2021	RODENTIA	Platacanthomyidae	Typhlomys	Typhlomys huangshanensis	Unknown	黄山猪尾鼠	None	NA	NA	NA	NA	NA	NA	NA
296	chen et al., 2017	RODENTIA	Platacanthomyidae	Typhlomys	Typhlomys nanus	nanus tree mouse	小猪尾鼠	None	NA	None	NA	NA	montane forest	forest ecosystem	None
297	Milne-Edwards, 1867	RODENTIA	Pteromyidae	Aeretes	Aeretes melanopterus	North chinese flying Squirrel	沟牙鼯鼠	North chinese flying Squirrel	NA	None	NA	decreasing	forest	Forest ecosystem	None
298	Gray, 1842	RODENTIA	Pteromyidae	Belomys	Belomys pearsonii	Hairy Footed Flying Squirrel	毛耳飞鼠	None	NA	plantation, logging, hunting, fire	relatively abundant	stable	subtropical moist lowland forest, coniferous and broad-leaved mixed forest	Forest ecosystem	None
299	Li et al., 2019	RODENTIA	Pteromyidae	Biswamoyopterus	Biswamoyopterus gaoligongensis	Unknown	高黎贡比氏鼯鼠	None	NA	NA	NA	decreasing	NA	NA	None
300	Thomas, 1888	RODENTIA	Pteromyidae	Eupetaurus	Eupetaurus cinereus	Woolly Flying Squirrel	绒毛鼯鼠	None	NA	None	NA	NA	subtropical evergreen broad-leaved forest	Forest ecosystem	None
301	Q.LI, Jiang, Jackson & Helgen	RODENTIA	Pteromyidae	Eupetaurus	Eupetaurus nivamons	None	云南绒毛鼯鼠	None	NA	NA	NA	NA	NA	NA	NA
302	Jackson, Helgen, Q.LI & Jiang	RODENTIA	Pteromyidae	Eupetaurus	Eupetaurus tibetensis	None	西藏绒毛鼯鼠	None	NA	NA	NA	NA	NA	NA	NA
303	Hodgson, 1836	RODENTIA	Pteromyidae	Hylopetes	Hylopetes alboniger	particolored flying squirrel	黑白飞鼠	None	NA	NA	NA	decreasing	forest	Forest ecosystem	None
304	Blyth, 1859	RODENTIA	Pteromyidae	Hylopetes	Hylopetes phayrei	indochinese flying squirrel	海南小飞鼠	None	NA	NA	relatively abundant	stable	forest	Forest ecosystem	None
305	Gray, 1834	RODENTIA	Pteromyidae	Petaurista	Petaurista albiventer	Unknown	栗背大鼯鼠	None	NA	NA	NA	NA	NA	NA	NA
306	Pallas, 1766	RODENTIA	Pteromyidae	Petaurista	Petaurista alborufus	Red And White Giant Flying Squirrel	红白鼯鼠	None	NA	None	relatively abundant	stable	forest	Forest ecosystem	None
307	Gray, 1842	RODENTIA	Pteromyidae	Petaurista	Petaurista caniceps	Spotted giant flying squirral	灰头小鼯鼠	Petaurista elegans caniceps	NA	None	relatively abundant	stable	taiga forest, temperate forest	Forest ecosystem	NA
308	Allen, 1925	RODENTIA	Pteromyidae	Petaurista	Petaurista hainana	Hainan flying squirrel	海南鼯鼠	Hainan giant flying squirrel	NA	None	NA	NA	forest	Forest ecosystem	None
309	Hodgson, 1836	RODENTIA	Pteromyidae	Petaurista	Petaurista magnificus	Hodgson's Giant Flying Squirrel	栗褐鼯鼠	Petaurista Hodgson	NA	NA	NA	decreasing	forest	Forest ecosystem	None
310	Zhang et al., 1997	RODENTIA	Pteromyidae	Petaurista	Petaurista marica	None	斑点鼯鼠	None	NA	NA	NA	NA	NA	NA	NA
311	Pallas,1766	RODENTIA	Pteromyidae	Petaurista	Petaurista petaurista	Red giant flying squirrel	红背鼯鼠	Common Giant Flying Squirrel	NA	artificial forest, logging fire, hunting, residential and commericial development	NA	decreasing	tropical and subtropical moist lowland mountane forest, taiga forest	forest ecosystem	None
312	Elliot, 1839	RODENTIA	Pteromyidae	Petaurista	Petaurista philippensis	Large Brown Flying Squirrel	霜背大鼯鼠	Indian Giant Flying Squirrel	NA	None	relatively abundant	stable	forest	forest ecosystem	None
313	Thomas and Wroughton, 1916	RODENTIA	Pteromyidae	Petaurista	Petaurista sybila	Chindwin giant flying squirrel	橙色小鼯鼠	None	NA	None	relatively abundant	stable	forest	forest ecosystem	None
314	Milne-Edwards, 1872	RODENTIA	Pteromyidae	Petaurista	Petaurista xanthotis	Chinese Giant Flying Squirrel	灰鼯鼠	Petaurista buechneri	NA	None	relatively abundant	NA	forest	forest ecosystem	None
315	Li et al., 2021	RODENTIA	Pteromyidae	Priapomys	Priapomys leonardi	Unknown	李氏小飞鼠	None	NA	NA	NA	NA	NA	NA	NA
316	Linnaeus, 1758	RODENTIA	Pteromyidae	Pteromys	Pteromys volans	Siberian flying squirrel	小飞鼠	Russian Flying Squirrel	NA	logging, hunting fire	NA	decreasing	taiga forest	forest ecosystem	None
317	Heude, 1898	RODENTIA	Pteromyidae	Trogopterus	Trogopterus xanthipes	Complex Toothed Flying Squirrel	复齿鼯鼠	Trogopterus edithae	NA	hunting, logging, artificial forest	NA	decreasing	temperate forest	forest ecosystem	None
318	Pallas, 1779	RODENTIA	Sciuridae	Callosciurus	Callosciurus erythraeus	Pallas's Squirrel	赤腹松鼠	Callosciurus cinnamomeiventris	NA	None	abundant	stable	tropical and subtropical mosit lowland forest, taiga forest, coniferous and broad-leaved mixed forest	forest ecosystem	None
319	Gray, 1867	RODENTIA	Sciuridae	Callosciurus	Callosciurus irornatus	None	中南松鼠	None	NA	NA	NA	NA	NA	NA	NA
320	Blyth, 1856	RODENTIA	Sciuridae	Callosciurus	Callosciurus phayrei	Phayre's Squirrel	黄足松鼠	Callosciurus blanfordii	NA	None	relatively abundant	stable	forest	Forest ecosystem	None
321	I.Geoffroy Saint-Hilaire, 1833	RODENTIA	Sciuridae	Callosciurus	Callosciurus pygerythrus	irrawaddy squirrel	蓝腹松鼠	Hoary-bellied squirrel	NA	None	relatively abundant	stable	subtropical moist montane forest, shrubland pantation	forest ecosystem, shrubland ecosystem, cropland ecosystem	None
322	Anderson, 1871	RODENTIA	Sciuridae	Callosciurus	Callosciurus quinquestriatus	Anderson's Squirrel	纹腹松鼠	None	NA	NA	NA	decreasing	forest	Forest ecosystem	None
323	Osgood, 1932	RODENTIA	Sciuridae	Dremomys	Dremomys gularis	Red-throated squirrel	橙喉长吻松鼠	None	NA	NA	NA	decreasing	forest	Forest ecosystem	None
324	Hodgson, 1836	RODENTIA	Sciuridae	Dremomys	Dremomys lokriah	Orange Bellied Himalayan Squirrel	橙腹长吻松鼠	None	NA	hunting	NA	decreasing	subtropical moist montane forest, taiga forest	Forest ecosystem	None
325	Milne-Edwards, 1867	RODENTIA	Sciuridae	Dremomys	Dremomys pernyi	Perny's Long Nosed Squirrel	珀氏长吻松鼠	None	NA	NA	abundant	stable	forest, taiga forest	forst ecosystem	None
326	Thomas, 1895	RODENTIA	Sciuridae	Dremomys	Dremomys pyrrhomerus	Red-hipped squirrel	红腿长吻松鼠	None	NA	NA	NA	NA	forest	Forest ecosystem	None
327	Blandford, 1878	RODENTIA	Sciuridae	Dremomys	Dremomys rufigenis	Asian red-cheeked squirrel	红颊长吻松鼠	None	NA	None	relatively abundant	stable	forest	Forest ecosystem	None
328	Kastschenko, 1899	RODENTIA	Sciuridae	Marmota	Marmota baibacina	Altai Marmot	灰旱獭	Gray marmot	NA	hunting, forest, grassland	abundant	stable	meadow, forest, grassland	forest ecosystem, grassland ecosystem	None
329	Geoffroy, 1844	RODENTIA	Sciuridae	Marmota	Marmota caudata	golden marmot	长尾旱獭	Long Tailed Marmot	NA	livestock farming or ranching, plantation, hunting	relatively abundant	stable	dry steppe	grassland ecosystem	None
330	Hodgson, 1841	RODENTIA	Sciuridae	Marmota	Marmota himalayana	Himalayan Marmot	喜马拉雅旱獭	None	Host of zoonotic pathogens	livestock farming or ranching, plantation, hunting	relatively abundant	stable	meadow	grassland ecosystem	None
331	Radde, 1862	RODENTIA	Sciuridae	Marmota	Marmota sibirica	Mongolian Marmot	西伯利亚旱獭	Tarbagan marmot	NA	hunting, plantion	abundant	decreasing	dry steppe	grassland ecosystem	None
332	Blyth, 1849	RODENTIA	Sciuridae	Menetes	Menetes berdmorei	Indochinese Ground Squirrel	线松鼠	None	NA	plantation	relatively abundant	stable	Forest, arable land	Forest ecosystem, cropland ecosystem	None
333	Sparrmann,1778	RODENTIA	Sciuridae	Ratufa	Ratufa bicolor	Black Giant Squirrel	巨松鼠	Malayan Giant Squirrel	NA	pantation, logging, hunting, residentaial and commercial development	NA	decreasing	forest	Forest ecosystem	None
334	Thomas, 1922	RODENTIA	Sciuridae	Rupestes	Rupestes forresti	forrest'srock squirrel	侧纹岩松鼠	None	NA	None	relatively abundant	stable	shrubland	shrubland ecosystem	None
335	Milne-Edwards, 1867	RODENTIA	Sciuridae	Sciurotamias	Sciurotamias davidianus	Pere david's rock squirrel	岩松鼠	Chinese rock squirrel	NA	None	relatively abundant	stable	forest	Forest ecosystem	None
336	Linnaeus, 1758	RODENTIA	Sciuridae	Sciurus	Sciurus vulgaris	Eurasian Red Squirrel	北松鼠	Sciurus fuscorubens	NA	harvesting pine cone, hunting	NA	decreasing	temperate forest	forest ecosystem	None
337	Buchner, 1888	RODENTIA	Sciuridae	Spermophilus	Spermophilus alaschanicus	Alashan ground squirrel	阿拉善黄鼠	Spermaophilus dilutus	Host of zoonotic pathogens	None	relatively abundant	decreasing	desert, air grassland	grassland ecosystem, desert ecosystem	None
338	Brandt, 1843	RODENTIA	Sciuridae	Spermophilus	Spermophilus dauricus	Daurian ground squirrel	达乌尔黄鼠	Spermaophilus mongolicus	Host of zoonotic pathogens	livestock ranching, drought	relatively abundant	stable	desert	Desert ecosystem	None
339	Brandt,1841	RODENTIA	Sciuridae	Spermophilus	Spermophilus erythrogenys	Red-cheeked Ground Squirrel	赤颊黄鼠	None	NA	The species is hunted for meat and skins for local trade. Possible habitat degradation through grazing by increasing numbers of livestock. Drying of water sources and droughts also threaten this species, although it remains unclear if these represent natural environmental changes or are driven by anthropogenic activity.	NA	Stable	Shrubland	terrestrial ecosystem	In-place land/water protection
340	Kashkarov, 1923	RODENTIA	Sciuridae	Spermophilus	Spermophilus relictus	Tien Shan Ground Squirrel	天山黄鼠	Relict Ground Squirrel	NA	None	relatively abundant	stable	steppe	grassland ecosystem	None
341	Pallas, 1778	RODENTIA	Sciuridae	Spermophilus	Spermophilus undulatus	arctic ground squirrel	长尾黄鼠	Citellus buxtoni	Host of zoonotic pathogens	hunting, livestock raching, drought	relatively abundant	stable	desert, grassland, shrubland, meadow, wetland	forest ecosystem, grassland ecosystem, desert ecosystem, wetland wcosystem	None
342	Laxmann, 1769	RODENTIA	Sciuridae	Tamias	Tamias sibiricus	Siberian Chipmunk	花鼠	Comon Chipmunk	NA	None	relatively abundant	stable	coinferous forest, coinferous and broad-leaved mixed forest	forest ecosystem	None
343	Horsfield, 1840	RODENTIA	Sciuridae	Tamiops	Tamiops macclellandii	Himalayan Striped Squirrel	明纹花鼠	Western striped squirrel	NA	fire, plantation, hunting	relatively abundant	stable	tropical and subtropical moist mountain forest, plantation	forest ecosystrm, cropland ecosystem	None
344	Bonhote, 1900	RODENTIA	Sciuridae	Tamiops	Tamiops maritimus	Maritime Striped Squirrel	倭花鼠	Eastern striped squirrel	NA	None	relatively abundant	stable	secondary forest, coniferous broad-leaved mixed forest	forest ecosystrm	None
345	Milne-Edwards, 1874	RODENTIA	Sciuridae	Tamiops	Tamiops swinhoei	Swinhoe's Striped Squirrel	隐纹花鼠	None	NA	None	relatively abundant	stable	forest	forest ecosystem	None
346	Thomas, 1907	RODENTIA	Sicistidae	Sicista	Sicista caudata	long-tailed birch mouse	长尾蹶鼠	None	NA	None	NA	NA	taiga forest, coniferous and broad-leaved mixed forest	forest ecosystem	None
347	Büchner, 1892	RODENTIA	Sicistidae	Sicista	Sicista concolor	Chinese birch mouse	中国蹶鼠	Sminthus flavus	NA	None	large population	NA	temperate forest, shrubland, grassland	forest ecosystem	None
348	Strautman, 1949	RODENTIA	Sicistidae	Sicista	Sicista pseudonapaea	Unknown	灰蹶鼠	None	NA	NA	NA	NA	NA	NA	NA
349	Pallas, 1773	RODENTIA	Sicistidae	Sicista	Sicista subtilis	Southern Birch Mouse	草原蹶鼠	Sicista interstriatus	NA	None	large population	decreasing	forest, meadow	forest ecosystem, grassland ecosystem	None
350	Pallas, 1903	RODENTIA	Sicistidae	Sicista	Sicista tianschanica	Tian shan birch mouse	天山蹶鼠	Sicista tianschanica	NA	None	large population	decreasing	forest, meadow	forest ecosystem, grassland ecosystem	None
351	Thomas, 1915	RODENTIA	Spalacidae	Cannomys	Cannomys badius	lesser bamboo rat	小竹鼠	Cannomys kastaneus	NA	None	NA	NA	bamboo grove, shrubland	shrubland ecosystem, shrubland ecosystem	None
352	Thomas, 1911	RODENTIA	Spalacidae	Eospalax	Eospalax baileyi	Chinese Zokor	高原鼢鼠	None	NA	NA	NA	NA	NA	NA	None
353	Thomas, 1911	RODENTIA	Spalacidae	Eospalax	Eospalax cansus	Gansu Zokor	甘肃鼢鼠	myospalax baileyi	NA	None	NA	NA	forest, shrubland, grassland, arable land	forest ecosystem, shrubland ecosystem, grassland ecosystem, Cropland ecosystem	None
354	Milne-Edwards, 1867	RODENTIA	Spalacidae	Eospalax	Eospalax fontanierii	Chinese Zokor	中华鼢鼠	Myospalax baileyi	NA	None	large population	NA	grassland	grassland ecosystem	None
355	Thomas, 1911	RODENTIA	Spalacidae	Eospalax	Eospalax rothschildi	Unknown	罗氏鼢鼠	Rothschild's zokor	NA	None	NA	NA	forest, shrubland, grassland, arable land	forest ecosystem, shrubland ecosystem, grassland ecosystem, cropland ecosystem	None
356	Allen, 1909	RODENTIA	Spalacidae	Eospalax	Eospalax rufescens	Qingling mountain zokor	秦岭鼢鼠	Myospalas rufecens	NA	None	NA	NA	forest, shrubland, grassland, arable land	forest ecosystem, shrubland ecosystem, grassland ecosystem, cropland ecosystem	None
357	Thomas, 1911	RODENTIA	Spalacidae	Eospalax	Eospalax smithii	smith‘s zokor	斯氏鼢鼠	none	NA	none	NA	NA	dry grassland, arable grassland	grassland ecosystem, cropland ecosystem	None
358	Pallas, 1776	RODENTIA	Spalacidae	Myospalax	Myospalax aspalax	False zokor	草原鼢鼠	Steppe zokor	NA	none	large population	NA	grassland, arable land	grassland ecosystem, cropland ecosystem	None
359	Milne-Edwards, 1874	RODENTIA	Spalacidae	Myospalax	Myospalax psilurus	Manchurian Zokor	东北鼢鼠	North China Zokor	NA	none	large population	stable	lowland grassland, arable land	grassland ecosystem, cropland ecosystem	None
360	Blyth, 1851	RODENTIA	Spalacidae	Rhizomys	Rhizomys pruinosus	Hoary Bamboo Rat	银星竹鼠	Rhizomys latouchei	NA	none	large population	stable	bamboo grove, grassland	bamboo ecosystem	None
361	Gray, 1831	RODENTIA	Spalacidae	Rhizomys	Rhizomys sinensis	Chinese Bamboo Rat	中华竹鼠	Rhizomys chinensis	NA	none	large population	NA	bamboo grove, Pine forest	forest ecosystem	None
362	Raffles, 1821	RODENTIA	Spalacidae	Rhizomys	Rhizomys sumatrensis	Indomalayan Bamboo Rat	大竹鼠	Large bamboo rat	NA	none	large population	NA	bamboo grove	forest ecosystem	None
363	Pousargues, 1896	RODENTIA	Zapodidae	Eozapus	Eozapus setchuanus	Chineses jumping mouse	四川林跳鼠	Eozapus vicinus	NA	none	large population	NA	shrubland, grassland, meadow	shrubland ecosystem, grassland ecosystem	None
364	Wagner, 1841	SCANDENTIA	Tupaiidae	Tupaia	Tupaia belangeri	Northern Tree Shrew	北树鼩	None	NA	NA	NA	NA	tropical and subtropical forest, karst landscope	forest ecosystem	None
