# Supplementary material for: A dataset of diversity and distribution of rodents and shrews in China
Source: Sci Data. 2022 Jun 15;9:304. doi: 10.1038/s41597-022-01422-2 (PMC9200832; doi:10.1038/s41597-022-01422-2)
Supplement: Supplementary file 2 — Rodent Database [file 41597_2022_1422_MOESM2_ESM.xlsx]

## Sheet: Sheet1
ID	Species Authority	Order	Family	Genus	Species	English Name	Chinese Name	Synonyms	China’s Red List of Biodiversity (2021)	Assessment information	Assessment Criteria	Distribution Note	Location level	Province	City	County	Province code	City code	County code	Longitude	Latitude	GPS(XX,YY)	Data source	Reference publish time	Reference name	Native or exotic records
1	Buchner, 1888	RODENTIA	Sciuridae	Spermophilus	Spermophilus alaschanicus	Alashan ground squirrel	阿拉善黄鼠	Spermaophilus dilutus	Least concern	2020; Zhigang Jiang, Shaoying Liu; Yong Ma, Changhu Lu, Yixin Bao	None	Non-endemic	1	Gansu			62					(100.93257487, 38.290130848)	1	2008	Study on the fauna composition of rodents in Gansu Province	Native
2	Buchner, 1888	RODENTIA	Sciuridae	Spermophilus	Spermophilus alaschanicus	Alashan ground squirrel	阿拉善黄鼠	Spermaophilus dilutus	Least concern	2020; Zhigang Jiang, Shaoying Liu; Yong Ma, Changhu Lu, Yixin Bao	None	Non-endemic	3	Gansu	Lanzhou City	Gaolan County	62	6201	620122			(103.874796359, 36.3931794199)	3	1982	Rodents in Gansu Province	Native
3	Buchner, 1888	RODENTIA	Sciuridae	Spermophilus	Spermophilus alaschanicus	Alashan ground squirrel	阿拉善黄鼠	Spermaophilus dilutus	Least concern	2020; Zhigang Jiang, Shaoying Liu; Yong Ma, Changhu Lu, Yixin Bao	None	Non-endemic	3	Gansu	Lanzhou City	Yuzhong County	62	6201	620123			(104.237414381, 36.0039328208)	3	1982	Rodents in Gansu Province	Native
4	Buchner, 1888	RODENTIA	Sciuridae	Spermophilus	Spermophilus alaschanicus	Alashan ground squirrel	阿拉善黄鼠	Spermaophilus dilutus	Least concern	2020; Zhigang Jiang, Shaoying Liu; Yong Ma, Changhu Lu, Yixin Bao	None	Non-endemic	3	Gansu	Tianshui City	Qingshui County	62	6205	620521			(106.136873382, 34.7381734947)	3	1982	Rodents in Gansu Province	Native
5	Buchner, 1888	RODENTIA	Sciuridae	Spermophilus	Spermophilus alaschanicus	Alashan ground squirrel	阿拉善黄鼠	Spermaophilus dilutus	Least concern	2020; Zhigang Jiang, Shaoying Liu; Yong Ma, Changhu Lu, Yixin Bao	None	Non-endemic	3	Gansu	Tianshui City	Qin'an County	62	6205	620522			(105.694830439, 34.9489498997)	3	1982	Rodents in Gansu Province	Native
6	Buchner, 1888	RODENTIA	Sciuridae	Spermophilus	Spermophilus alaschanicus	Alashan ground squirrel	阿拉善黄鼠	Spermaophilus dilutus	Least concern	2020; Zhigang Jiang, Shaoying Liu; Yong Ma, Changhu Lu, Yixin Bao	None	Non-endemic	3	Gansu	Tianshui City	Gangu County	62	6205	620523			(105.268076894, 34.8055594389)	3	1982	Rodents in Gansu Province	Native
7	Buchner, 1888	RODENTIA	Sciuridae	Spermophilus	Spermophilus alaschanicus	Alashan ground squirrel	阿拉善黄鼠	Spermaophilus dilutus	Least concern	2020; Zhigang Jiang, Shaoying Liu; Yong Ma, Changhu Lu, Yixin Bao	None	Non-endemic	3	Gansu	Tianshui City	Wushan County	62	6205	620524			(104.880785512, 34.6764047332)	3	1982	Rodents in Gansu Province	Native
8	Buchner, 1888	RODENTIA	Sciuridae	Spermophilus	Spermophilus alaschanicus	Alashan ground squirrel	阿拉善黄鼠	Spermaophilus dilutus	Least concern	2020; Zhigang Jiang, Shaoying Liu; Yong Ma, Changhu Lu, Yixin Bao	None	Non-endemic	3	Gansu	Dingxi City	Tongwei County	62	6211	621121			(105.186658688, 35.2086525513)	3	1982	Rodents in Gansu Province	Native
9	Buchner, 1888	RODENTIA	Sciuridae	Spermophilus	Spermophilus alaschanicus	Alashan ground squirrel	阿拉善黄鼠	Spermaophilus dilutus	Least concern	2020; Zhigang Jiang, Shaoying Liu; Yong Ma, Changhu Lu, Yixin Bao	None	Non-endemic	3	Gansu	Dingxi City	Lintao County	62	6211	621124			(103.898087273, 35.5291973207)	3	1982	Rodents in Gansu Province	Native
10	Buchner, 1888	RODENTIA	Sciuridae	Spermophilus	Spermophilus alaschanicus	Alashan ground squirrel	阿拉善黄鼠	Spermaophilus dilutus	Least concern	2020; Zhigang Jiang, Shaoying Liu; Yong Ma, Changhu Lu, Yixin Bao	None	Non-endemic	3	Gansu	Dingxi City	Minxian County	62	6211	621126			(104.236894097, 34.4253950024)	3	1982	Rodents in Gansu Province	Native
11	Buchner, 1888	RODENTIA	Sciuridae	Spermophilus	Spermophilus alaschanicus	Alashan ground squirrel	阿拉善黄鼠	Spermaophilus dilutus	Least concern	2020; Zhigang Jiang, Shaoying Liu; Yong Ma, Changhu Lu, Yixin Bao	None	Non-endemic	3	Gansu	Wuwei City	Tianzhu Tibetan Autonomous County	62	6206	620623			(102.764601143, 37.2535757805)	3	1982	Rodents in Gansu Province	Native
12	Buchner, 1888	RODENTIA	Sciuridae	Spermophilus	Spermophilus alaschanicus	Alashan ground squirrel	阿拉善黄鼠	Spermaophilus dilutus	Least concern	2020; Zhigang Jiang, Shaoying Liu; Yong Ma, Changhu Lu, Yixin Bao	None	Non-endemic	3	Gansu	Zhangye City	Shandan County	62	6207	620725			(101.189824511, 38.5387182872)	3	1982	Rodents in Gansu Province	Native
13	Buchner, 1888	RODENTIA	Sciuridae	Spermophilus	Spermophilus alaschanicus	Alashan ground squirrel	阿拉善黄鼠	Spermaophilus dilutus	Least concern	2020; Zhigang Jiang, Shaoying Liu; Yong Ma, Changhu Lu, Yixin Bao	None	Non-endemic	3	Gansu	Baiyin City	Jingtai County	62	6204	620423			(104.02796229, 37.1373856982)	3	1982	Rodents in Gansu Province	Native
14	Buchner, 1888	RODENTIA	Sciuridae	Spermophilus	Spermophilus alaschanicus	Alashan ground squirrel	阿拉善黄鼠	Spermaophilus dilutus	Least concern	2020; Zhigang Jiang, Shaoying Liu; Yong Ma, Changhu Lu, Yixin Bao	None	Non-endemic	3	Gansu	Jinchang City	Yongchang County	62	6203	620321			(101.966965591, 38.2711113451)	3	1982	Rodents in Gansu Province	Native
15	Buchner, 1888	RODENTIA	Sciuridae	Spermophilus	Spermophilus alaschanicus	Alashan ground squirrel	阿拉善黄鼠	Spermaophilus dilutus	Least concern	2020; Zhigang Jiang, Shaoying Liu; Yong Ma, Changhu Lu, Yixin Bao	None	Non-endemic	3	Gansu	Zhangye City	Minle County	62	6207	620722			(100.764529754, 38.4725154777)	3	1982	Rodents in Gansu Province	Native
16	Buchner, 1888	RODENTIA	Sciuridae	Spermophilus	Spermophilus alaschanicus	Alashan ground squirrel	阿拉善黄鼠	Spermaophilus dilutus	Least concern	2020; Zhigang Jiang, Shaoying Liu; Yong Ma, Changhu Lu, Yixin Bao	None	Non-endemic	3	Gansu	Baiyin City	Huining County	62	6204	620422			(105.094152115, 35.95446669)	2	2020	Identification and genotyping of Enterocytozoon bieneusi in wild Himalayan marmots (Marmota himalayana) and Alashan ground squirrels (Spermophilus alashanicus) in the Qinghai-Tibetan Plateau area (QTPA) of Gansu Province, China	Native
17	Buchner, 1888	RODENTIA	Sciuridae	Spermophilus	Spermophilus alaschanicus	Alashan ground squirrel	阿拉善黄鼠	Spermaophilus dilutus	Least concern	2020; Zhigang Jiang, Shaoying Liu; Yong Ma, Changhu Lu, Yixin Bao	None	Non-endemic	3	Ningxia	Shizuishan City	Pingluo County	64	6402	640221			(106.51647666, 38.8931145015)	3	2019	Atlas of Epidemiology of Natural Focus Diseases in China	Native
18	Buchner, 1888	RODENTIA	Sciuridae	Spermophilus	Spermophilus alaschanicus	Alashan ground squirrel	阿拉善黄鼠	Spermaophilus dilutus	Least concern	2020; Zhigang Jiang, Shaoying Liu; Yong Ma, Changhu Lu, Yixin Bao	None	Non-endemic	3	Ningxia	Wuzhong City	Tongxin County	64	6403	640324			(106.248617752, 36.9917764641)	5	1980	Field survey data	Native
19	Buchner, 1888	RODENTIA	Sciuridae	Spermophilus	Spermophilus alaschanicus	Alashan ground squirrel	阿拉善黄鼠	Spermaophilus dilutus	Least concern	2020; Zhigang Jiang, Shaoying Liu; Yong Ma, Changhu Lu, Yixin Bao	None	Non-endemic	3	Ningxia	Yinchuan City	Helan County	64	6401	640122			(106.242462122, 38.6978199791)	5	1980	Field survey data	Native
20	Buchner, 1888	RODENTIA	Sciuridae	Spermophilus	Spermophilus alaschanicus	Alashan ground squirrel	阿拉善黄鼠	Spermaophilus dilutus	Least concern	2020; Zhigang Jiang, Shaoying Liu; Yong Ma, Changhu Lu, Yixin Bao	None	Non-endemic	1	Ningxia			64					(106.164305004, 37.290103721)	5	1980	Field survey data	Native
21	Buchner, 1888	RODENTIA	Sciuridae	Spermophilus	Spermophilus alaschanicus	Alashan ground squirrel	阿拉善黄鼠	Spermaophilus dilutus	Least concern	2020; Zhigang Jiang, Shaoying Liu; Yong Ma, Changhu Lu, Yixin Bao	None	Non-endemic	3	Ningxia	Yinchuan City	Lingwu City	64	6401	640181			(106.528424323, 37.9422758343)	5	1980	Field survey data	Native
22	Buchner, 1888	RODENTIA	Sciuridae	Spermophilus	Spermophilus alaschanicus	Alashan ground squirrel	阿拉善黄鼠	Spermaophilus dilutus	Least concern	2020; Zhigang Jiang, Shaoying Liu; Yong Ma, Changhu Lu, Yixin Bao	None	Non-endemic	3	Ningxia	Wuzhong City	Yanchi County	64	6403	640323			(107.044777295, 37.6283824451)	5	1980	Field survey data	Native
23	Buchner, 1888	RODENTIA	Sciuridae	Spermophilus	Spermophilus alaschanicus	Alashan ground squirrel	阿拉善黄鼠	Spermaophilus dilutus	Least concern	2020; Zhigang Jiang, Shaoying Liu; Yong Ma, Changhu Lu, Yixin Bao	None	Non-endemic	3	Ningxia	Zhongwei City	Haiyuan County	64	6405	640522			(105.797728019, 36.5229181797)	5	1980	Field survey data	Native
24	Buchner, 1888	RODENTIA	Sciuridae	Spermophilus	Spermophilus alaschanicus	Alashan ground squirrel	阿拉善黄鼠	Spermaophilus dilutus	Least concern	2020; Zhigang Jiang, Shaoying Liu; Yong Ma, Changhu Lu, Yixin Bao	None	Non-endemic	3	Ningxia	Guyuan City	Xiji County	64	6404	640422			(105.709612356, 35.9436553724)	5	1980	Field survey data	Native
25	Buchner, 1888	RODENTIA	Sciuridae	Spermophilus	Spermophilus alaschanicus	Alashan ground squirrel	阿拉善黄鼠	Spermaophilus dilutus	Least concern	2020; Zhigang Jiang, Shaoying Liu; Yong Ma, Changhu Lu, Yixin Bao	None	Non-endemic	2	Ningxia	Yinchuan City		64	6401				(106.350853194, 38.245044355)	5	1980	Field survey data	Native
26	Buchner, 1888	RODENTIA	Sciuridae	Spermophilus	Spermophilus alaschanicus	Alashan ground squirrel	阿拉善黄鼠	Spermaophilus dilutus	Least concern	2020; Zhigang Jiang, Shaoying Liu; Yong Ma, Changhu Lu, Yixin Bao	None	Non-endemic	3	Shaanxi	Yulin City	Suide County	61	6108	610826			(110.3866938, 37.518271693)	5	1980	Field survey data	Native
27	Buchner, 1888	RODENTIA	Sciuridae	Spermophilus	Spermophilus alaschanicus	Alashan ground squirrel	阿拉善黄鼠	Spermaophilus dilutus	Least concern	2020; Zhigang Jiang, Shaoying Liu; Yong Ma, Changhu Lu, Yixin Bao	None	Non-endemic	3	Shaanxi	Yan'an City	Huangling County	61	6106	610632			(108.939736061, 35.6280014665)	5	1980	Field survey data	Native
28	Buchner, 1888	RODENTIA	Sciuridae	Spermophilus	Spermophilus alaschanicus	Alashan ground squirrel	阿拉善黄鼠	Spermaophilus dilutus	Least concern	2020; Zhigang Jiang, Shaoying Liu; Yong Ma, Changhu Lu, Yixin Bao	None	Non-endemic	3	Shaanxi	Yulin City	Mizhi County	61	6108	610827			(110.177953456, 37.8258056339)	5	1980	Field survey data	Native
29	Buchner, 1888	RODENTIA	Sciuridae	Spermophilus	Spermophilus alaschanicus	Alashan ground squirrel	阿拉善黄鼠	Spermaophilus dilutus	Least concern	2020; Zhigang Jiang, Shaoying Liu; Yong Ma, Changhu Lu, Yixin Bao	None	Non-endemic	3	Shaanxi	Yulin City	Qingjian County	61	6108	610830			(110.279722567, 37.1852923208)	5	1980	Field survey data	Native
30	Buchner, 1888	RODENTIA	Sciuridae	Spermophilus	Spermophilus alaschanicus	Alashan ground squirrel	阿拉善黄鼠	Spermaophilus dilutus	Least concern	2020; Zhigang Jiang, Shaoying Liu; Yong Ma, Changhu Lu, Yixin Bao	None	Non-endemic	2	Shaanxi	Xi'an City		61	6101				(108.796967412, 34.115951071)	5	1980	Field survey data	Native
31	Buchner, 1888	RODENTIA	Sciuridae	Spermophilus	Spermophilus alaschanicus	Alashan ground squirrel	阿拉善黄鼠	Spermaophilus dilutus	Least concern	2020; Zhigang Jiang, Shaoying Liu; Yong Ma, Changhu Lu, Yixin Bao	None	Non-endemic	2	Shaanxi	Yulin City		61	6108				(109.563587745, 38.051792013)	5	1980	Field survey data	Native
32	Buchner, 1888	RODENTIA	Sciuridae	Spermophilus	Spermophilus alaschanicus	Alashan ground squirrel	阿拉善黄鼠	Spermaophilus dilutus	Least concern	2020; Zhigang Jiang, Shaoying Liu; Yong Ma, Changhu Lu, Yixin Bao	None	Non-endemic	3	Shaanxi	Yulin City	Jingbian County	61	6108	610824			(108.806062145, 37.485741448)	5	1980	Field survey data	Native
33	Buchner, 1888	RODENTIA	Sciuridae	Spermophilus	Spermophilus alaschanicus	Alashan ground squirrel	阿拉善黄鼠	Spermaophilus dilutus	Least concern	2020; Zhigang Jiang, Shaoying Liu; Yong Ma, Changhu Lu, Yixin Bao	None	Non-endemic	3	Shaanxi	Yulin City	Dingbian County	61	6108	610825			(107.735507925, 37.3750396861)	5	1980	Field survey data	Native
34	Buchner, 1888	RODENTIA	Sciuridae	Spermophilus	Spermophilus alaschanicus	Alashan ground squirrel	阿拉善黄鼠	Spermaophilus dilutus	Least concern	2020; Zhigang Jiang, Shaoying Liu; Yong Ma, Changhu Lu, Yixin Bao	None	Non-endemic	3	Shaanxi	Yulin City	Shenmu County	61	6108	610821			(110.314258978, 38.8369331857)	5	1980	Field survey data	Native
35	Buchner, 1888	RODENTIA	Sciuridae	Spermophilus	Spermophilus alaschanicus	Alashan ground squirrel	阿拉善黄鼠	Spermaophilus dilutus	Least concern	2020; Zhigang Jiang, Shaoying Liu; Yong Ma, Changhu Lu, Yixin Bao	None	Non-endemic	3	Shaanxi	Yulin City	Hengshan County	61	6108	610823			(109.455478304, 37.8429979043)	5	1980	Field survey data	Native
36	Buchner, 1888	RODENTIA	Sciuridae	Spermophilus	Spermophilus alaschanicus	Alashan ground squirrel	阿拉善黄鼠	Spermaophilus dilutus	Least concern	2020; Zhigang Jiang, Shaoying Liu; Yong Ma, Changhu Lu, Yixin Bao	None	Non-endemic	1	Qinghai			63					(96.040580528, 35.673294473)	5	1980	Field survey data	Native
37	Buchner, 1888	RODENTIA	Sciuridae	Spermophilus	Spermophilus alaschanicus	Alashan ground squirrel	阿拉善黄鼠	Spermaophilus dilutus	Least concern	2020; Zhigang Jiang, Shaoying Liu; Yong Ma, Changhu Lu, Yixin Bao	None	Non-endemic	2	Qinghai	Xining City		63	6301				(101.433467832, 36.825434562)	5	1980	Field survey data	Native
38	Buchner, 1888	RODENTIA	Sciuridae	Spermophilus	Spermophilus alaschanicus	Alashan ground squirrel	阿拉善黄鼠	Spermaophilus dilutus	Least concern	2020; Zhigang Jiang, Shaoying Liu; Yong Ma, Changhu Lu, Yixin Bao	None	Non-endemic	3	Qinghai	Xining City	Huangzhong County	63	6301	630122			(101.526560441, 36.5925297845)	5	1980	Field survey data	Native
39	Buchner, 1888	RODENTIA	Sciuridae	Spermophilus	Spermophilus alaschanicus	Alashan ground squirrel	阿拉善黄鼠	Spermaophilus dilutus	Least concern	2020; Zhigang Jiang, Shaoying Liu; Yong Ma, Changhu Lu, Yixin Bao	None	Non-endemic	3	Qinghai	Mongolian and Tibetan Autonomous Prefecture of Haixi	Tianjun County	63	6328	632823			(98.460855952, 38.0316422872)	5	1980	Field survey data	Native
40	Buchner, 1888	RODENTIA	Sciuridae	Spermophilus	Spermophilus alaschanicus	Alashan ground squirrel	阿拉善黄鼠	Spermaophilus dilutus	Least concern	2020; Zhigang Jiang, Shaoying Liu; Yong Ma, Changhu Lu, Yixin Bao	None	Non-endemic	3	Qinghai	Yushu Tibetan Autonomous Prefecture	Yushu City	63	6327	632701			(96.6766128625, 32.9230947)	5	1980	Field survey data	Native
41	Buchner, 1888	RODENTIA	Sciuridae	Spermophilus	Spermophilus alaschanicus	Alashan ground squirrel	阿拉善黄鼠	Spermaophilus dilutus	Least concern	2020; Zhigang Jiang, Shaoying Liu; Yong Ma, Changhu Lu, Yixin Bao	None	Non-endemic	3	Qinghai	Yushu Tibetan Autonomous Prefecture	Qumalai County	63	6327	632726			(95.2413153245, 34.9621721371)	5	1980	Field survey data	Native
42	Buchner, 1888	RODENTIA	Sciuridae	Spermophilus	Spermophilus alaschanicus	Alashan ground squirrel	阿拉善黄鼠	Spermaophilus dilutus	Least concern	2020; Zhigang Jiang, Shaoying Liu; Yong Ma, Changhu Lu, Yixin Bao	None	Non-endemic	3	Qinghai	Haibei Tibetan Autonomous Prefecture	Qilian County	63	6322	632222			(99.7131189844, 38.3142999236)	5	1980	Field survey data	Native
43	Buchner, 1888	RODENTIA	Sciuridae	Spermophilus	Spermophilus alaschanicus	Alashan ground squirrel	阿拉善黄鼠	Spermaophilus dilutus	Least concern	2020; Zhigang Jiang, Shaoying Liu; Yong Ma, Changhu Lu, Yixin Bao	None	Non-endemic	2	Qinghai	Yushu Tibetan Autonomous Prefecture		63	6327				(94.309810259, 34.212501187)	5	1980	Field survey data	Native
44	Buchner, 1888	RODENTIA	Sciuridae	Spermophilus	Spermophilus alaschanicus	Alashan ground squirrel	阿拉善黄鼠	Spermaophilus dilutus	Least concern	2020; Zhigang Jiang, Shaoying Liu; Yong Ma, Changhu Lu, Yixin Bao	None	Non-endemic	3	Qinghai	Guoluo Tibetan Autonomous Prefecture	Dari County	63	6326	632624			(99.3973415415, 33.4797977094)	5	1980	Field survey data	Native
45	Buchner, 1888	RODENTIA	Sciuridae	Spermophilus	Spermophilus alaschanicus	Alashan ground squirrel	阿拉善黄鼠	Spermaophilus dilutus	Least concern	2020; Zhigang Jiang, Shaoying Liu; Yong Ma, Changhu Lu, Yixin Bao	None	Non-endemic	3	Qinghai	Guoluo Tibetan Autonomous Prefecture	Maqin County	63	6326	632621			(99.7712748596, 34.5122827525)	5	1980	Field survey data	Native
46	Buchner, 1888	RODENTIA	Sciuridae	Spermophilus	Spermophilus alaschanicus	Alashan ground squirrel	阿拉善黄鼠	Spermaophilus dilutus	Least concern	2020; Zhigang Jiang, Shaoying Liu; Yong Ma, Changhu Lu, Yixin Bao	None	Non-endemic	3	Qinghai	Hainan Tibetan Autonomous Prefecture	Xinghai County	63	6325	632524			(99.7190237216, 35.5361751299)	5	1980	Field survey data	Native
47	Buchner, 1888	RODENTIA	Sciuridae	Spermophilus	Spermophilus alaschanicus	Alashan ground squirrel	阿拉善黄鼠	Spermaophilus dilutus	Least concern	2020; Zhigang Jiang, Shaoying Liu; Yong Ma, Changhu Lu, Yixin Bao	None	Non-endemic	3	Qinghai	Haibei Tibetan Autonomous Prefecture	Haiyan County	63	6322	632223			(100.730748759, 37.0638897766)	5	1980	Field survey data	Native
48	Buchner, 1888	RODENTIA	Sciuridae	Spermophilus	Spermophilus alaschanicus	Alashan ground squirrel	阿拉善黄鼠	Spermaophilus dilutus	Least concern	2020; Zhigang Jiang, Shaoying Liu; Yong Ma, Changhu Lu, Yixin Bao	None	Non-endemic	3	Qinghai	Hainan Tibetan Autonomous Prefecture	Gonghe County	63	6325	632521			(100.029577114, 36.4640863437)	5	1980	Field survey data	Native
49	Buchner, 1888	RODENTIA	Sciuridae	Spermophilus	Spermophilus alaschanicus	Alashan ground squirrel	阿拉善黄鼠	Spermaophilus dilutus	Least concern	2020; Zhigang Jiang, Shaoying Liu; Yong Ma, Changhu Lu, Yixin Bao	None	Non-endemic	2	Qinghai	Mongolian and Tibetan Autonomous Prefecture of Haixi		63	6328				(94.541820956, 36.720020586)	5	1980	Field survey data	Native
50	Buchner, 1888	RODENTIA	Sciuridae	Spermophilus	Spermophilus alaschanicus	Alashan ground squirrel	阿拉善黄鼠	Spermaophilus dilutus	Least concern	2020; Zhigang Jiang, Shaoying Liu; Yong Ma, Changhu Lu, Yixin Bao	None	Non-endemic	3	Qinghai	Mongolian and Tibetan Autonomous Prefecture of Haixi	Golmud City	63	6328	632801			(92.5881868994, 35.5289265331)	5	1980	Field survey data	Native
51	Buchner, 1888	RODENTIA	Sciuridae	Spermophilus	Spermophilus alaschanicus	Alashan ground squirrel	阿拉善黄鼠	Spermaophilus dilutus	Least concern	2020; Zhigang Jiang, Shaoying Liu; Yong Ma, Changhu Lu, Yixin Bao	None	Non-endemic	1	Inner Mongolia			15					(113.915704973, 44.092068826)	3	1997	Distribution of mammal species in China	Native
52	Pallas, 1773	LAGOMORPHA	Ochotonidae	Ochotona	Ochotona alpina	Alpine Pika	高山鼠兔	None	Least concern	2020; Shaoying Liu, Zhigang Jiang; Jianping Su, Zuojian Feng, Hao Zong, Jicheng Liao	None	Non-endemic	3	Xinjiang	Ili Kazakh Autonomous Prefecture	Nileke County	65	6540	654028			(83.2271846118, 43.8100519883)	1	1958	Taxonomic study on rodents (Glires) in Northern Xinjiang	Native
53	Pallas, 1773	LAGOMORPHA	Ochotonidae	Ochotona	Ochotona alpina	Alpine Pika	高山鼠兔	None	Least concern	2020; Shaoying Liu, Zhigang Jiang; Jianping Su, Zuojian Feng, Hao Zong, Jicheng Liao	None	Non-endemic	2	Xinjiang	Altay Prefecture		65	6543				(88.404163619, 46.903405855)	1	1958	Taxonomic study on rodents (Glires) in Northern Xinjiang	Native
54	Pallas, 1773	LAGOMORPHA	Ochotonidae	Ochotona	Ochotona alpina	Alpine Pika	高山鼠兔	None	Least concern	2020; Shaoying Liu, Zhigang Jiang; Jianping Su, Zuojian Feng, Hao Zong, Jicheng Liao	None	Non-endemic	3	Ningxia	Yinchuan City	Xixia District	64	6401	640105	105°44′-106°41′	38°21′-29°22′	(106.208333333333, 33.8583333333333)	1	2015	Preliminary study on the distribution pattern of small mammals in Ningxia Helan Mountain Nature Reserve	Native
55	Pallas, 1773	LAGOMORPHA	Ochotonidae	Ochotona	Ochotona alpina	Alpine Pika	高山鼠兔	None	Least concern	2020; Shaoying Liu, Zhigang Jiang; Jianping Su, Zuojian Feng, Hao Zong, Jicheng Liao	None	Non-endemic	3	Ningxia	Yinchuan City	Helan County	64	6401	640122	105°44′-106°41′	38°21′-29°22′	(106.208333333333, 33.8583333333333)	1	2015	Preliminary study on the distribution pattern of small mammals in Ningxia Helan Mountain Nature Reserve	Native
56	Pallas, 1773	LAGOMORPHA	Ochotonidae	Ochotona	Ochotona alpina	Alpine Pika	高山鼠兔	None	Least concern	2020; Shaoying Liu, Zhigang Jiang; Jianping Su, Zuojian Feng, Hao Zong, Jicheng Liao	None	Non-endemic	1	Xinjiang			65					(85.19501379, 41.119805213)	3	2007	Colored atlas of Chinese mammalians	Native
57	Pallas, 1773	LAGOMORPHA	Ochotonidae	Ochotona	Ochotona alpina	Alpine Pika	高山鼠兔	None	Least concern	2020; Shaoying Liu, Zhigang Jiang; Jianping Su, Zuojian Feng, Hao Zong, Jicheng Liao	None	Non-endemic	1	Gansu			62					(100.93257487, 38.290130848)	3	2007	Colored atlas of Chinese mammalians	Native
58	Pallas, 1773	LAGOMORPHA	Ochotonidae	Ochotona	Ochotona alpina	Alpine Pika	高山鼠兔	None	Least concern	2020; Shaoying Liu, Zhigang Jiang; Jianping Su, Zuojian Feng, Hao Zong, Jicheng Liao	None	Non-endemic	3	Ningxia	Guyuan City	Jingyuan County	64	6404	640424			(106.350835611, 35.5354076702)	3	1982	Rodents in Gansu Province	Native
59	Pallas, 1773	LAGOMORPHA	Ochotonidae	Ochotona	Ochotona alpina	Alpine Pika	高山鼠兔	None	Least concern	2020; Shaoying Liu, Zhigang Jiang; Jianping Su, Zuojian Feng, Hao Zong, Jicheng Liao	None	Non-endemic	1	Ningxia			64					(106.164305004, 37.290103721)	5	1980	Field survey data	Native
60	Pallas, 1773	LAGOMORPHA	Ochotonidae	Ochotona	Ochotona alpina	Alpine Pika	高山鼠兔	None	Least concern	2020; Shaoying Liu, Zhigang Jiang; Jianping Su, Zuojian Feng, Hao Zong, Jicheng Liao	None	Non-endemic	3	Qinghai	Haibei Tibetan Autonomous Prefecture	Qilian County	63	6322	632222			(99.7131189844, 38.3142999236)	5	1980	Field survey data	Native
61	Pallas, 1773	LAGOMORPHA	Ochotonidae	Ochotona	Ochotona alpina	Alpine Pika	高山鼠兔	None	Least concern	2020; Shaoying Liu, Zhigang Jiang; Jianping Su, Zuojian Feng, Hao Zong, Jicheng Liao	None	Non-endemic	3	Qinghai	Yushu Tibetan Autonomous Prefecture	Yushu City	63	6327	632701			(96.6766128625, 32.9230947)	5	1980	Field survey data	Native
62	Pallas, 1773	LAGOMORPHA	Ochotonidae	Ochotona	Ochotona alpina	Alpine Pika	高山鼠兔	None	Least concern	2020; Shaoying Liu, Zhigang Jiang; Jianping Su, Zuojian Feng, Hao Zong, Jicheng Liao	None	Non-endemic	3	Qinghai	Xining City	Datong Hui and Tu Autonomous County	63	6301	630121			(101.454295986, 37.134259008)	5	1980	Field survey data	Native
63	Pallas, 1773	LAGOMORPHA	Ochotonidae	Ochotona	Ochotona alpina	Alpine Pika	高山鼠兔	None	Least concern	2020; Shaoying Liu, Zhigang Jiang; Jianping Su, Zuojian Feng, Hao Zong, Jicheng Liao	None	Non-endemic	3	Qinghai	Haibei Tibetan Autonomous Prefecture	Gangcha County	63	6322	632224			(99.983768393, 37.4914844753)	5	1980	Field survey data	Native
64	Pallas, 1773	LAGOMORPHA	Ochotonidae	Ochotona	Ochotona alpina	Alpine Pika	高山鼠兔	None	Least concern	2020; Shaoying Liu, Zhigang Jiang; Jianping Su, Zuojian Feng, Hao Zong, Jicheng Liao	None	Non-endemic	2	Qinghai	Guoluo Tibetan Autonomous Prefecture		63	6326				(99.405900939, 34.121017734)	5	1980	Field survey data	Native
65	Pallas, 1773	LAGOMORPHA	Ochotonidae	Ochotona	Ochotona alpina	Alpine Pika	高山鼠兔	None	Least concern	2020; Shaoying Liu, Zhigang Jiang; Jianping Su, Zuojian Feng, Hao Zong, Jicheng Liao	None	Non-endemic	3	Qinghai	Hainan Tibetan Autonomous Prefecture	Gonghe County	63	6325	632521			(100.029577114, 36.4640863437)	5	1980	Field survey data	Native
66	Pallas, 1773	LAGOMORPHA	Ochotonidae	Ochotona	Ochotona alpina	Alpine Pika	高山鼠兔	None	Least concern	2020; Shaoying Liu, Zhigang Jiang; Jianping Su, Zuojian Feng, Hao Zong, Jicheng Liao	None	Non-endemic	3	Qinghai	Huangnan Tibetan Autonomous Prefecture	Tongren County	63	6323	632321			(102.067286549, 35.4381015313)	5	1980	Field survey data	Native
67	Pallas, 1773	LAGOMORPHA	Ochotonidae	Ochotona	Ochotona alpina	Alpine Pika	高山鼠兔	None	Least concern	2020; Shaoying Liu, Zhigang Jiang; Jianping Su, Zuojian Feng, Hao Zong, Jicheng Liao	None	Non-endemic	3	Qinghai	Guoluo Tibetan Autonomous Prefecture	Banma County	63	6326	632622			(100.520135985, 32.9290740235)	5	1980	Field survey data	Native
68	Pallas, 1773	LAGOMORPHA	Ochotonidae	Ochotona	Ochotona alpina	Alpine Pika	高山鼠兔	None	Least concern	2020; Shaoying Liu, Zhigang Jiang; Jianping Su, Zuojian Feng, Hao Zong, Jicheng Liao	None	Non-endemic	1	Qinghai			63					(96.040580528, 35.673294473)	5	1980	Field survey data	Native
69	Pallas, 1773	LAGOMORPHA	Ochotonidae	Ochotona	Ochotona alpina	Alpine Pika	高山鼠兔	None	Least concern	2020; Shaoying Liu, Zhigang Jiang; Jianping Su, Zuojian Feng, Hao Zong, Jicheng Liao	None	Non-endemic	3	Qinghai	Mongolian and Tibetan Autonomous Prefecture of Haixi	Tianjun County	63	6328	632823			(98.460855952, 38.0316422872)	5	1980	Field survey data	Native
70	Pallas, 1773	LAGOMORPHA	Ochotonidae	Ochotona	Ochotona alpina	Alpine Pika	高山鼠兔	None	Least concern	2020; Shaoying Liu, Zhigang Jiang; Jianping Su, Zuojian Feng, Hao Zong, Jicheng Liao	None	Non-endemic	1	Heilongjiang			23					(127.754306844, 47.867442455)	3	1997	Distribution of mammal species in China	Native
71	Kastschenko, 1899	RODENTIA	Sciuridae	Marmota	Marmota baibacina	Altai Marmot	灰旱獭	Gray marmot	Least concern	2020; Zhigang Jiang, Shaoying Liu; Yong Ma, Wei Liu, Yixin Bao	None	Non-endemic	3	Qinghai	Haibei Tibetan Autonomous Prefecture	Haiyan County	63	6322	632223			(100.730748759, 37.0638897766)	1	2000	A list of Rodentia in parts of Qinghai Province	Native
72	Kastschenko, 1899	RODENTIA	Sciuridae	Marmota	Marmota baibacina	Altai Marmot	灰旱獭	Gray marmot	Least concern	2020; Zhigang Jiang, Shaoying Liu; Yong Ma, Wei Liu, Yixin Bao	None	Non-endemic	3	Qinghai	Haibei Tibetan Autonomous Prefecture	Gangcha County	63	6322	632224			(99.983768393, 37.4914844753)	1	2000	A list of Rodentia in parts of Qinghai Province	Native
73	Kastschenko, 1899	RODENTIA	Sciuridae	Marmota	Marmota baibacina	Altai Marmot	灰旱獭	Gray marmot	Least concern	2020; Zhigang Jiang, Shaoying Liu; Yong Ma, Wei Liu, Yixin Bao	None	Non-endemic	3	Qinghai	Hainan Tibetan Autonomous Prefecture	Guinan County	63	6325	632525			(100.89013919, 35.7024416045)	5	1980	Field survey data	Native
74	Kastschenko, 1899	RODENTIA	Sciuridae	Marmota	Marmota baibacina	Altai Marmot	灰旱獭	Gray marmot	Least concern	2020; Zhigang Jiang, Shaoying Liu; Yong Ma, Wei Liu, Yixin Bao	None	Non-endemic	3	Qinghai	Yushu Tibetan Autonomous Prefecture	Yushu City	63	6327	632701			(96.6766128625, 32.9230947)	5	1980	Field survey data	Native
75	Kastschenko, 1899	RODENTIA	Sciuridae	Marmota	Marmota baibacina	Altai Marmot	灰旱獭	Gray marmot	Least concern	2020; Zhigang Jiang, Shaoying Liu; Yong Ma, Wei Liu, Yixin Bao	None	Non-endemic	3	Qinghai	Hainan Tibetan Autonomous Prefecture	Xinghai County	63	6325	632524			(99.7190237216, 35.5361751299)	5	1980	Field survey data	Native
76	Kastschenko, 1899	RODENTIA	Sciuridae	Marmota	Marmota baibacina	Altai Marmot	灰旱獭	Gray marmot	Least concern	2020; Zhigang Jiang, Shaoying Liu; Yong Ma, Wei Liu, Yixin Bao	None	Non-endemic	2	Qinghai	Hainan Tibetan Autonomous Prefecture		63	6325				(100.244807723, 35.900731927)	5	1980	Field survey data	Native
77	Kastschenko, 1899	RODENTIA	Sciuridae	Marmota	Marmota baibacina	Altai Marmot	灰旱獭	Gray marmot	Least concern	2020; Zhigang Jiang, Shaoying Liu; Yong Ma, Wei Liu, Yixin Bao	None	Non-endemic	3	Qinghai	Huangnan Tibetan Autonomous Prefecture	Jienzaa County	63	6323	632322			(101.843630503, 35.9192321513)	5	1980	Field survey data	Native
78	Kastschenko, 1899	RODENTIA	Sciuridae	Marmota	Marmota baibacina	Altai Marmot	灰旱獭	Gray marmot	Least concern	2020; Zhigang Jiang, Shaoying Liu; Yong Ma, Wei Liu, Yixin Bao	None	Non-endemic	3	Qinghai	Huangnan Tibetan Autonomous Prefecture	Tongren County	63	6323	632321			(102.067286549, 35.4381015313)	5	1980	Field survey data	Native
79	Kastschenko, 1899	RODENTIA	Sciuridae	Marmota	Marmota baibacina	Altai Marmot	灰旱獭	Gray marmot	Least concern	2020; Zhigang Jiang, Shaoying Liu; Yong Ma, Wei Liu, Yixin Bao	None	Non-endemic	3	Qinghai	Haibei Tibetan Autonomous Prefecture	Qilian County	63	6322	632222			(99.7131189844, 38.3142999236)	5	1980	Field survey data	Native
80	Kastschenko, 1899	RODENTIA	Sciuridae	Marmota	Marmota baibacina	Altai Marmot	灰旱獭	Gray marmot	Least concern	2020; Zhigang Jiang, Shaoying Liu; Yong Ma, Wei Liu, Yixin Bao	None	Non-endemic	3	Qinghai	Mongolian and Tibetan Autonomous Prefecture of Haixi	Tianjun County	63	6328	632823			(98.460855952, 38.0316422872)	5	1980	Field survey data	Native
81	Kastschenko, 1899	RODENTIA	Sciuridae	Marmota	Marmota baibacina	Altai Marmot	灰旱獭	Gray marmot	Least concern	2020; Zhigang Jiang, Shaoying Liu; Yong Ma, Wei Liu, Yixin Bao	None	Non-endemic	3	Qinghai	Haibei Tibetan Autonomous Prefecture	Menyuan Hui Autonomous County	63	6322	632221			(101.736447206, 37.4512368471)	5	1980	Field survey data	Native
82	Kastschenko, 1899	RODENTIA	Sciuridae	Marmota	Marmota baibacina	Altai Marmot	灰旱獭	Gray marmot	Least concern	2020; Zhigang Jiang, Shaoying Liu; Yong Ma, Wei Liu, Yixin Bao	None	Non-endemic	3	Qinghai	Huangnan Tibetan Autonomous Prefecture	Zeku County	63	6323	632323			(101.426418383, 35.1474614628)	5	1980	Field survey data	Native
83	Kastschenko, 1899	RODENTIA	Sciuridae	Marmota	Marmota baibacina	Altai Marmot	灰旱獭	Gray marmot	Least concern	2020; Zhigang Jiang, Shaoying Liu; Yong Ma, Wei Liu, Yixin Bao	None	Non-endemic	2	Qinghai	Guoluo Tibetan Autonomous Prefecture		63	6326				(99.405900939, 34.121017734)	5	1980	Field survey data	Native
84	Kastschenko, 1899	RODENTIA	Sciuridae	Marmota	Marmota baibacina	Altai Marmot	灰旱獭	Gray marmot	Least concern	2020; Zhigang Jiang, Shaoying Liu; Yong Ma, Wei Liu, Yixin Bao	None	Non-endemic	1	Qinghai			63					(96.040580528, 35.673294473)	5	1980	Field survey data	Native
85	Kastschenko, 1899	RODENTIA	Sciuridae	Marmota	Marmota baibacina	Altai Marmot	灰旱獭	Gray marmot	Least concern	2020; Zhigang Jiang, Shaoying Liu; Yong Ma, Wei Liu, Yixin Bao	None	Non-endemic	1	Xinjiang			65					(85.19501379, 41.119805213)	3	1997	Distribution of mammal species in China	Native
86	Schrenk, 1859	EULIPOTYPHLA	Erinaceidae	Erinaceus	Erinaceus amurensis	Amur Hedgehog	东北刺猬	Manchurian Hedgehog	Least concern	2020; Zhigang Jiang; Xuelong Jiang, Zuojian Feng	None	Non-endemic	1	Sichuan			51					(102.691298719, 30.63749751)	4	2018	Handbook of the Mammals of the World. Volume 8	Native
87	Schrenk, 1859	EULIPOTYPHLA	Erinaceidae	Erinaceus	Erinaceus amurensis	Amur Hedgehog	东北刺猬	Manchurian Hedgehog	Least concern	2020; Zhigang Jiang; Xuelong Jiang, Zuojian Feng	None	Non-endemic	1	Hunan			43					(111.70837573, 27.611282394)	4	2018	Handbook of the Mammals of the World. Volume 8	Native
88	Schrenk, 1859	EULIPOTYPHLA	Erinaceidae	Erinaceus	Erinaceus amurensis	Amur Hedgehog	东北刺猬	Manchurian Hedgehog	Least concern	2020; Zhigang Jiang; Xuelong Jiang, Zuojian Feng	None	Non-endemic	1	Zhejiang			33					(120.064415561, 29.178414583)	4	2018	Handbook of the Mammals of the World. Volume 8	Native
89	Schrenk, 1859	EULIPOTYPHLA	Erinaceidae	Erinaceus	Erinaceus amurensis	Amur Hedgehog	东北刺猬	Manchurian Hedgehog	Least concern	2020; Zhigang Jiang; Xuelong Jiang, Zuojian Feng	None	Non-endemic	1	Shaanxi			61					(108.868485542, 35.212887037)	4	2018	Handbook of the Mammals of the World. Volume 8	Native
90	Schrenk, 1859	EULIPOTYPHLA	Erinaceidae	Erinaceus	Erinaceus amurensis	Amur Hedgehog	东北刺猬	Manchurian Hedgehog	Least concern	2020; Zhigang Jiang; Xuelong Jiang, Zuojian Feng	None	Non-endemic	1	Henan			41					(113.601507251, 33.895289037)	4	2018	Handbook of the Mammals of the World. Volume 8	Native
91	Schrenk, 1859	EULIPOTYPHLA	Erinaceidae	Erinaceus	Erinaceus amurensis	Amur Hedgehog	东北刺猬	Manchurian Hedgehog	Least concern	2020; Zhigang Jiang; Xuelong Jiang, Zuojian Feng	None	Non-endemic	1	Jiangxi			36					(115.720124991, 27.615513095)	4	2018	Handbook of the Mammals of the World. Volume 8	Native
92	Schrenk, 1859	EULIPOTYPHLA	Erinaceidae	Erinaceus	Erinaceus amurensis	Amur Hedgehog	东北刺猬	Manchurian Hedgehog	Least concern	2020; Zhigang Jiang; Xuelong Jiang, Zuojian Feng	None	Non-endemic	1	Liaoning			21					(122.609354561, 41.301414265)	4	2018	Handbook of the Mammals of the World. Volume 8	Native
93	Schrenk, 1859	EULIPOTYPHLA	Erinaceidae	Erinaceus	Erinaceus amurensis	Amur Hedgehog	东北刺猬	Manchurian Hedgehog	Least concern	2020; Zhigang Jiang; Xuelong Jiang, Zuojian Feng	None	Non-endemic	1	Shandong			37					(118.13286749, 36.342142635)	4	2018	Handbook of the Mammals of the World. Volume 8	Native
94	Schrenk, 1859	EULIPOTYPHLA	Erinaceidae	Erinaceus	Erinaceus amurensis	Amur Hedgehog	东北刺猬	Manchurian Hedgehog	Least concern	2020; Zhigang Jiang; Xuelong Jiang, Zuojian Feng	None	Non-endemic	1	Shanghai			31					(121.413928179, 31.193122794)	4	2018	Handbook of the Mammals of the World. Volume 8	Native
95	Schrenk, 1859	EULIPOTYPHLA	Erinaceidae	Erinaceus	Erinaceus amurensis	Amur Hedgehog	东北刺猬	Manchurian Hedgehog	Least concern	2020; Zhigang Jiang; Xuelong Jiang, Zuojian Feng	None	Non-endemic	1	Jilin			22					(126.17796656, 43.677139548)	4	2018	Handbook of the Mammals of the World. Volume 8	Native
96	Schrenk, 1859	EULIPOTYPHLA	Erinaceidae	Erinaceus	Erinaceus amurensis	Amur Hedgehog	东北刺猬	Manchurian Hedgehog	Least concern	2020; Zhigang Jiang; Xuelong Jiang, Zuojian Feng	None	Non-endemic	1	Beijing			11					(116.403248273, 40.186864329)	4	2018	Handbook of the Mammals of the World. Volume 8	Native
97	Schrenk, 1859	EULIPOTYPHLA	Erinaceidae	Erinaceus	Erinaceus amurensis	Amur Hedgehog	东北刺猬	Manchurian Hedgehog	Least concern	2020; Zhigang Jiang; Xuelong Jiang, Zuojian Feng	None	Non-endemic	1	Inner Mongolia			15					(113.915704973, 44.092068826)	4	2018	Handbook of the Mammals of the World. Volume 8	Native
98	Schrenk, 1859	EULIPOTYPHLA	Erinaceidae	Erinaceus	Erinaceus amurensis	Amur Hedgehog	东北刺猬	Manchurian Hedgehog	Least concern	2020; Zhigang Jiang; Xuelong Jiang, Zuojian Feng	None	Non-endemic	1	Anhui			34					(117.214863392, 31.830264813)	4	2018	Handbook of the Mammals of the World. Volume 8	Native
99	Schrenk, 1859	EULIPOTYPHLA	Erinaceidae	Erinaceus	Erinaceus amurensis	Amur Hedgehog	东北刺猬	Manchurian Hedgehog	Least concern	2020; Zhigang Jiang; Xuelong Jiang, Zuojian Feng	None	Non-endemic	1	Hebei			13					(116.135723195, 39.561512217)	4	2018	Handbook of the Mammals of the World. Volume 8	Native
100	Schrenk, 1859	EULIPOTYPHLA	Erinaceidae	Erinaceus	Erinaceus amurensis	Amur Hedgehog	东北刺猬	Manchurian Hedgehog	Least concern	2020; Zhigang Jiang; Xuelong Jiang, Zuojian Feng	None	Non-endemic	1	Tianjin			12					(117.331234075, 39.313861888)	4	2018	Handbook of the Mammals of the World. Volume 8	Native
101	Schrenk, 1859	EULIPOTYPHLA	Erinaceidae	Erinaceus	Erinaceus amurensis	Amur Hedgehog	东北刺猬	Manchurian Hedgehog	Least concern	2020; Zhigang Jiang; Xuelong Jiang, Zuojian Feng	None	Non-endemic	1	Chongqing			50					(107.887548612, 30.074344692)	4	2018	Handbook of the Mammals of the World. Volume 8	Native
102	Schrenk, 1859	EULIPOTYPHLA	Erinaceidae	Erinaceus	Erinaceus amurensis	Amur Hedgehog	东北刺猬	Manchurian Hedgehog	Least concern	2020; Zhigang Jiang; Xuelong Jiang, Zuojian Feng	None	Non-endemic	1	Hubei			42					(112.266151247, 30.986526669)	4	2018	Handbook of the Mammals of the World. Volume 8	Native
103	Schrenk, 1859	EULIPOTYPHLA	Erinaceidae	Erinaceus	Erinaceus amurensis	Amur Hedgehog	东北刺猬	Manchurian Hedgehog	Least concern	2020; Zhigang Jiang; Xuelong Jiang, Zuojian Feng	None	Non-endemic	1	Heilongjiang			23					(127.754306844, 47.867442455)	4	2018	Handbook of the Mammals of the World. Volume 8	Native
104	Schrenk, 1859	EULIPOTYPHLA	Erinaceidae	Erinaceus	Erinaceus amurensis	Amur Hedgehog	东北刺猬	Manchurian Hedgehog	Least concern	2020; Zhigang Jiang; Xuelong Jiang, Zuojian Feng	None	Non-endemic	1	Gansu			62					(100.93257487, 38.290130848)	4	2018	Handbook of the Mammals of the World. Volume 8	Native
105	Schrenk, 1859	EULIPOTYPHLA	Erinaceidae	Erinaceus	Erinaceus amurensis	Amur Hedgehog	东北刺猬	Manchurian Hedgehog	Least concern	2020; Zhigang Jiang; Xuelong Jiang, Zuojian Feng	None	Non-endemic	1	Shanxi			14					(112.300157755, 37.577468315)	4	2018	Handbook of the Mammals of the World. Volume 8	Native
106	Schrenk, 1859	EULIPOTYPHLA	Erinaceidae	Erinaceus	Erinaceus amurensis	Amur Hedgehog	东北刺猬	Manchurian Hedgehog	Least concern	2020; Zhigang Jiang; Xuelong Jiang, Zuojian Feng	None	Non-endemic	1	Jiangsu			32					(119.437881597, 32.982940939)	4	2018	Handbook of the Mammals of the World. Volume 8	Native
107	Schrenk, 1859	EULIPOTYPHLA	Erinaceidae	Erinaceus	Erinaceus amurensis	Amur Hedgehog	东北刺猬	Manchurian Hedgehog	Least concern	2020; Zhigang Jiang; Xuelong Jiang, Zuojian Feng	None	Non-endemic	1	Ningxia			64					(106.164305004, 37.290103721)	4	2018	Handbook of the Mammals of the World. Volume 8	Native
108	Schrenk, 1859	EULIPOTYPHLA	Erinaceidae	Erinaceus	Erinaceus amurensis	Amur Hedgehog	东北刺猬	Manchurian Hedgehog	Least concern	2020; Zhigang Jiang; Xuelong Jiang, Zuojian Feng	None	Non-endemic	1	Fujian			35					(117.976270111, 26.089735879)	4	2018	Handbook of the Mammals of the World. Volume 8	Native
109	Schrenk, 1859	EULIPOTYPHLA	Erinaceidae	Erinaceus	Erinaceus amurensis	Amur Hedgehog	东北刺猬	Manchurian Hedgehog	Least concern	2020; Zhigang Jiang; Xuelong Jiang, Zuojian Feng	None	Non-endemic	1	Guangdong			44					(113.426948465, 23.359848058)	4	2018	Handbook of the Mammals of the World. Volume 8	Native
110	Schrenk, 1859	EULIPOTYPHLA	Erinaceidae	Erinaceus	Erinaceus amurensis	Amur Hedgehog	东北刺猬	Manchurian Hedgehog	Least concern	2020; Zhigang Jiang; Xuelong Jiang, Zuojian Feng	None	Non-endemic	1	Guizhou			52					(106.871090059, 26.822381207)	4	2018	Handbook of the Mammals of the World. Volume 8	Native
111	Thomas, 1911	RODENTIA	Muridae	Niviventer	Niviventer andersoni	Anderson's niviventer	安氏白腹鼠	Anderson's white-bellied rat	Least concern	2020; Shaoying Liu, Zhigang Jiang; Yong Ma, Yixin Bao	None	Non-endemic	3	Jiangxi	Shangrao City	Yushan County	36	3611	361123			(118.154826415, 28.7631645538)	1	1989	Rodent Fauna in Jiangxi Province and comparison with some provinces (cities) in China	Native
112	Thomas, 1911	RODENTIA	Muridae	Niviventer	Niviventer andersoni	Anderson's niviventer	安氏白腹鼠	Anderson's white-bellied rat	Least concern	2020; Shaoying Liu, Zhigang Jiang; Yong Ma, Yixin Bao	None	Non-endemic	3	Jiangxi	Ganzhou City	Anyuan County	36	3607	360726			(115.381947152, 25.2346980224)	1	1989	Rodent Fauna in Jiangxi Province and comparison with some provinces (cities) in China	Native
113	Thomas, 1911	RODENTIA	Muridae	Niviventer	Niviventer andersoni	Anderson's niviventer	安氏白腹鼠	Anderson's white-bellied rat	Least concern	2020; Shaoying Liu, Zhigang Jiang; Yong Ma, Yixin Bao	None	Non-endemic	1	Tibet			54					(88.438493618, 31.493665551)	3	1997	Distribution of mammal species in China	Native
114	Thomas, 1911	EULIPOTYPHLA	Talpidae	Uropsilus	Uropsilus andersoni	Anderson's Shrew Mole	峨眉鼩鼹	None	Vulnerable	2020; Zhigang Jiang; Xuelong Jiang, Zuojian Feng	2a	endemic	3	Sichuan	Ya'an City	shimian County	51	5118	511824	102°10′-102°29′	28°51′-29°08′	(102.325, 28.9916666666667)	1	2007	Mammalian fauna and resources in Liziping nature reserve, Sichuan	Native
115	Thomas, 1911	EULIPOTYPHLA	Talpidae	Uropsilus	Uropsilus andersoni	Anderson's Shrew Mole	峨眉鼩鼹	None	Vulnerable	2020; Zhigang Jiang; Xuelong Jiang, Zuojian Feng	2a	endemic	3	Sichuan	Liangshan Yi Autonomous Prefecture	Ganluo County	51	5134	513435	102°27′-102°58′	29°00′-29°11′	(102.708333333333, 29.0916666666667)	1	2009	Preliminary investigation on mammals in Ma'anshan nature reserve, Ganluo, Sichuan	Native
116	Thomas, 1911	EULIPOTYPHLA	Talpidae	Uropsilus	Uropsilus andersoni	Anderson's Shrew Mole	峨眉鼩鼹	None	Vulnerable	2020; Zhigang Jiang; Xuelong Jiang, Zuojian Feng	2a	endemic	3	Sichuan	Guangyuan City	Qingchuan County	51	5108	510822	104°55′-105°23′	32°30′-32°42′	(105.15, 32.6)	1	2010	Fauna survey of mammals in Dongyanggou nature reserve, Sichuan	Native
117	Thomas, 1911	EULIPOTYPHLA	Talpidae	Uropsilus	Uropsilus andersoni	Anderson's Shrew Mole	峨眉鼩鼹	None	Vulnerable	2020; Zhigang Jiang; Xuelong Jiang, Zuojian Feng	2a	endemic	3	Sichuan	Aba Tibetan and Qiang Autonomous Prefecture	Songpan County	51	5132	513224			(103.522599225, 32.6211982166)	1	2010	Investigation on animal resources in Huanglong Nature Reserve, Sichuan	Native
118	Anderson, 1871	RODENTIA	Sciuridae	Callosciurus	Callosciurus quinquestriatus	Anderson's Squirrel	纹腹松鼠	None	Near threatened	2020; Zhigang Jiang, Shaoying Liu; Yong Ma, Changhu Lu, Yixin Bao	None	Non-endemic	3	Yunnan	Nujiang Lisu Autonomous Prefecture	Gongshan Dulong and Nu Autonomous County	53	5333	533324	98°39′-99°39′	25°33′-28°23′	(99.15, 26.9666666666667)	1	2005	A taxonomic list of gamasid mites and their hosts in Gaoligong Mountain and Danli mountain	Native
119	Anderson, 1871	RODENTIA	Sciuridae	Callosciurus	Callosciurus quinquestriatus	Anderson's Squirrel	纹腹松鼠	None	Near threatened	2020; Zhigang Jiang, Shaoying Liu; Yong Ma, Changhu Lu, Yixin Bao	None	Non-endemic	3	Yunnan	Dehong Dai and Jingpo Autonomous Prefecture	Yingjiang County	53	5331	533123			(97.9127541062, 24.8492126767)	3	2019	Atlas of Epidemiology of Natural Focus Diseases in China	Native
120	Anderson, 1871	RODENTIA	Sciuridae	Callosciurus	Callosciurus quinquestriatus	Anderson's Squirrel	纹腹松鼠	None	Near threatened	2020; Zhigang Jiang, Shaoying Liu; Yong Ma, Changhu Lu, Yixin Bao	None	Non-endemic	2	Yunnan	Kunming City		53	5301				(102.871718814, 25.383626702)	3	2019	Atlas of Epidemiology of Natural Focus Diseases in China	Native
121	Anderson, 1871	RODENTIA	Sciuridae	Callosciurus	Callosciurus quinquestriatus	Anderson's Squirrel	纹腹松鼠	None	Near threatened	2020; Zhigang Jiang, Shaoying Liu; Yong Ma, Changhu Lu, Yixin Bao	None	Non-endemic	3	Yunnan	Baoshan City	Tengchong County	53	5305	530522			(98.4910843684, 25.2691400874)	3	2019	Atlas of Epidemiology of Natural Focus Diseases in China	Native
122	Anderson, 1871	RODENTIA	Sciuridae	Callosciurus	Callosciurus quinquestriatus	Anderson's Squirrel	纹腹松鼠	None	Near threatened	2020; Zhigang Jiang, Shaoying Liu; Yong Ma, Changhu Lu, Yixin Bao	None	Non-endemic	3	Yunnan	Honghe Hani and Yi Autonomous Prefecture	Kaiyuan City	53	5325	532502			(103.386407535, 23.721161165)	3	2019	Atlas of Epidemiology of Natural Focus Diseases in China	Native
123	Anderson, 1871	RODENTIA	Sciuridae	Callosciurus	Callosciurus quinquestriatus	Anderson's Squirrel	纹腹松鼠	None	Near threatened	2020; Zhigang Jiang, Shaoying Liu; Yong Ma, Changhu Lu, Yixin Bao	None	Non-endemic	3	Yunnan	Nujiang Lisu Autonomous Prefecture	Lushui County	53	5333	533321			(98.8481650451, 26.0676747571)	3	2019	Atlas of Epidemiology of Natural Focus Diseases in China	Native
124	Anderson, 1871	RODENTIA	Sciuridae	Callosciurus	Callosciurus quinquestriatus	Anderson's Squirrel	纹腹松鼠	None	Near threatened	2020; Zhigang Jiang, Shaoying Liu; Yong Ma, Changhu Lu, Yixin Bao	None	Non-endemic	1	Yunnan			53					(101.486616471, 24.984260531)	3	2019	Atlas of Epidemiology of Natural Focus Diseases in China	Native
125	Allen, 1925	RODENTIA	Dipodidae	Stylodipus	Stylodipus andrewsi	Andrew's three-toed jerboa	蒙古羽尾跳鼠	None	Least concern	2020; Zhigang Jiang, Shaoying Liu, ; Yong Ma, Wei Liu	None	Non-endemic	3	Ningxia	Yinchuan City	Helan County	64	6401	640122	105°44′-106°41′	38°21′-29°22′	(106.208333333333, 33.8583333333333)	1	2015	Preliminary study on the distribution pattern of small mammals in Ningxia Helan Mountain Nature Reserve	Native
126	Allen, 1925	RODENTIA	Dipodidae	Stylodipus	Stylodipus andrewsi	Andrew's three-toed jerboa	蒙古羽尾跳鼠	None	Least concern	2020; Zhigang Jiang, Shaoying Liu, ; Yong Ma, Wei Liu	None	Non-endemic	3	Ningxia	Yinchuan City	Xixia District	64	6401	640105	105°44′-106°41′	38°21′-29°22′	(106.208333333333, 33.8583333333333)	1	2015	Preliminary study on the distribution pattern of small mammals in Ningxia Helan Mountain Nature Reserve	Native
127	Allen, 1925	RODENTIA	Dipodidae	Stylodipus	Stylodipus andrewsi	Andrew's three-toed jerboa	蒙古羽尾跳鼠	None	Least concern	2020; Zhigang Jiang, Shaoying Liu, ; Yong Ma, Wei Liu	None	Non-endemic	3	Inner Mongolia	Xilin Gol League	Sunite you Banner	15	1525	152524	111°12′-114°19′	41°55′-43°49′	(112.758333333333, 42.8666666666667)	1	1990	Cluster analysis of rodent community in the eastern part of desert grassland in Inner Mongolia	Native
128	Allen, 1925	RODENTIA	Dipodidae	Stylodipus	Stylodipus andrewsi	Andrew's three-toed jerboa	蒙古羽尾跳鼠	None	Least concern	2020; Zhigang Jiang, Shaoying Liu, ; Yong Ma, Wei Liu	None	Non-endemic	1	Inner Mongolia			15					(113.915704973, 44.092068826)	3	2007	Colored atlas of Chinese mammalians	Native
129	Allen, 1925	RODENTIA	Dipodidae	Stylodipus	Stylodipus andrewsi	Andrew's three-toed jerboa	蒙古羽尾跳鼠	None	Least concern	2020; Zhigang Jiang, Shaoying Liu, ; Yong Ma, Wei Liu	None	Non-endemic	1	Gansu			62					(100.93257487, 38.290130848)	3	2007	Colored atlas of Chinese mammalians	Native
130	Allen, 1925	RODENTIA	Dipodidae	Stylodipus	Stylodipus andrewsi	Andrew's three-toed jerboa	蒙古羽尾跳鼠	None	Least concern	2020; Zhigang Jiang, Shaoying Liu, ; Yong Ma, Wei Liu	None	Non-endemic	1	Ningxia			64					(106.164305004, 37.290103721)	3	2007	Colored atlas of Chinese mammalians	Native
131	Allen, 1925	RODENTIA	Dipodidae	Stylodipus	Stylodipus andrewsi	Andrew's three-toed jerboa	蒙古羽尾跳鼠	None	Least concern	2020; Zhigang Jiang, Shaoying Liu, ; Yong Ma, Wei Liu	None	Non-endemic	1	Shaanxi			61					(108.868485542, 35.212887037)	3	2007	Colored atlas of Chinese mammalians	Native
132	Allen, 1925	RODENTIA	Dipodidae	Stylodipus	Stylodipus andrewsi	Andrew's three-toed jerboa	蒙古羽尾跳鼠	None	Least concern	2020; Zhigang Jiang, Shaoying Liu, ; Yong Ma, Wei Liu	None	Non-endemic	3	Inner Mongolia	Xilin Gol League	Sunit Left Banner	15	1525	152523			(113.155944799, 44.0118343987)	5	1980	Field survey data	Native
133	Allen, 1925	RODENTIA	Dipodidae	Stylodipus	Stylodipus andrewsi	Andrew's three-toed jerboa	蒙古羽尾跳鼠	None	Least concern	2020; Zhigang Jiang, Shaoying Liu, ; Yong Ma, Wei Liu	None	Non-endemic	3	Inner Mongolia	Xilin Gol League	Abaga Banner	15	1525	152522			(114.894995616, 44.2543906024)	5	1980	Field survey data	Native
134	Allen, 1925	RODENTIA	Dipodidae	Stylodipus	Stylodipus andrewsi	Andrew's three-toed jerboa	蒙古羽尾跳鼠	None	Least concern	2020; Zhigang Jiang, Shaoying Liu, ; Yong Ma, Wei Liu	None	Non-endemic	3	Inner Mongolia	Xilin Gol League	Erenhot City	15	1525	152501			(112.057732272, 43.4086462384)	5	1980	Field survey data	Native
135	Allen, 1925	RODENTIA	Dipodidae	Stylodipus	Stylodipus andrewsi	Andrew's three-toed jerboa	蒙古羽尾跳鼠	None	Least concern	2020; Zhigang Jiang, Shaoying Liu, ; Yong Ma, Wei Liu	None	Non-endemic	3	Inner Mongolia	Baotou City	Daerhanmaomingan union flag	15	1502	150223			(110.284505742, 41.9399638083)	5	1980	Field survey data	Native
136	Allen, 1925	RODENTIA	Dipodidae	Stylodipus	Stylodipus andrewsi	Andrew's three-toed jerboa	蒙古羽尾跳鼠	None	Least concern	2020; Zhigang Jiang, Shaoying Liu, ; Yong Ma, Wei Liu	None	Non-endemic	3	Inner Mongolia	Ulanqab City	Siziwang Banner	15	1509	150929			(111.60186715, 42.280256178)	5	1980	Field survey data	Native
137	Allen, 1925	RODENTIA	Dipodidae	Stylodipus	Stylodipus andrewsi	Andrew's three-toed jerboa	蒙古羽尾跳鼠	None	Least concern	2020; Zhigang Jiang, Shaoying Liu, ; Yong Ma, Wei Liu	None	Non-endemic	3	Inner Mongolia	Hohhot City	Wuchuan County	15	1501	150125			(111.175894449, 41.113206376)	5	1980	Field survey data	Native
138	Allen, 1925	RODENTIA	Dipodidae	Stylodipus	Stylodipus andrewsi	Andrew's three-toed jerboa	蒙古羽尾跳鼠	None	Least concern	2020; Zhigang Jiang, Shaoying Liu, ; Yong Ma, Wei Liu	None	Non-endemic	3	Inner Mongolia	Baotou City	Guyang County	15	1502	150222			(110.145745195, 41.12216496)	5	1980	Field survey data	Native
139	Allen, 1925	RODENTIA	Dipodidae	Stylodipus	Stylodipus andrewsi	Andrew's three-toed jerboa	蒙古羽尾跳鼠	None	Least concern	2020; Zhigang Jiang, Shaoying Liu, ; Yong Ma, Wei Liu	None	Non-endemic	3	Inner Mongolia	Bayannur City	Wulatehou Banner	15	1508	150825			(106.407430798, 41.5285647423)	5	1980	Field survey data	Native
140	Allen, 1925	RODENTIA	Dipodidae	Stylodipus	Stylodipus andrewsi	Andrew's three-toed jerboa	蒙古羽尾跳鼠	None	Least concern	2020; Zhigang Jiang, Shaoying Liu, ; Yong Ma, Wei Liu	None	Non-endemic	3	Inner Mongolia	Ordos City	Otog Banner	15	1506	150624			(107.740572919, 39.2786222193)	5	1980	Field survey data	Native
141	Allen, 1925	RODENTIA	Dipodidae	Stylodipus	Stylodipus andrewsi	Andrew's three-toed jerboa	蒙古羽尾跳鼠	None	Least concern	2020; Zhigang Jiang, Shaoying Liu, ; Yong Ma, Wei Liu	None	Non-endemic	3	Inner Mongolia	Ordos City	Wushen Banner	15	1506	150626			(108.872079277, 38.6508959122)	5	1980	Field survey data	Native
142	Pallas, 1778	RODENTIA	Sciuridae	Spermophilus	Spermophilus undulatus	arctic ground squirrel	长尾黄鼠	Citellus buxtoni	Least concern	2020; Zhigang Jiang, Shaoying Liu; Yong Ma, Wei Liu, Yixin Bao	None	Non-endemic	2	Xinjiang	Ili Kazakh Autonomous Prefecture		65	6540				(82.125492221, 43.463275092)	1	2000	Investigation of the mammals in Yili area,Xinjiang	Native
143	Pallas, 1778	RODENTIA	Sciuridae	Spermophilus	Spermophilus undulatus	arctic ground squirrel	长尾黄鼠	Citellus buxtoni	Least concern	2020; Zhigang Jiang, Shaoying Liu; Yong Ma, Wei Liu, Yixin Bao	None	Non-endemic	3	Xinjiang	Altay Prefecture	Burqin County	65	6543	654321			(87.218456798, 48.3041902839)	1	1958	Taxonomic study on rodents (Glires) in Northern Xinjiang	Native
144	Pallas, 1778	RODENTIA	Sciuridae	Spermophilus	Spermophilus undulatus	arctic ground squirrel	长尾黄鼠	Citellus buxtoni	Least concern	2020; Zhigang Jiang, Shaoying Liu; Yong Ma, Wei Liu, Yixin Bao	None	Non-endemic	2	Xinjiang	Altay Prefecture		65	6543				(88.404163619, 46.903405855)	1	1958	Taxonomic study on rodents (Glires) in Northern Xinjiang	Native
145	Pallas, 1778	RODENTIA	Sciuridae	Spermophilus	Spermophilus undulatus	arctic ground squirrel	长尾黄鼠	Citellus buxtoni	Least concern	2020; Zhigang Jiang, Shaoying Liu; Yong Ma, Wei Liu, Yixin Bao	None	Non-endemic	3	Xinjiang	Altay Prefecture	Qinghe County	65	6543	654325			(90.3946668009, 46.2530752946)	1	1958	Taxonomic study on rodents (Glires) in Northern Xinjiang	Native
146	Pallas, 1778	RODENTIA	Sciuridae	Spermophilus	Spermophilus undulatus	arctic ground squirrel	长尾黄鼠	Citellus buxtoni	Least concern	2020; Zhigang Jiang, Shaoying Liu; Yong Ma, Wei Liu, Yixin Bao	None	Non-endemic	3	Xinjiang	Altay Prefecture	Fuyun County	65	6543	654322			(89.3883790066, 46.5018717337)	1	1958	Taxonomic study on rodents (Glires) in Northern Xinjiang	Native
147	Pallas, 1778	RODENTIA	Sciuridae	Spermophilus	Spermophilus undulatus	arctic ground squirrel	长尾黄鼠	Citellus buxtoni	Least concern	2020; Zhigang Jiang, Shaoying Liu; Yong Ma, Wei Liu, Yixin Bao	None	Non-endemic	3	Xinjiang	Bortala Mongolian Autonomous Prefecture	Alashankou City	65	6527	652702			(82.7837725737, 45.0391068794)	5	2020	Distribution and characteristics of Beilong virus among wild rodents and shrews in China	Native
148	Pallas, 1778	RODENTIA	Sciuridae	Spermophilus	Spermophilus undulatus	arctic ground squirrel	长尾黄鼠	Citellus buxtoni	Least concern	2020; Zhigang Jiang, Shaoying Liu; Yong Ma, Wei Liu, Yixin Bao	None	Non-endemic	2	Heilongjiang	Da Hinggan Ling Prefecture(Gagedaqi)		23	2327				(124.181176759, 52.327250126)	1	2016	Species Composition and Zoogeographic Division of Rodents in the North Great Khingan Mountains	Native
149	Pallas, 1778	RODENTIA	Sciuridae	Spermophilus	Spermophilus undulatus	arctic ground squirrel	长尾黄鼠	Citellus buxtoni	Least concern	2020; Zhigang Jiang, Shaoying Liu; Yong Ma, Wei Liu, Yixin Bao	None	Non-endemic	3	Heilongjiang	Da Hinggan Ling Prefecture(Gagedaqi)	Huma County	23	2327	232721			(124.887187176, 51.8029609518)	5	1980	Field survey data	Native
150	Pallas, 1778	RODENTIA	Sciuridae	Spermophilus	Spermophilus undulatus	arctic ground squirrel	长尾黄鼠	Citellus buxtoni	Least concern	2020; Zhigang Jiang, Shaoying Liu; Yong Ma, Wei Liu, Yixin Bao	None	Non-endemic	3	Heilongjiang	Heihe City	Aihui District	23	2311	231102			(126.721292231, 50.2034844378)	5	1980	Field survey data	Native
151	Pallas, 1778	RODENTIA	Sciuridae	Spermophilus	Spermophilus undulatus	arctic ground squirrel	长尾黄鼠	Citellus buxtoni	Least concern	2020; Zhigang Jiang, Shaoying Liu; Yong Ma, Wei Liu, Yixin Bao	None	Non-endemic	2	Heilongjiang	Jiamusi City		23	2308				(132.24714919, 47.271825937)	5	1980	Field survey data	Native
152	Pallas, 1778	RODENTIA	Sciuridae	Spermophilus	Spermophilus undulatus	arctic ground squirrel	长尾黄鼠	Citellus buxtoni	Least concern	2020; Zhigang Jiang, Shaoying Liu; Yong Ma, Wei Liu, Yixin Bao	None	Non-endemic	2	Inner Mongolia	Hinggan League		15	1522				(121.339383611, 46.248642718)	5	1980	Field survey data	Native
153	Miller, 1901	EULIPOTYPHLA	Soricidae	Crocidura	Crocidura shantungensis	Asian Lesser White Toothed Shrew	山东小麝鼩	None	Least concern	2020; Zhigang Jiang; Xuelong Jiang, Zuojian Feng	None	Non-endemic	3	Inner Mongolia	Hulun Buir City	Xinbaerhuyou Banner	15	1507	150727			(116.786281794, 48.6197503713)	5	1980	Field survey data	Native
154	Miller, 1901	EULIPOTYPHLA	Soricidae	Crocidura	Crocidura shantungensis	Asian Lesser White Toothed Shrew	山东小麝鼩	None	Least concern	2020; Zhigang Jiang; Xuelong Jiang, Zuojian Feng	None	Non-endemic	2	Shandong	Qingdao City		37	3702				(120.15223933, 36.473209964)	5	2020	Distribution and characteristics of Beilong virus among wild rodents and shrews in China	Native
155	Miller, 1901	EULIPOTYPHLA	Soricidae	Crocidura	Crocidura shantungensis	Asian Lesser White Toothed Shrew	山东小麝鼩	None	Least concern	2020; Zhigang Jiang; Xuelong Jiang, Zuojian Feng	None	Non-endemic	1	Beijing			11					(116.403248273, 40.186864329)	3	2007	Colored atlas of Chinese mammalians	Native
156	Miller, 1901	EULIPOTYPHLA	Soricidae	Crocidura	Crocidura shantungensis	Asian Lesser White Toothed Shrew	山东小麝鼩	None	Least concern	2020; Zhigang Jiang; Xuelong Jiang, Zuojian Feng	None	Non-endemic	1	Hebei			13					(116.135723195, 39.561512217)	3	2007	Colored atlas of Chinese mammalians	Native
157	Miller, 1901	EULIPOTYPHLA	Soricidae	Crocidura	Crocidura shantungensis	Asian Lesser White Toothed Shrew	山东小麝鼩	None	Least concern	2020; Zhigang Jiang; Xuelong Jiang, Zuojian Feng	None	Non-endemic	1	Shandong			37					(118.13286749, 36.342142635)	3	2007	Colored atlas of Chinese mammalians	Native
158	Miller, 1901	EULIPOTYPHLA	Soricidae	Crocidura	Crocidura shantungensis	Asian Lesser White Toothed Shrew	山东小麝鼩	None	Least concern	2020; Zhigang Jiang; Xuelong Jiang, Zuojian Feng	None	Non-endemic	1	Shanxi			14					(112.300157755, 37.577468315)	3	2007	Colored atlas of Chinese mammalians	Native
159	Miller, 1901	EULIPOTYPHLA	Soricidae	Crocidura	Crocidura shantungensis	Asian Lesser White Toothed Shrew	山东小麝鼩	None	Least concern	2020; Zhigang Jiang; Xuelong Jiang, Zuojian Feng	None	Non-endemic	1	Anhui			34					(117.214863392, 31.830264813)	3	2007	Colored atlas of Chinese mammalians	Native
160	Miller, 1901	EULIPOTYPHLA	Soricidae	Crocidura	Crocidura shantungensis	Asian Lesser White Toothed Shrew	山东小麝鼩	None	Least concern	2020; Zhigang Jiang; Xuelong Jiang, Zuojian Feng	None	Non-endemic	1	Jiangsu			32					(119.437881597, 32.982940939)	3	2007	Colored atlas of Chinese mammalians	Native
161	Miller, 1901	EULIPOTYPHLA	Soricidae	Crocidura	Crocidura shantungensis	Asian Lesser White Toothed Shrew	山东小麝鼩	None	Least concern	2020; Zhigang Jiang; Xuelong Jiang, Zuojian Feng	None	Non-endemic	1	Hubei			42					(112.266151247, 30.986526669)	3	2007	Colored atlas of Chinese mammalians	Native
162	Miller, 1901	EULIPOTYPHLA	Soricidae	Crocidura	Crocidura shantungensis	Asian Lesser White Toothed Shrew	山东小麝鼩	None	Least concern	2020; Zhigang Jiang; Xuelong Jiang, Zuojian Feng	None	Non-endemic	1	Zhejiang			33					(120.064415561, 29.178414583)	3	2007	Colored atlas of Chinese mammalians	Native
163	Miller, 1901	EULIPOTYPHLA	Soricidae	Crocidura	Crocidura shantungensis	Asian Lesser White Toothed Shrew	山东小麝鼩	None	Least concern	2020; Zhigang Jiang; Xuelong Jiang, Zuojian Feng	None	Non-endemic	1	Heilongjiang			23					(127.754306844, 47.867442455)	3	2007	Colored atlas of Chinese mammalians	Native
164	Miller, 1901	EULIPOTYPHLA	Soricidae	Crocidura	Crocidura shantungensis	Asian Lesser White Toothed Shrew	山东小麝鼩	None	Least concern	2020; Zhigang Jiang; Xuelong Jiang, Zuojian Feng	None	Non-endemic	1	Jilin			22					(126.17796656, 43.677139548)	3	2007	Colored atlas of Chinese mammalians	Native
165	Miller, 1901	EULIPOTYPHLA	Soricidae	Crocidura	Crocidura shantungensis	Asian Lesser White Toothed Shrew	山东小麝鼩	None	Least concern	2020; Zhigang Jiang; Xuelong Jiang, Zuojian Feng	None	Non-endemic	1	Liaoning			21					(122.609354561, 41.301414265)	3	2007	Colored atlas of Chinese mammalians	Native
166	Miller, 1901	EULIPOTYPHLA	Soricidae	Crocidura	Crocidura shantungensis	Asian Lesser White Toothed Shrew	山东小麝鼩	None	Least concern	2020; Zhigang Jiang; Xuelong Jiang, Zuojian Feng	None	Non-endemic	1	Taiwan			38					(118.13286749, 36.342142635)	3	2007	Colored atlas of Chinese mammalians	Native
167	Miller, 1901	EULIPOTYPHLA	Soricidae	Crocidura	Crocidura shantungensis	Asian Lesser White Toothed Shrew	山东小麝鼩	None	Least concern	2020; Zhigang Jiang; Xuelong Jiang, Zuojian Feng	None	Non-endemic	1	Tianjin			12					(117.331234075, 39.313861888)	3	2007	Colored atlas of Chinese mammalians	Native
168	Miller, 1901	EULIPOTYPHLA	Soricidae	Crocidura	Crocidura shantungensis	Asian Lesser White Toothed Shrew	山东小麝鼩	None	Least concern	2020; Zhigang Jiang; Xuelong Jiang, Zuojian Feng	None	Non-endemic	1	Ningxia			64					(106.164305004, 37.290103721)	3	2007	Colored atlas of Chinese mammalians	Native
169	Miller, 1901	EULIPOTYPHLA	Soricidae	Crocidura	Crocidura shantungensis	Asian Lesser White Toothed Shrew	山东小麝鼩	None	Least concern	2020; Zhigang Jiang; Xuelong Jiang, Zuojian Feng	None	Non-endemic	1	Shaanxi			61					(108.868485542, 35.212887037)	3	2007	Colored atlas of Chinese mammalians	Native
170	Miller, 1901	EULIPOTYPHLA	Soricidae	Crocidura	Crocidura shantungensis	Asian Lesser White Toothed Shrew	山东小麝鼩	None	Least concern	2020; Zhigang Jiang; Xuelong Jiang, Zuojian Feng	None	Non-endemic	1	Gansu			62					(100.93257487, 38.290130848)	3	2007	Colored atlas of Chinese mammalians	Native
171	Miller, 1901	EULIPOTYPHLA	Soricidae	Crocidura	Crocidura shantungensis	Asian Lesser White Toothed Shrew	山东小麝鼩	None	Least concern	2020; Zhigang Jiang; Xuelong Jiang, Zuojian Feng	None	Non-endemic	1	Sichuan			51					(102.691298719, 30.63749751)	3	2007	Colored atlas of Chinese mammalians	Native
172	Miller, 1901	EULIPOTYPHLA	Soricidae	Crocidura	Crocidura shantungensis	Asian Lesser White Toothed Shrew	山东小麝鼩	None	Least concern	2020; Zhigang Jiang; Xuelong Jiang, Zuojian Feng	None	Non-endemic	1	Guizhou			52					(106.871090059, 26.822381207)	3	2007	Colored atlas of Chinese mammalians	Native
173	Miller, 1901	EULIPOTYPHLA	Soricidae	Crocidura	Crocidura shantungensis	Asian Lesser White Toothed Shrew	山东小麝鼩	None	Least concern	2020; Zhigang Jiang; Xuelong Jiang, Zuojian Feng	None	Non-endemic	1	Yunnan			53					(101.486616471, 24.984260531)	3	2007	Colored atlas of Chinese mammalians	Native
174	Miller, 1901	EULIPOTYPHLA	Soricidae	Crocidura	Crocidura shantungensis	Asian Lesser White Toothed Shrew	山东小麝鼩	None	Least concern	2020; Zhigang Jiang; Xuelong Jiang, Zuojian Feng	None	Non-endemic	1	Henan			41					(113.601507251, 33.895289037)	3	2007	Colored atlas of Chinese mammalians	Native
175	Miller, 1901	EULIPOTYPHLA	Soricidae	Crocidura	Crocidura shantungensis	Asian Lesser White Toothed Shrew	山东小麝鼩	None	Least concern	2020; Zhigang Jiang; Xuelong Jiang, Zuojian Feng	None	Non-endemic	1	Chongqing			50					(107.887548612, 30.074344692)	3	2007	Colored atlas of Chinese mammalians	Native
176	Miller, 1901	EULIPOTYPHLA	Soricidae	Crocidura	Crocidura shantungensis	Asian Lesser White Toothed Shrew	山东小麝鼩	None	Least concern	2020; Zhigang Jiang; Xuelong Jiang, Zuojian Feng	None	Non-endemic	1	Fujian			35					(117.976270111, 26.089735879)	3	2007	Colored atlas of Chinese mammalians	Native
177	Miller, 1901	EULIPOTYPHLA	Soricidae	Crocidura	Crocidura shantungensis	Asian Lesser White Toothed Shrew	山东小麝鼩	None	Least concern	2020; Zhigang Jiang; Xuelong Jiang, Zuojian Feng	None	Non-endemic	3	Sichuan	Guangyuan City	Qingchuan County	51	5108	510822	104°55′-105°23′	32°30′-32°42′	(105.15, 32.6)	1	2010	Fauna survey of mammals in Dongyanggou nature reserve, Sichuan	Native
178	Miller, 1901	EULIPOTYPHLA	Soricidae	Crocidura	Crocidura shantungensis	Asian Lesser White Toothed Shrew	山东小麝鼩	None	Least concern	2020; Zhigang Jiang; Xuelong Jiang, Zuojian Feng	None	Non-endemic	3	Heilongjiang	Mudanjiang City	Hailin City	23	2310	231083	129°02′42″	44°48′44″	(129.045, 44.8122222222222)	1	2019	Classification and distribution of Soricidae in Northeastern China	Native
179	Miller, 1901	EULIPOTYPHLA	Soricidae	Crocidura	Crocidura shantungensis	Asian Lesser White Toothed Shrew	山东小麝鼩	None	Least concern	2020; Zhigang Jiang; Xuelong Jiang, Zuojian Feng	None	Non-endemic	3	Liaoning	Fushun City	Xinbin Manchu Autonomous County	21	2104	210422	125°23′30″	41°36′15″	(125.391666666667, 41.6041666666667)	1	2019	Classification and distribution of Soricidae in Northeastern China	Native
180	Miller, 1901	EULIPOTYPHLA	Soricidae	Crocidura	Crocidura shantungensis	Asian Lesser White Toothed Shrew	山东小麝鼩	None	Least concern	2020; Zhigang Jiang; Xuelong Jiang, Zuojian Feng	None	Non-endemic	1	Qinghai			63					(96.040580528, 35.673294473)	4	2018	Handbook of the Mammals of the World. Volume 8	Native
181	Blandford, 1878	RODENTIA	Sciuridae	Dremomys	Dremomys rufigenis	Asian red-cheeked squirrel	红颊长吻松鼠	None	Least concern	2020; Zhigang Jiang, Shaoying Liu; Yong Ma, Changhu Lu, Yixin Bao	None	Non-endemic	3	Chongqing	Chongqing City	Banan District	50	5001	500113	105°17′-110°11′	28°10′-32°13′	(107.733333333333, 30.1916666666667)	1	2004	Investigation on species and geographical distribution of rodents in Chongqing	Native
182	Blandford, 1878	RODENTIA	Sciuridae	Dremomys	Dremomys rufigenis	Asian red-cheeked squirrel	红颊长吻松鼠	None	Least concern	2020; Zhigang Jiang, Shaoying Liu; Yong Ma, Changhu Lu, Yixin Bao	None	Non-endemic	3	Chongqing	Chongqing City	Wanzhou District	50	5001	500101	105°17′-110°11′	28°10′-32°13′	(107.733333333333, 30.1916666666667)	1	2004	Investigation on species and geographical distribution of rodents in Chongqing	Native
183	Blandford, 1878	RODENTIA	Sciuridae	Dremomys	Dremomys rufigenis	Asian red-cheeked squirrel	红颊长吻松鼠	None	Least concern	2020; Zhigang Jiang, Shaoying Liu; Yong Ma, Changhu Lu, Yixin Bao	None	Non-endemic	3	Chongqing	Chongqing City	Xiushan Tujia and Miao Autonomous County	50	5001	500241	105°17′-110°11′	28°10′-32°13′	(107.733333333333, 30.1916666666667)	1	2004	Investigation on species and geographical distribution of rodents in Chongqing	Native
184	Blandford, 1878	RODENTIA	Sciuridae	Dremomys	Dremomys rufigenis	Asian red-cheeked squirrel	红颊长吻松鼠	None	Least concern	2020; Zhigang Jiang, Shaoying Liu; Yong Ma, Changhu Lu, Yixin Bao	None	Non-endemic	3	Chongqing	Chongqing City	Nanchuan District	50	5001	500119	105°17′-110°11′	28°10′-32°13′	(107.733333333333, 30.1916666666667)	1	2004	Investigation on species and geographical distribution of rodents in Chongqing	Native
185	Blandford, 1878	RODENTIA	Sciuridae	Dremomys	Dremomys rufigenis	Asian red-cheeked squirrel	红颊长吻松鼠	None	Least concern	2020; Zhigang Jiang, Shaoying Liu; Yong Ma, Changhu Lu, Yixin Bao	None	Non-endemic	3	Chongqing	Chongqing City	Jiangjin District	50	5001	500116	105°17′-110°11′	28°10′-32°13′	(107.733333333333, 30.1916666666667)	1	2004	Investigation on species and geographical distribution of rodents in Chongqing	Native
186	Blandford, 1878	RODENTIA	Sciuridae	Dremomys	Dremomys rufigenis	Asian red-cheeked squirrel	红颊长吻松鼠	None	Least concern	2020; Zhigang Jiang, Shaoying Liu; Yong Ma, Changhu Lu, Yixin Bao	None	Non-endemic	2	Hainan	Haikou City		46	4601				(110.422423487, 19.832527274)	1	1987	Species and distribution of rodents in Hainan Island	Native
187	Blandford, 1878	RODENTIA	Sciuridae	Dremomys	Dremomys rufigenis	Asian red-cheeked squirrel	红颊长吻松鼠	None	Least concern	2020; Zhigang Jiang, Shaoying Liu; Yong Ma, Changhu Lu, Yixin Bao	None	Non-endemic	3	Hainan	Administrative units directly under the jurisdiction of the province	Chengmai County	46	4690	469023			(109.98119149, 19.6971313732)	2	2014	Multispacer Typing (MST) of Spotted Fever Group Rickettsiae Isolated from Humans and Rats in Chengmai County, Hainan Province, China	Native
188	Blandford, 1878	RODENTIA	Sciuridae	Dremomys	Dremomys rufigenis	Asian red-cheeked squirrel	红颊长吻松鼠	None	Least concern	2020; Zhigang Jiang, Shaoying Liu; Yong Ma, Changhu Lu, Yixin Bao	None	Non-endemic	3	Sichuan	Luzhou City	Xuyong County	51	5105	510524			(105.462603148, 28.1019792215)	3	1980	Fauna of Sichuan resources	Native
189	Blandford, 1878	RODENTIA	Sciuridae	Dremomys	Dremomys rufigenis	Asian red-cheeked squirrel	红颊长吻松鼠	None	Least concern	2020; Zhigang Jiang, Shaoying Liu; Yong Ma, Changhu Lu, Yixin Bao	None	Non-endemic	2	Anhui	Huangshan City		34	3410				(118.061334546, 29.912976908)	1	1985	Faunal distribution and geographical division of rodents in Anhui Province	Native
190	Blandford, 1878	RODENTIA	Sciuridae	Dremomys	Dremomys rufigenis	Asian red-cheeked squirrel	红颊长吻松鼠	None	Least concern	2020; Zhigang Jiang, Shaoying Liu; Yong Ma, Changhu Lu, Yixin Bao	None	Non-endemic	3	Anhui	Huangshan City	Huangshan District	34	3410	341003			(118.103676371, 30.2596543264)	1	1966	A preliminary study on the geographical distribution of mammals in Anhui Province	Native
191	Blandford, 1878	RODENTIA	Sciuridae	Dremomys	Dremomys rufigenis	Asian red-cheeked squirrel	红颊长吻松鼠	None	Least concern	2020; Zhigang Jiang, Shaoying Liu; Yong Ma, Changhu Lu, Yixin Bao	None	Non-endemic	3	Hainan	Administrative units directly under the jurisdiction of the province	Qiongli and Miao Autonomous County	46	4690	469030			(109.848856507, 19.0341948468)	1	1966	Investigation on mammals in Hainan Island	Native
192	Blandford, 1878	RODENTIA	Sciuridae	Dremomys	Dremomys rufigenis	Asian red-cheeked squirrel	红颊长吻松鼠	None	Least concern	2020; Zhigang Jiang, Shaoying Liu; Yong Ma, Changhu Lu, Yixin Bao	None	Non-endemic	3	Hainan	Administrative units directly under the jurisdiction of the province	Dongfang City	46	4690	469007			(108.833836034, 18.9913223427)	1	1966	Investigation on mammals in Hainan Island	Native
193	Blandford, 1878	RODENTIA	Sciuridae	Dremomys	Dremomys rufigenis	Asian red-cheeked squirrel	红颊长吻松鼠	None	Least concern	2020; Zhigang Jiang, Shaoying Liu; Yong Ma, Changhu Lu, Yixin Bao	None	Non-endemic	3	Hainan	Administrative units directly under the jurisdiction of the province	Wuzhishan City	46	4690	469001			(109.511377635, 18.8206161634)	1	1966	Investigation on mammals in Hainan Island	Native
194	Blandford, 1878	RODENTIA	Sciuridae	Dremomys	Dremomys rufigenis	Asian red-cheeked squirrel	红颊长吻松鼠	None	Least concern	2020; Zhigang Jiang, Shaoying Liu; Yong Ma, Changhu Lu, Yixin Bao	None	Non-endemic	1	Yunnan			53					(101.486616471, 24.984260531)	3	2007	Colored atlas of Chinese mammalians	Native
195	Blandford, 1878	RODENTIA	Sciuridae	Dremomys	Dremomys rufigenis	Asian red-cheeked squirrel	红颊长吻松鼠	None	Least concern	2020; Zhigang Jiang, Shaoying Liu; Yong Ma, Changhu Lu, Yixin Bao	None	Non-endemic	1	Guangxi			45					(108.783055014, 23.839463713)	3	2007	Colored atlas of Chinese mammalians	Native
196	Blandford, 1878	RODENTIA	Sciuridae	Dremomys	Dremomys rufigenis	Asian red-cheeked squirrel	红颊长吻松鼠	None	Least concern	2020; Zhigang Jiang, Shaoying Liu; Yong Ma, Changhu Lu, Yixin Bao	None	Non-endemic	3	Yunnan	Honghe Hani and Yi Autonomous Prefecture	Mengzi City	53	5325	532503			(103.480423013, 23.3284413623)	3	2019	Atlas of Epidemiology of Natural Focus Diseases in China	Native
197	Blandford, 1878	RODENTIA	Sciuridae	Dremomys	Dremomys rufigenis	Asian red-cheeked squirrel	红颊长吻松鼠	None	Least concern	2020; Zhigang Jiang, Shaoying Liu; Yong Ma, Changhu Lu, Yixin Bao	None	Non-endemic	3	Yunnan	Puer City	Simao District	53	5308	530802			(100.844444024, 22.7329495586)	3	2019	Atlas of Epidemiology of Natural Focus Diseases in China	Native
198	Blandford, 1878	RODENTIA	Sciuridae	Dremomys	Dremomys rufigenis	Asian red-cheeked squirrel	红颊长吻松鼠	None	Least concern	2020; Zhigang Jiang, Shaoying Liu; Yong Ma, Changhu Lu, Yixin Bao	None	Non-endemic	3	Yunnan	Honghe Hani and Yi Autonomous Prefecture	Jinping Miao, Yao and Dai Autonomous County	53	5325	532530			(103.092766652, 22.7827934412)	3	2019	Atlas of Epidemiology of Natural Focus Diseases in China	Native
199	Blandford, 1878	RODENTIA	Sciuridae	Dremomys	Dremomys rufigenis	Asian red-cheeked squirrel	红颊长吻松鼠	None	Least concern	2020; Zhigang Jiang, Shaoying Liu; Yong Ma, Changhu Lu, Yixin Bao	None	Non-endemic	3	Yunnan	Honghe Hani and Yi Autonomous Prefecture	Pingbian Miao Autonomous County	53	5325	532523			(103.733865834, 23.0994857351)	3	2019	Atlas of Epidemiology of Natural Focus Diseases in China	Native
200	Blandford, 1878	RODENTIA	Sciuridae	Dremomys	Dremomys rufigenis	Asian red-cheeked squirrel	红颊长吻松鼠	None	Least concern	2020; Zhigang Jiang, Shaoying Liu; Yong Ma, Changhu Lu, Yixin Bao	None	Non-endemic	3	Yunnan	Honghe Hani and Yi Autonomous Prefecture	Hekou Yao autonomous County	53	5325	532532			(103.815591078, 22.7813720378)	3	2019	Atlas of Epidemiology of Natural Focus Diseases in China	Native
201	Blandford, 1878	RODENTIA	Sciuridae	Dremomys	Dremomys rufigenis	Asian red-cheeked squirrel	红颊长吻松鼠	None	Least concern	2020; Zhigang Jiang, Shaoying Liu; Yong Ma, Changhu Lu, Yixin Bao	None	Non-endemic	3	Yunnan	Puer City	Yi Autonomous County of Jingdong	53	5308	530823			(100.793807976, 24.3843857667)	3	2019	Atlas of Epidemiology of Natural Focus Diseases in China	Native
202	Blandford, 1878	RODENTIA	Sciuridae	Dremomys	Dremomys rufigenis	Asian red-cheeked squirrel	红颊长吻松鼠	None	Least concern	2020; Zhigang Jiang, Shaoying Liu; Yong Ma, Changhu Lu, Yixin Bao	None	Non-endemic	3	Yunnan	Wenshan Zhuang and Miao Autonomous Prefecture	Wenshan City	53	5326	532621			(104.080389692, 23.3979444589)	3	2019	Atlas of Epidemiology of Natural Focus Diseases in China	Native
203	Blandford, 1878	RODENTIA	Sciuridae	Dremomys	Dremomys rufigenis	Asian red-cheeked squirrel	红颊长吻松鼠	None	Least concern	2020; Zhigang Jiang, Shaoying Liu; Yong Ma, Changhu Lu, Yixin Bao	None	Non-endemic	3	Yunnan	Xishuangbanna Dai Autonomous Prefecture	Menghai County	53	5328	532822			(100.322401713, 21.9661747265)	3	2019	Atlas of Epidemiology of Natural Focus Diseases in China	Native
204	Blandford, 1878	RODENTIA	Sciuridae	Dremomys	Dremomys rufigenis	Asian red-cheeked squirrel	红颊长吻松鼠	None	Least concern	2020; Zhigang Jiang, Shaoying Liu; Yong Ma, Changhu Lu, Yixin Bao	None	Non-endemic	3	Yunnan	Xishuangbanna Dai Autonomous Prefecture	Jinghong City	53	5328	532801			(100.909862696, 22.1038408486)	3	2019	Atlas of Epidemiology of Natural Focus Diseases in China	Native
205	Blandford, 1878	RODENTIA	Sciuridae	Dremomys	Dremomys rufigenis	Asian red-cheeked squirrel	红颊长吻松鼠	None	Least concern	2020; Zhigang Jiang, Shaoying Liu; Yong Ma, Changhu Lu, Yixin Bao	None	Non-endemic	3	Yunnan	Lincang City	Yongde County	53	5309	530923			(99.4118188587, 24.0776222361)	3	2019	Atlas of Epidemiology of Natural Focus Diseases in China	Native
206	Blandford, 1878	RODENTIA	Sciuridae	Dremomys	Dremomys rufigenis	Asian red-cheeked squirrel	红颊长吻松鼠	None	Least concern	2020; Zhigang Jiang, Shaoying Liu; Yong Ma, Changhu Lu, Yixin Bao	None	Non-endemic	3	Yunnan	Lincang City	Gengma Dai and Wa Autonomous County	53	5309	530926			(99.4183880066, 23.6340759528)	3	2019	Atlas of Epidemiology of Natural Focus Diseases in China	Native
207	Blandford, 1878	RODENTIA	Sciuridae	Dremomys	Dremomys rufigenis	Asian red-cheeked squirrel	红颊长吻松鼠	None	Least concern	2020; Zhigang Jiang, Shaoying Liu; Yong Ma, Changhu Lu, Yixin Bao	None	Non-endemic	3	Yunnan	Lincang City	Cangyuan Wa Autonomous County	53	5309	530927			(99.2624411483, 23.268677817)	3	2019	Atlas of Epidemiology of Natural Focus Diseases in China	Native
208	Blandford, 1878	RODENTIA	Sciuridae	Dremomys	Dremomys rufigenis	Asian red-cheeked squirrel	红颊长吻松鼠	None	Least concern	2020; Zhigang Jiang, Shaoying Liu; Yong Ma, Changhu Lu, Yixin Bao	None	Non-endemic	3	Yunnan	Lincang City	Fengqing County	53	5309	530921			(99.9125592595, 24.5960605304)	3	2019	Atlas of Epidemiology of Natural Focus Diseases in China	Native
209	Blandford, 1878	RODENTIA	Sciuridae	Dremomys	Dremomys rufigenis	Asian red-cheeked squirrel	红颊长吻松鼠	None	Least concern	2020; Zhigang Jiang, Shaoying Liu; Yong Ma, Changhu Lu, Yixin Bao	None	Non-endemic	2	Yunnan	Lincang City		53	5309				(99.671492004, 23.938792041)	3	2019	Atlas of Epidemiology of Natural Focus Diseases in China	Native
210	Blandford, 1878	RODENTIA	Sciuridae	Dremomys	Dremomys rufigenis	Asian red-cheeked squirrel	红颊长吻松鼠	None	Least concern	2020; Zhigang Jiang, Shaoying Liu; Yong Ma, Changhu Lu, Yixin Bao	None	Non-endemic	3	Yunnan	Lincang City	Shuangjiang Lahu, Wa, Bulang and Dai Autonomous County	53	5309	530925			(99.8658589255, 23.4646545162)	3	2019	Atlas of Epidemiology of Natural Focus Diseases in China	Native
211	Blandford, 1878	RODENTIA	Sciuridae	Dremomys	Dremomys rufigenis	Asian red-cheeked squirrel	红颊长吻松鼠	None	Least concern	2020; Zhigang Jiang, Shaoying Liu; Yong Ma, Changhu Lu, Yixin Bao	None	Non-endemic	2	Yunnan	Baoshan City		53	5305				(98.967618328, 24.971806103)	3	2019	Atlas of Epidemiology of Natural Focus Diseases in China	Native
212	Blandford, 1878	RODENTIA	Sciuridae	Dremomys	Dremomys rufigenis	Asian red-cheeked squirrel	红颊长吻松鼠	None	Least concern	2020; Zhigang Jiang, Shaoying Liu; Yong Ma, Changhu Lu, Yixin Bao	None	Non-endemic	3	Yunnan	Honghe Hani and Yi Autonomous Prefecture	Lvchun County	53	5325	532531			(102.226018291, 22.8731778292)	3	2019	Atlas of Epidemiology of Natural Focus Diseases in China	Native
213	Blandford, 1878	RODENTIA	Sciuridae	Dremomys	Dremomys rufigenis	Asian red-cheeked squirrel	红颊长吻松鼠	None	Least concern	2020; Zhigang Jiang, Shaoying Liu; Yong Ma, Changhu Lu, Yixin Bao	None	Non-endemic	3	Guangdong	Shaoguan City	Shixing County	44	4402	440222			(114.097723528, 24.8526723613)	5	1980	Field survey data	Native
214	Blandford, 1878	RODENTIA	Sciuridae	Dremomys	Dremomys rufigenis	Asian red-cheeked squirrel	红颊长吻松鼠	None	Least concern	2020; Zhigang Jiang, Shaoying Liu; Yong Ma, Changhu Lu, Yixin Bao	None	Non-endemic	3	Guangxi	Fangchenggang City	Shangsi County	45	4506	450621			(107.889088186, 22.0480631838)	5	1980	Field survey data	Native
215	Blandford, 1878	RODENTIA	Sciuridae	Dremomys	Dremomys rufigenis	Asian red-cheeked squirrel	红颊长吻松鼠	None	Least concern	2020; Zhigang Jiang, Shaoying Liu; Yong Ma, Changhu Lu, Yixin Bao	None	Non-endemic	3	Guangxi	Bose City	Jingxi County	45	4510	451025			(106.299437124, 23.152099964)	5	1980	Field survey data	Native
216	Blandford, 1878	RODENTIA	Sciuridae	Dremomys	Dremomys rufigenis	Asian red-cheeked squirrel	红颊长吻松鼠	None	Least concern	2020; Zhigang Jiang, Shaoying Liu; Yong Ma, Changhu Lu, Yixin Bao	None	Non-endemic	3	Guangxi	Bose City	Napo County	45	4510	451026			(105.816427549, 23.2573672533)	5	1980	Field survey data	Native
217	Blandford, 1878	RODENTIA	Sciuridae	Dremomys	Dremomys rufigenis	Asian red-cheeked squirrel	红颊长吻松鼠	None	Least concern	2020; Zhigang Jiang, Shaoying Liu; Yong Ma, Changhu Lu, Yixin Bao	None	Non-endemic	3	Guangxi	Chongzuo City	Longzhou County	45	4514	451423			(106.846634118, 22.4272962376)	5	1980	Field survey data	Native
218	Blandford, 1878	RODENTIA	Sciuridae	Dremomys	Dremomys rufigenis	Asian red-cheeked squirrel	红颊长吻松鼠	None	Least concern	2020; Zhigang Jiang, Shaoying Liu; Yong Ma, Changhu Lu, Yixin Bao	None	Non-endemic	3	Guangxi	Chongzuo City	Ningming County	45	4514	451422			(107.284425941, 21.9992195957)	5	1980	Field survey data	Native
219	Blandford, 1878	RODENTIA	Sciuridae	Dremomys	Dremomys rufigenis	Asian red-cheeked squirrel	红颊长吻松鼠	None	Least concern	2020; Zhigang Jiang, Shaoying Liu; Yong Ma, Changhu Lu, Yixin Bao	None	Non-endemic	2	Guangxi	Nanning City		45	4501				(108.462901855, 23.053140032)	5	1980	Field survey data	Native
220	Blandford, 1878	RODENTIA	Sciuridae	Dremomys	Dremomys rufigenis	Asian red-cheeked squirrel	红颊长吻松鼠	None	Least concern	2020; Zhigang Jiang, Shaoying Liu; Yong Ma, Changhu Lu, Yixin Bao	None	Non-endemic	3	Hubei	Yichang City	Changyang Tujia Autonomous County	42	4205	420528			(110.851699127, 30.4833139526)	5	1980	Field survey data	Native
221	Blandford, 1878	RODENTIA	Sciuridae	Dremomys	Dremomys rufigenis	Asian red-cheeked squirrel	红颊长吻松鼠	None	Least concern	2020; Zhigang Jiang, Shaoying Liu; Yong Ma, Changhu Lu, Yixin Bao	None	Non-endemic	3	Zhejiang	Taizhou City	Wenling City	33	3310	331081			(121.4062708, 28.4139354794)	5	1980	Field survey data	Native
222	Blandford, 1878	RODENTIA	Sciuridae	Dremomys	Dremomys rufigenis	Asian red-cheeked squirrel	红颊长吻松鼠	None	Least concern	2020; Zhigang Jiang, Shaoying Liu; Yong Ma, Changhu Lu, Yixin Bao	None	Non-endemic	3	Hainan	Administrative units directly under the jurisdiction of the province	Ledong Li Autonomous County	46	4690	469027			(109.050103435, 18.6483018985)	5	2017	Field survey data	Native
223	Blandford, 1878	RODENTIA	Sciuridae	Dremomys	Dremomys rufigenis	Asian red-cheeked squirrel	红颊长吻松鼠	None	Least concern	2020; Zhigang Jiang, Shaoying Liu; Yong Ma, Changhu Lu, Yixin Bao	None	Non-endemic	3	Hainan	Administrative units directly under the jurisdiction of the province	Wenchang City	46	4690	469005			(110.773057071, 19.7505850054)	5	2017	Field survey data	Native
224	Blandford, 1878	RODENTIA	Sciuridae	Dremomys	Dremomys rufigenis	Asian red-cheeked squirrel	红颊长吻松鼠	None	Least concern	2020; Zhigang Jiang, Shaoying Liu; Yong Ma, Changhu Lu, Yixin Bao	None	Non-endemic	3	Hainan	Administrative units directly under the jurisdiction of the province	Baoting Li and Miao Autonomous County	46	4690	469029			(109.642726328, 18.5824477475)	5	2017	Field survey data	Native
225	Blandford, 1878	RODENTIA	Sciuridae	Dremomys	Dremomys rufigenis	Asian red-cheeked squirrel	红颊长吻松鼠	None	Least concern	2020; Zhigang Jiang, Shaoying Liu; Yong Ma, Changhu Lu, Yixin Bao	None	Non-endemic	3	Hainan	Administrative units directly under the jurisdiction of the province	Danzhou City	46	4690	469003			(109.397110318, 19.5764258599)	5	2017	Field survey data	Native
226	Blandford, 1878	RODENTIA	Sciuridae	Dremomys	Dremomys rufigenis	Asian red-cheeked squirrel	红颊长吻松鼠	None	Least concern	2020; Zhigang Jiang, Shaoying Liu; Yong Ma, Changhu Lu, Yixin Bao	None	Non-endemic	1	Hunan			43					(111.70837573, 27.611282394)	3	1997	Distribution of mammal species in China	Native
227	Linnaeus, 1758	RODENTIA	Hystricidae	Atherurus	Atherurus macrourus	Asiatic Brush Tailed Porcupine	帚尾豪猪	Atherurus angustiramus	Least concern	2020; Zhigang Jiang, Shaoying Liu; Xuelong Jiang	None	Non-endemic	1	Hainan	Sansha City		46					(109.740936084, 19.202542443)	1	1966	Investigation on mammals in Hainan Island	Native
228	Linnaeus, 1758	RODENTIA	Hystricidae	Atherurus	Atherurus macrourus	Asiatic Brush Tailed Porcupine	帚尾豪猪	Atherurus angustiramus	Least concern	2020; Zhigang Jiang, Shaoying Liu; Xuelong Jiang	None	Non-endemic	3	Sichuan	Ya'an City	shimian County	51	5118	511824	102°10′-102°29′	28°51′-29°08′	(102.325, 28.9916666666667)	1	2007	Mammalian fauna and resources in Liziping nature reserve, Sichuan	Native
229	Linnaeus, 1758	RODENTIA	Hystricidae	Atherurus	Atherurus macrourus	Asiatic Brush Tailed Porcupine	帚尾豪猪	Atherurus angustiramus	Least concern	2020; Zhigang Jiang, Shaoying Liu; Xuelong Jiang	None	Non-endemic	1	Guangxi			45					(108.783055014, 23.839463713)	3	2007	Colored atlas of Chinese mammalians	Native
230	Linnaeus, 1758	RODENTIA	Hystricidae	Atherurus	Atherurus macrourus	Asiatic Brush Tailed Porcupine	帚尾豪猪	Atherurus angustiramus	Least concern	2020; Zhigang Jiang, Shaoying Liu; Xuelong Jiang	None	Non-endemic	1	Guizhou			52					(106.871090059, 26.822381207)	3	2007	Colored atlas of Chinese mammalians	Native
231	Linnaeus, 1758	RODENTIA	Hystricidae	Atherurus	Atherurus macrourus	Asiatic Brush Tailed Porcupine	帚尾豪猪	Atherurus angustiramus	Least concern	2020; Zhigang Jiang, Shaoying Liu; Xuelong Jiang	None	Non-endemic	1	Chongqing			50					(107.887548612, 30.074344692)	3	2007	Colored atlas of Chinese mammalians	Native
232	Linnaeus, 1758	RODENTIA	Hystricidae	Atherurus	Atherurus macrourus	Asiatic Brush Tailed Porcupine	帚尾豪猪	Atherurus angustiramus	Least concern	2020; Zhigang Jiang, Shaoying Liu; Xuelong Jiang	None	Non-endemic	1	Hubei			42					(112.266151247, 30.986526669)	3	2007	Colored atlas of Chinese mammalians	Native
233	Linnaeus, 1758	RODENTIA	Hystricidae	Atherurus	Atherurus macrourus	Asiatic Brush Tailed Porcupine	帚尾豪猪	Atherurus angustiramus	Least concern	2020; Zhigang Jiang, Shaoying Liu; Xuelong Jiang	None	Non-endemic	1	Yunnan			53					(101.486616471, 24.984260531)	3	2007	Colored atlas of Chinese mammalians	Native
234	Gray, 1842	RODENTIA	Muridae	Vandeleuria	Vandeleuria oleracea	Asiatic Long Tailed Climbing Mouse	长尾攀鼠	Indomalayan Vandeleuria	Near threatened	2020; Shaoying Liu, Zhigang Jiang; Yong Ma, Yixin Bao	None	Non-endemic	1	Yunnan			53					(101.486616471, 24.984260531)	3	2007	Colored atlas of Chinese mammalians	Native
235	Gray, 1842	RODENTIA	Muridae	Vandeleuria	Vandeleuria oleracea	Asiatic Long Tailed Climbing Mouse	长尾攀鼠	Indomalayan Vandeleuria	Near threatened	2020; Shaoying Liu, Zhigang Jiang; Yong Ma, Yixin Bao	None	Non-endemic	2	Yunnan	Kunming City		53	5301				(102.871718814, 25.383626702)	3	2019	Atlas of Epidemiology of Natural Focus Diseases in China	Native
236	Gray, 1842	RODENTIA	Muridae	Vandeleuria	Vandeleuria oleracea	Asiatic Long Tailed Climbing Mouse	长尾攀鼠	Indomalayan Vandeleuria	Near threatened	2020; Shaoying Liu, Zhigang Jiang; Yong Ma, Yixin Bao	None	Non-endemic	3	Yunnan	Nujiang Lisu Autonomous Prefecture	Lanping Bai and Pumi Autonomous County	53	5333	533325			(99.2538496068, 26.6244264219)	3	2019	Atlas of Epidemiology of Natural Focus Diseases in China	Native
237	Gray, 1842	RODENTIA	Muridae	Vandeleuria	Vandeleuria oleracea	Asiatic Long Tailed Climbing Mouse	长尾攀鼠	Indomalayan Vandeleuria	Near threatened	2020; Shaoying Liu, Zhigang Jiang; Yong Ma, Yixin Bao	None	Non-endemic	1	Sichuan			51					(102.691298719, 30.63749751)	3	1997	Distribution of mammal species in China	Native
238	Milne-Edwards, 1872	EULIPOTYPHLA	Soricidae	Blarinella	Blarinella quadraticauda	Asiatic Short Tailed Shrew	川鼩	None	Least concern	2020; Zhigang Jiang; Xuelong Jiang, Zuojian Feng	None	endemic	3	Hubei	Provincial administrative units at the county level	Shennongjia Forestry District	42	4290	429021	110°03′-110°34′	31°22′-31°27′	(110.308333333333, 31.4083333333333)	1	2003	Species richness of non flying mammals in Shennongjia Nature Reserve: distribution pattern of coastal pull-out gradient	Native
239	Milne-Edwards, 1872	EULIPOTYPHLA	Soricidae	Blarinella	Blarinella quadraticauda	Asiatic Short Tailed Shrew	川鼩	None	Least concern	2020; Zhigang Jiang; Xuelong Jiang, Zuojian Feng	None	endemic	3	Sichuan	Ya'an City	shimian County	51	5118	511824	102°10′-102°29′	28°51′-29°08′	(102.325, 28.9916666666667)	1	2007	Mammalian fauna and resources in Liziping nature reserve, Sichuan	Native
240	Milne-Edwards, 1872	EULIPOTYPHLA	Soricidae	Blarinella	Blarinella quadraticauda	Asiatic Short Tailed Shrew	川鼩	None	Least concern	2020; Zhigang Jiang; Xuelong Jiang, Zuojian Feng	None	endemic	1	Yunnan			53					(101.486616471, 24.984260531)	3	2007	Colored atlas of Chinese mammalians	Native
241	Milne-Edwards, 1872	EULIPOTYPHLA	Soricidae	Blarinella	Blarinella quadraticauda	Asiatic Short Tailed Shrew	川鼩	None	Least concern	2020; Zhigang Jiang; Xuelong Jiang, Zuojian Feng	None	endemic	1	Shaanxi			61					(108.868485542, 35.212887037)	4	2018	Handbook of the Mammals of the World. Volume 8	Native
242	Milne-Edwards, 1872	EULIPOTYPHLA	Soricidae	Blarinella	Blarinella quadraticauda	Asiatic Short Tailed Shrew	川鼩	None	Least concern	2020; Zhigang Jiang; Xuelong Jiang, Zuojian Feng	None	endemic	1	Gansu			62					(100.93257487, 38.290130848)	4	2018	Handbook of the Mammals of the World. Volume 8	Native
243	Milne-Edwards, 1872	EULIPOTYPHLA	Soricidae	Blarinella	Blarinella quadraticauda	Asiatic Short Tailed Shrew	川鼩	None	Least concern	2020; Zhigang Jiang; Xuelong Jiang, Zuojian Feng	None	endemic	1	Chongqing			50					(107.887548612, 30.074344692)	4	2018	Handbook of the Mammals of the World. Volume 8	Native
244	Milne-Edwards, 1872	EULIPOTYPHLA	Soricidae	Blarinella	Blarinella quadraticauda	Asiatic Short Tailed Shrew	川鼩	None	Least concern	2020; Zhigang Jiang; Xuelong Jiang, Zuojian Feng	None	endemic	1	Guizhou			52					(106.871090059, 26.822381207)	4	2018	Handbook of the Mammals of the World. Volume 8	Native
245	Blyth, 1851	RODENTIA	Muridae	Berylmys	Berylmys berdmorei	Berdmore's Berylmys	大泡灰鼠	Small white-tooth rat	Least concern	2020; Zhigang Jiang, Shaoying Liu; Yong Ma, Yixin Bao	None	Non-endemic	1	Yunnan			53					(101.486616471, 24.984260531)	3	2007	Colored atlas of Chinese mammalians	Native
246	GeD, 2019	RODENTIA	Muridae	Apodemus	Apodemus nigrus	black field mouse	小黑姬鼠	None	Data deficient	2020;Deyan Ge; Zhigang Jiang	None	endemic	1	Guizhou			52					(106.871090059, 26.822381207)	3	2019	Atlas of Epidemiology of Natural Focus Diseases in China	Native
247	GeD, 2019	RODENTIA	Muridae	Apodemus	Apodemus nigrus	black field mouse	小黑姬鼠	None	Data deficient	2020;Deyan Ge; Zhigang Jiang	None	endemic	1	Chongqing			50					(107.887548612, 30.074344692)	3	2019	Atlas of Epidemiology of Natural Focus Diseases in China	Native
248	Sparrmann,1778	RODENTIA	Sciuridae	Ratufa	Ratufa bicolor	Black Giant Squirrel	巨松鼠	Malayan Giant Squirrel	Vulnerable	2020; Zhigang Jiang, Shaoying Liu; Yong Ma, Wei Liu	A1ac;B1ab(i,ii,iii)+2ab(i,ii,iii)	Non-endemic	2	Hainan	Haikou City		46	4601				(110.422423487, 19.832527274)	1	1987	Species and distribution of rodents in Hainan Island	Native
249	Sparrmann,1778	RODENTIA	Sciuridae	Ratufa	Ratufa bicolor	Black Giant Squirrel	巨松鼠	Malayan Giant Squirrel	Vulnerable	2020; Zhigang Jiang, Shaoying Liu; Yong Ma, Wei Liu	A1ac;B1ab(i,ii,iii)+2ab(i,ii,iii)	Non-endemic	3	Hainan	Administrative units directly under the jurisdiction of the province	Qiongli and Miao Autonomous County	46	4690	469030			(109.848856507, 19.0341948468)	1	1966	Investigation on mammals in Hainan Island	Native
250	Sparrmann,1778	RODENTIA	Sciuridae	Ratufa	Ratufa bicolor	Black Giant Squirrel	巨松鼠	Malayan Giant Squirrel	Vulnerable	2020; Zhigang Jiang, Shaoying Liu; Yong Ma, Wei Liu	A1ac;B1ab(i,ii,iii)+2ab(i,ii,iii)	Non-endemic	3	Hainan	Administrative units directly under the jurisdiction of the province	Ledong Li Autonomous County	46	4690	469027			(109.050103435, 18.6483018985)	1	1966	Investigation on mammals in Hainan Island	Native
251	Sparrmann,1778	RODENTIA	Sciuridae	Ratufa	Ratufa bicolor	Black Giant Squirrel	巨松鼠	Malayan Giant Squirrel	Vulnerable	2020; Zhigang Jiang, Shaoying Liu; Yong Ma, Wei Liu	A1ac;B1ab(i,ii,iii)+2ab(i,ii,iii)	Non-endemic	1	Guangxi			45					(108.783055014, 23.839463713)	3	2007	Colored atlas of Chinese mammalians	Native
252	Sparrmann,1778	RODENTIA	Sciuridae	Ratufa	Ratufa bicolor	Black Giant Squirrel	巨松鼠	Malayan Giant Squirrel	Vulnerable	2020; Zhigang Jiang, Shaoying Liu; Yong Ma, Wei Liu	A1ac;B1ab(i,ii,iii)+2ab(i,ii,iii)	Non-endemic	1	Yunnan			53					(101.486616471, 24.984260531)	3	2007	Colored atlas of Chinese mammalians	Native
253	Sparrmann,1778	RODENTIA	Sciuridae	Ratufa	Ratufa bicolor	Black Giant Squirrel	巨松鼠	Malayan Giant Squirrel	Vulnerable	2020; Zhigang Jiang, Shaoying Liu; Yong Ma, Wei Liu	A1ac;B1ab(i,ii,iii)+2ab(i,ii,iii)	Non-endemic	1	Tibet			54					(88.438493618, 31.493665551)	3	2007	Colored atlas of Chinese mammalians	Native
254	Sparrmann,1778	RODENTIA	Sciuridae	Ratufa	Ratufa bicolor	Black Giant Squirrel	巨松鼠	Malayan Giant Squirrel	Vulnerable	2020; Zhigang Jiang, Shaoying Liu; Yong Ma, Wei Liu	A1ac;B1ab(i,ii,iii)+2ab(i,ii,iii)	Non-endemic	1	Hainan	Sansha City		46					(109.740936084, 19.202542443)	1	2008	Geographical variation of skull morphology of ratufa bicolor (Sciuridae: Ratufinae) in Chinese giant squirrel	Native
255	Sparrmann,1778	RODENTIA	Sciuridae	Ratufa	Ratufa bicolor	Black Giant Squirrel	巨松鼠	Malayan Giant Squirrel	Vulnerable	2020; Zhigang Jiang, Shaoying Liu; Yong Ma, Wei Liu	A1ac;B1ab(i,ii,iii)+2ab(i,ii,iii)	Non-endemic	3	Yunnan	Lincang City	Cangyuan Wa Autonomous County	53	5309	530927			(99.2624411483, 23.268677817)	1	2008	Geographical variation of skull morphology of ratufa bicolor (Sciuridae: Ratufinae) in Chinese giant squirrel	Native
256	Sparrmann,1778	RODENTIA	Sciuridae	Ratufa	Ratufa bicolor	Black Giant Squirrel	巨松鼠	Malayan Giant Squirrel	Vulnerable	2020; Zhigang Jiang, Shaoying Liu; Yong Ma, Wei Liu	A1ac;B1ab(i,ii,iii)+2ab(i,ii,iii)	Non-endemic	3	Yunnan	Puer City	Lancang Lahu Autonomous County	53	5308	530828			(99.9679765499, 22.6561005258)	1	2008	Geographical variation of skull morphology of ratufa bicolor (Sciuridae: Ratufinae) in Chinese giant squirrel	Native
257	Sparrmann,1778	RODENTIA	Sciuridae	Ratufa	Ratufa bicolor	Black Giant Squirrel	巨松鼠	Malayan Giant Squirrel	Vulnerable	2020; Zhigang Jiang, Shaoying Liu; Yong Ma, Wei Liu	A1ac;B1ab(i,ii,iii)+2ab(i,ii,iii)	Non-endemic	3	Yunnan	Dehong Dai and Jingpo Autonomous Prefecture	Mang City	53	5331	533103			(98.4138151887, 24.3179327175)	1	2008	Geographical variation of skull morphology of ratufa bicolor (Sciuridae: Ratufinae) in Chinese giant squirrel	Native
258	Sparrmann,1778	RODENTIA	Sciuridae	Ratufa	Ratufa bicolor	Black Giant Squirrel	巨松鼠	Malayan Giant Squirrel	Vulnerable	2020; Zhigang Jiang, Shaoying Liu; Yong Ma, Wei Liu	A1ac;B1ab(i,ii,iii)+2ab(i,ii,iii)	Non-endemic	3	Yunnan	Dehong Dai and Jingpo Autonomous Prefecture	Yingjiang County	53	5331	533123			(97.9127541062, 24.8492126767)	1	2008	Geographical variation of skull morphology of ratufa bicolor (Sciuridae: Ratufinae) in Chinese giant squirrel	Native
259	Sparrmann,1778	RODENTIA	Sciuridae	Ratufa	Ratufa bicolor	Black Giant Squirrel	巨松鼠	Malayan Giant Squirrel	Vulnerable	2020; Zhigang Jiang, Shaoying Liu; Yong Ma, Wei Liu	A1ac;B1ab(i,ii,iii)+2ab(i,ii,iii)	Non-endemic	2	Yunnan	Xishuangbanna Dai Autonomous Prefecture		53	5328				(100.933610234, 21.938344458)	1	2008	Geographical variation of skull morphology of ratufa bicolor (Sciuridae: Ratufinae) in Chinese giant squirrel	Native
260	Sparrmann,1778	RODENTIA	Sciuridae	Ratufa	Ratufa bicolor	Black Giant Squirrel	巨松鼠	Malayan Giant Squirrel	Vulnerable	2020; Zhigang Jiang, Shaoying Liu; Yong Ma, Wei Liu	A1ac;B1ab(i,ii,iii)+2ab(i,ii,iii)	Non-endemic	3	Yunnan	Xishuangbanna Dai Autonomous Prefecture	Menghai County	53	5328	532822			(100.322401713, 21.9661747265)	3	2019	Atlas of Epidemiology of Natural Focus Diseases in China	Native
261	Sparrmann,1778	RODENTIA	Sciuridae	Ratufa	Ratufa bicolor	Black Giant Squirrel	巨松鼠	Malayan Giant Squirrel	Vulnerable	2020; Zhigang Jiang, Shaoying Liu; Yong Ma, Wei Liu	A1ac;B1ab(i,ii,iii)+2ab(i,ii,iii)	Non-endemic	3	Yunnan	Xishuangbanna Dai Autonomous Prefecture	Jinghong City	53	5328	532801			(100.909862696, 22.1038408486)	3	2019	Atlas of Epidemiology of Natural Focus Diseases in China	Native
262	Sparrmann,1778	RODENTIA	Sciuridae	Ratufa	Ratufa bicolor	Black Giant Squirrel	巨松鼠	Malayan Giant Squirrel	Vulnerable	2020; Zhigang Jiang, Shaoying Liu; Yong Ma, Wei Liu	A1ac;B1ab(i,ii,iii)+2ab(i,ii,iii)	Non-endemic	3	Yunnan	Lincang City	Gengma Dai and Wa Autonomous County	53	5309	530926			(99.4183880066, 23.6340759528)	3	2019	Atlas of Epidemiology of Natural Focus Diseases in China	Native
263	Sparrmann,1778	RODENTIA	Sciuridae	Ratufa	Ratufa bicolor	Black Giant Squirrel	巨松鼠	Malayan Giant Squirrel	Vulnerable	2020; Zhigang Jiang, Shaoying Liu; Yong Ma, Wei Liu	A1ac;B1ab(i,ii,iii)+2ab(i,ii,iii)	Non-endemic	3	Yunnan	Baoshan City	Tengchong County	53	5305	530522			(98.4910843684, 25.2691400874)	3	2019	Atlas of Epidemiology of Natural Focus Diseases in China	Native
264	Sparrmann,1778	RODENTIA	Sciuridae	Ratufa	Ratufa bicolor	Black Giant Squirrel	巨松鼠	Malayan Giant Squirrel	Vulnerable	2020; Zhigang Jiang, Shaoying Liu; Yong Ma, Wei Liu	A1ac;B1ab(i,ii,iii)+2ab(i,ii,iii)	Non-endemic	3	Yunnan	Puer City	Simao District	53	5308	530802			(100.844444024, 22.7329495586)	3	2019	Atlas of Epidemiology of Natural Focus Diseases in China	Native
265	Sparrmann,1778	RODENTIA	Sciuridae	Ratufa	Ratufa bicolor	Black Giant Squirrel	巨松鼠	Malayan Giant Squirrel	Vulnerable	2020; Zhigang Jiang, Shaoying Liu; Yong Ma, Wei Liu	A1ac;B1ab(i,ii,iii)+2ab(i,ii,iii)	Non-endemic	2	Yunnan	Baoshan City		53	5305				(98.967618328, 24.971806103)	3	2019	Atlas of Epidemiology of Natural Focus Diseases in China	Native
266	Sparrmann,1778	RODENTIA	Sciuridae	Ratufa	Ratufa bicolor	Black Giant Squirrel	巨松鼠	Malayan Giant Squirrel	Vulnerable	2020; Zhigang Jiang, Shaoying Liu; Yong Ma, Wei Liu	A1ac;B1ab(i,ii,iii)+2ab(i,ii,iii)	Non-endemic	3	Yunnan	Xishuangbanna Dai Autonomous Prefecture	Mengla County	53	5328	532823			(101.446434417, 21.7427259168)	3	2019	Atlas of Epidemiology of Natural Focus Diseases in China	Native
267	Sparrmann,1778	RODENTIA	Sciuridae	Ratufa	Ratufa bicolor	Black Giant Squirrel	巨松鼠	Malayan Giant Squirrel	Vulnerable	2020; Zhigang Jiang, Shaoying Liu; Yong Ma, Wei Liu	A1ac;B1ab(i,ii,iii)+2ab(i,ii,iii)	Non-endemic	3	Yunnan	Lincang City	Yongde County	53	5309	530923			(99.4118188587, 24.0776222361)	3	2019	Atlas of Epidemiology of Natural Focus Diseases in China	Native
268	Sparrmann,1778	RODENTIA	Sciuridae	Ratufa	Ratufa bicolor	Black Giant Squirrel	巨松鼠	Malayan Giant Squirrel	Vulnerable	2020; Zhigang Jiang, Shaoying Liu; Yong Ma, Wei Liu	A1ac;B1ab(i,ii,iii)+2ab(i,ii,iii)	Non-endemic	3	Yunnan	Dehong Dai and Jingpo Autonomous Prefecture	lianghe County	53	5331	533122			(98.3145129828, 24.7298192419)	3	2019	Atlas of Epidemiology of Natural Focus Diseases in China	Native
269	Sparrmann,1778	RODENTIA	Sciuridae	Ratufa	Ratufa bicolor	Black Giant Squirrel	巨松鼠	Malayan Giant Squirrel	Vulnerable	2020; Zhigang Jiang, Shaoying Liu; Yong Ma, Wei Liu	A1ac;B1ab(i,ii,iii)+2ab(i,ii,iii)	Non-endemic	3	Yunnan	Dehong Dai and Jingpo Autonomous Prefecture	Longchuan County	53	5331	533124			(97.9605898101, 24.3723323237)	3	2019	Atlas of Epidemiology of Natural Focus Diseases in China	Native
270	Sparrmann,1778	RODENTIA	Sciuridae	Ratufa	Ratufa bicolor	Black Giant Squirrel	巨松鼠	Malayan Giant Squirrel	Vulnerable	2020; Zhigang Jiang, Shaoying Liu; Yong Ma, Wei Liu	A1ac;B1ab(i,ii,iii)+2ab(i,ii,iii)	Non-endemic	3	Yunnan	Dehong Dai and Jingpo Autonomous Prefecture	Ruili City	53	5331	533102			(97.8160292334, 24.0404982746)	3	2019	Atlas of Epidemiology of Natural Focus Diseases in China	Native
271	Sparrmann,1778	RODENTIA	Sciuridae	Ratufa	Ratufa bicolor	Black Giant Squirrel	巨松鼠	Malayan Giant Squirrel	Vulnerable	2020; Zhigang Jiang, Shaoying Liu; Yong Ma, Wei Liu	A1ac;B1ab(i,ii,iii)+2ab(i,ii,iii)	Non-endemic	3	Guangxi	Chongzuo City	Longzhou County	45	4514	451423			(106.846634118, 22.4272962376)	5	1980	Field survey data	Native
272	Sparrmann,1778	RODENTIA	Sciuridae	Ratufa	Ratufa bicolor	Black Giant Squirrel	巨松鼠	Malayan Giant Squirrel	Vulnerable	2020; Zhigang Jiang, Shaoying Liu; Yong Ma, Wei Liu	A1ac;B1ab(i,ii,iii)+2ab(i,ii,iii)	Non-endemic	3	Guangxi	Bose City	Napo County	45	4510	451026			(105.816427549, 23.2573672533)	5	1980	Field survey data	Native
273	Sparrmann,1778	RODENTIA	Sciuridae	Ratufa	Ratufa bicolor	Black Giant Squirrel	巨松鼠	Malayan Giant Squirrel	Vulnerable	2020; Zhigang Jiang, Shaoying Liu; Yong Ma, Wei Liu	A1ac;B1ab(i,ii,iii)+2ab(i,ii,iii)	Non-endemic	3	Guangxi	Bose City	Jingxi County	45	4510	451025			(106.299437124, 23.152099964)	5	1980	Field survey data	Native
274	Sparrmann,1778	RODENTIA	Sciuridae	Ratufa	Ratufa bicolor	Black Giant Squirrel	巨松鼠	Malayan Giant Squirrel	Vulnerable	2020; Zhigang Jiang, Shaoying Liu; Yong Ma, Wei Liu	A1ac;B1ab(i,ii,iii)+2ab(i,ii,iii)	Non-endemic	3	Guangxi	Chongzuo City	Ningming County	45	4514	451422			(107.284425941, 21.9992195957)	5	1980	Field survey data	Native
275	Sparrmann,1778	RODENTIA	Sciuridae	Ratufa	Ratufa bicolor	Black Giant Squirrel	巨松鼠	Malayan Giant Squirrel	Vulnerable	2020; Zhigang Jiang, Shaoying Liu; Yong Ma, Wei Liu	A1ac;B1ab(i,ii,iii)+2ab(i,ii,iii)	Non-endemic	3	Guangxi	Fangchenggang City	Shangsi County	45	4506	450621			(107.889088186, 22.0480631838)	5	1980	Field survey data	Native
276	Sparrmann,1778	RODENTIA	Sciuridae	Ratufa	Ratufa bicolor	Black Giant Squirrel	巨松鼠	Malayan Giant Squirrel	Vulnerable	2020; Zhigang Jiang, Shaoying Liu; Yong Ma, Wei Liu	A1ac;B1ab(i,ii,iii)+2ab(i,ii,iii)	Non-endemic	2	Guangxi	Nanning City		45	4501				(108.462901855, 23.053140032)	5	1980	Field survey data	Native
277	Sparrmann,1778	RODENTIA	Sciuridae	Ratufa	Ratufa bicolor	Black Giant Squirrel	巨松鼠	Malayan Giant Squirrel	Vulnerable	2020; Zhigang Jiang, Shaoying Liu; Yong Ma, Wei Liu	A1ac;B1ab(i,ii,iii)+2ab(i,ii,iii)	Non-endemic	3	Hainan	Administrative units directly under the jurisdiction of the province	Danzhou City	46	4690	469003			(109.397110318, 19.5764258599)	5	2017	Field survey data	Native
278	Sparrmann,1778	RODENTIA	Sciuridae	Ratufa	Ratufa bicolor	Black Giant Squirrel	巨松鼠	Malayan Giant Squirrel	Vulnerable	2020; Zhigang Jiang, Shaoying Liu; Yong Ma, Wei Liu	A1ac;B1ab(i,ii,iii)+2ab(i,ii,iii)	Non-endemic	3	Hainan	Sanya City	Sanya City	46	4602	460200			(109.418721259, 18.3898100438)	5	2017	Field survey data	Native
279	Sparrmann,1778	RODENTIA	Sciuridae	Ratufa	Ratufa bicolor	Black Giant Squirrel	巨松鼠	Malayan Giant Squirrel	Vulnerable	2020; Zhigang Jiang, Shaoying Liu; Yong Ma, Wei Liu	A1ac;B1ab(i,ii,iii)+2ab(i,ii,iii)	Non-endemic	3	Hainan	Administrative units directly under the jurisdiction of the province	Wuzhishan City	46	4690	469001			(109.511377635, 18.8206161634)	5	2017	Field survey data	Native
280	Sparrmann,1778	RODENTIA	Sciuridae	Ratufa	Ratufa bicolor	Black Giant Squirrel	巨松鼠	Malayan Giant Squirrel	Vulnerable	2020; Zhigang Jiang, Shaoying Liu; Yong Ma, Wei Liu	A1ac;B1ab(i,ii,iii)+2ab(i,ii,iii)	Non-endemic	3	Hainan	Administrative units directly under the jurisdiction of the province	Lingshui Li Autonomous County	46	4690	469028			(109.935995434, 18.5708261633)	5	2017	Field survey data	Native
281	Sparrmann,1778	RODENTIA	Sciuridae	Ratufa	Ratufa bicolor	Black Giant Squirrel	巨松鼠	Malayan Giant Squirrel	Vulnerable	2020; Zhigang Jiang, Shaoying Liu; Yong Ma, Wei Liu	A1ac;B1ab(i,ii,iii)+2ab(i,ii,iii)	Non-endemic	3	Hainan	Administrative units directly under the jurisdiction of the province	Changjiang Li Autonomous County	46	4690	469026			(108.988806947, 19.2220040992)	5	2017	Field survey data	Native
282	Linnaeus, 1758	RODENTIA	Muridae	Rattus	Rattus rattus	Black Rat	黑家鼠	None	Data deficient	2020; Zhigang Jiang; Shaoying Liu	None	Non-endemic	3	Jiangxi	Yichun City	Fengxin County	36	3609	360921			(115.166323061, 28.7154443369)	1	1989	Rodent Fauna in Jiangxi Province and comparison with some provinces (cities) in China	Native
283	Linnaeus, 1758	RODENTIA	Muridae	Rattus	Rattus rattus	Black Rat	黑家鼠	None	Data deficient	2020; Zhigang Jiang; Shaoying Liu	None	Non-endemic	3	Jiangxi	Shangrao City	Yiyang County	36	3611	361126			(117.40446875, 28.4467982856)	1	1989	Rodent Fauna in Jiangxi Province and comparison with some provinces (cities) in China	Native
284	Linnaeus, 1758	RODENTIA	Muridae	Rattus	Rattus rattus	Black Rat	黑家鼠	None	Data deficient	2020; Zhigang Jiang; Shaoying Liu	None	Non-endemic	3	Chongqing	Chongqing City	Nanchuan District	50	5001	500119	105°17′-110°11′	28°10′-32°13′	(107.733333333333, 30.1916666666667)	1	2004	Investigation on species and geographical distribution of rodents in Chongqing	Native
285	Linnaeus, 1758	RODENTIA	Muridae	Rattus	Rattus rattus	Black Rat	黑家鼠	None	Data deficient	2020; Zhigang Jiang; Shaoying Liu	None	Non-endemic	3	Fujian	Nanping City	Wuyishan City	35	3507	350782			(118.001295237, 27.7556579208)	1	1986	Rodents in Wuyishan Nature Reserve (Lagomorpha, Rodentia, Insectivora)	Native
286	Linnaeus, 1758	RODENTIA	Muridae	Rattus	Rattus rattus	Black Rat	黑家鼠	None	Data deficient	2020; Zhigang Jiang; Shaoying Liu	None	Non-endemic	2	Hainan	Haikou City		46	4601				(110.422423487, 19.832527274)	1	1987	Species and distribution of rodents in Hainan Island	Native
287	Linnaeus, 1758	RODENTIA	Muridae	Rattus	Rattus rattus	Black Rat	黑家鼠	None	Data deficient	2020; Zhigang Jiang; Shaoying Liu	None	Non-endemic	3	Guizhou	Qiandongnan Miao and Dong Autonomous Prefecture	Rongjiang County	52	5226	522632	108°5′-108°24′	26°15′-26°32′	(108.241666666667, 26.3916666666667)	1	2008	Investigation on mammals in Leigongshan National Nature Reserve of Guizhou Province	Native
288	Linnaeus, 1758	RODENTIA	Muridae	Rattus	Rattus rattus	Black Rat	黑家鼠	None	Data deficient	2020; Zhigang Jiang; Shaoying Liu	None	Non-endemic	3	Guizhou	Qiandongnan Miao and Dong Autonomous Prefecture	Leishan County	52	5226	522634	108°5′-108°24′	26°15′-26°32′	(108.241666666667, 26.3916666666667)	1	2008	Investigation on mammals in Leigongshan National Nature Reserve of Guizhou Province	Native
289	Linnaeus, 1758	RODENTIA	Muridae	Rattus	Rattus rattus	Black Rat	黑家鼠	None	Data deficient	2020; Zhigang Jiang; Shaoying Liu	None	Non-endemic	3	Guizhou	Qiandongnan Miao and Dong Autonomous Prefecture	Jianhe County	52	5226	522629	108°5′-108°24′	26°15′-26°32′	(108.241666666667, 26.3916666666667)	1	2008	Investigation on mammals in Leigongshan National Nature Reserve of Guizhou Province	Native
290	Linnaeus, 1758	RODENTIA	Muridae	Rattus	Rattus rattus	Black Rat	黑家鼠	None	Data deficient	2020; Zhigang Jiang; Shaoying Liu	None	Non-endemic	3	Fujian	Sanming City	Youxi County	35	3504	350426	117°48′-118°36′	25°48′-26°24′	(118.2, 26.1)	1	1996	Preliminary investigation on rodents in Youxi County, Fujian Province	Native
291	Linnaeus, 1758	RODENTIA	Muridae	Rattus	Rattus rattus	Black Rat	黑家鼠	None	Data deficient	2020; Zhigang Jiang; Shaoying Liu	None	Non-endemic	2	Zhejiang	Wenzhou City		33	3303		120°42'35"	28°	(120.709722222222, 28)	1	2017	Molecular phylogeny and geographical distribution of Apodemus species in China	Native
292	Linnaeus, 1758	RODENTIA	Muridae	Rattus	Rattus rattus	Black Rat	黑家鼠	None	Data deficient	2020; Zhigang Jiang; Shaoying Liu	None	Non-endemic	2	Liaoning	Dalian City		21	2102				(122.21488, 39.598102738)	1	1985	Notes on rodents in Dalian Port	Native
293	Linnaeus, 1758	RODENTIA	Muridae	Rattus	Rattus rattus	Black Rat	黑家鼠	None	Data deficient	2020; Zhigang Jiang; Shaoying Liu	None	Non-endemic	3	Tianjin	Tianjin City	Jixian County	12	1201	120225			(117.429030848, 39.9993528149)	3	2008	Amphibians, reptiles and mammals of Tianjin	Native
294	Linnaeus, 1758	RODENTIA	Muridae	Rattus	Rattus rattus	Black Rat	黑家鼠	None	Data deficient	2020; Zhigang Jiang; Shaoying Liu	None	Non-endemic	2	Guangdong	Zhaoqing City		44	4412				(112.201376733, 23.536561906)	1	1997	Investigation on rodents in Zhaoqing City	Native
295	Linnaeus, 1758	RODENTIA	Muridae	Rattus	Rattus rattus	Black Rat	黑家鼠	None	Data deficient	2020; Zhigang Jiang; Shaoying Liu	None	Non-endemic	3	Yunnan	Dehong Dai and Jingpo Autonomous Prefecture	Ruili City	53	5331	533102			(97.8160292334, 24.0404982746)	2	2020	Extensive genetic diversity and host range of rodent-borne coronaviruses	Native
296	Linnaeus, 1758	RODENTIA	Muridae	Rattus	Rattus rattus	Black Rat	黑家鼠	None	Data deficient	2020; Zhigang Jiang; Shaoying Liu	None	Non-endemic	3	Shandong	Weifang City	Qingzhou City	37	3707	370781	118°10′-118°46′	36°24′-36°58′	(118.466666666667, 36.6833333333333)	1	1988	A preliminary report on the investigation of wild mammals in Qingzhou	Native
297	Linnaeus, 1758	RODENTIA	Muridae	Rattus	Rattus rattus	Black Rat	黑家鼠	None	Data deficient	2020; Zhigang Jiang; Shaoying Liu	None	Non-endemic	3	Tibet	Xigazê Prefecture	Yadong County	54	5423	542334			(89.0627343959, 27.8053805692)	1	1993	A survey of small mammals in Yadong County, Tibet	Native
298	Linnaeus, 1758	RODENTIA	Muridae	Rattus	Rattus rattus	Black Rat	黑家鼠	None	Data deficient	2020; Zhigang Jiang; Shaoying Liu	None	Non-endemic	3	Tibet	Nyingchi Prefecture	Medog County	54	5426	542624			(94.9981174068, 28.7200815931)	3	1986	Mammalians of Tibet	Native
299	Linnaeus, 1758	RODENTIA	Muridae	Rattus	Rattus rattus	Black Rat	黑家鼠	None	Data deficient	2020; Zhigang Jiang; Shaoying Liu	None	Non-endemic	3	Tibet	Xigazê Prefecture	Jilong County	54	5423	542335	84°27′-88°00′	27°48′-29°12′	(86.225, 28.5)	1	2014	Vertical distribution pattern of mammals in Mount Everest National Nature Reserve, Tibet	Native
300	Linnaeus, 1758	RODENTIA	Muridae	Rattus	Rattus rattus	Black Rat	黑家鼠	None	Data deficient	2020; Zhigang Jiang; Shaoying Liu	None	Non-endemic	3	Heilongjiang	Yichun City	Jiayin County	23	2307	230722			(130.000061745, 48.7633329664)	2	2016	Genetic characterization of hantaviruses isolated from rodents in the port cities of Heilongjiang, China, in 2014	Native
301	Linnaeus, 1758	RODENTIA	Muridae	Rattus	Rattus rattus	Black Rat	黑家鼠	None	Data deficient	2020; Zhigang Jiang; Shaoying Liu	None	Non-endemic	3	Tibet	Xigazê Prefecture	Dingri County	54	5423	542324	84°27′-88°00′	27°48′-29°12′	(86.225, 28.5)	1	2014	Vertical distribution pattern of mammals in Mount Everest National Nature Reserve, Tibet	Native
302	Linnaeus, 1758	RODENTIA	Muridae	Rattus	Rattus rattus	Black Rat	黑家鼠	None	Data deficient	2020; Zhigang Jiang; Shaoying Liu	None	Non-endemic	3	Guangxi	Bose City	Longlin autonomous County	45	4510	451031			(105.285616007, 24.6793865772)	2	2017	Mechanism study on a plague outbreak driven by the construction of a large reservoir in southwest china (surveillance from 2000-2015)	Native
303	Linnaeus, 1758	RODENTIA	Muridae	Rattus	Rattus rattus	Black Rat	黑家鼠	None	Data deficient	2020; Zhigang Jiang; Shaoying Liu	None	Non-endemic	3	Tibet	Lhoka Prefecture	Cuona County	54	5422	542232			(92.8962345851, 27.6746177575)	3	1986	Mammalians of Tibet	Native
304	Linnaeus, 1758	RODENTIA	Muridae	Rattus	Rattus rattus	Black Rat	黑家鼠	None	Data deficient	2020; Zhigang Jiang; Shaoying Liu	None	Non-endemic	3	Jiangxi	Fuzhou City	Nanfeng County	36	3610	361023			(116.493367964, 27.1272254729)	2	2019	Genetic characteristics of pathogenic Leptospira in wild small animals and livestock in Jiangxi Province, China, 2002-2015	Native
305	Linnaeus, 1758	RODENTIA	Muridae	Rattus	Rattus rattus	Black Rat	黑家鼠	None	Data deficient	2020; Zhigang Jiang; Shaoying Liu	None	Non-endemic	3	Guizhou	Qiannan Buyi and Miao Autonomous Prefecture	Duyun City	52	5227	522701			(107.469934627, 26.1492982368)	1	1992	Investigation on the changes of small mammals and rodents in the suburb of Duyun, Guizhou Province	Native
306	Linnaeus, 1758	RODENTIA	Muridae	Rattus	Rattus rattus	Black Rat	黑家鼠	None	Data deficient	2020; Zhigang Jiang; Shaoying Liu	None	Non-endemic	3	Hainan	Administrative units directly under the jurisdiction of the province	Qiongli and Miao Autonomous County	46	4690	469030			(109.848856507, 19.0341948468)	1	1966	Investigation on mammals in Hainan Island	Native
307	Linnaeus, 1758	RODENTIA	Muridae	Rattus	Rattus rattus	Black Rat	黑家鼠	None	Data deficient	2020; Zhigang Jiang; Shaoying Liu	None	Non-endemic	3	Hainan	Administrative units directly under the jurisdiction of the province	Ledong Li Autonomous County	46	4690	469027			(109.050103435, 18.6483018985)	1	1966	Investigation on mammals in Hainan Island	Native
308	Linnaeus, 1758	RODENTIA	Muridae	Rattus	Rattus rattus	Black Rat	黑家鼠	None	Data deficient	2020; Zhigang Jiang; Shaoying Liu	None	Non-endemic	3	Hainan	Administrative units directly under the jurisdiction of the province	Dongfang City	46	4690	469007			(108.833836034, 18.9913223427)	1	1966	Investigation on mammals in Hainan Island	Native
309	Linnaeus, 1758	RODENTIA	Muridae	Rattus	Rattus rattus	Black Rat	黑家鼠	None	Data deficient	2020; Zhigang Jiang; Shaoying Liu	None	Non-endemic	3	Hainan	Administrative units directly under the jurisdiction of the province	Wuzhishan City	46	4690	469001			(109.511377635, 18.8206161634)	1	1966	Investigation on mammals in Hainan Island	Native
310	Linnaeus, 1758	RODENTIA	Muridae	Rattus	Rattus rattus	Black Rat	黑家鼠	None	Data deficient	2020; Zhigang Jiang; Shaoying Liu	None	Non-endemic	3	Hainan	Administrative units directly under the jurisdiction of the province	Danzhou City	46	4690	469003			(109.397110318, 19.5764258599)	1	1966	Investigation on mammals in Hainan Island	Native
311	Linnaeus, 1758	RODENTIA	Muridae	Rattus	Rattus rattus	Black Rat	黑家鼠	None	Data deficient	2020; Zhigang Jiang; Shaoying Liu	None	Non-endemic	3	Yunnan	Mianyang City	Pingwu County	53	5107	510727	103°59′-104°24′	32°53′-33°13′	(104.191666666667, 33.05)	1	2013	Composition and fauna of mammals in bujiao nature reserve, Sichuan	Native
312	Linnaeus, 1758	RODENTIA	Muridae	Rattus	Rattus rattus	Black Rat	黑家鼠	None	Data deficient	2020; Zhigang Jiang; Shaoying Liu	None	Non-endemic	3	Ningxia	Yinchuan City	Lingwu City	64	6401	640181			(106.528424323, 37.9422758343)	5	1980	Field survey data	Native
313	Linnaeus, 1758	RODENTIA	Muridae	Rattus	Rattus rattus	Black Rat	黑家鼠	None	Data deficient	2020; Zhigang Jiang; Shaoying Liu	None	Non-endemic	2	Ningxia	Wuzhong City		64	6403				(106.544139897, 37.470269349)	5	1980	Field survey data	Native
314	Linnaeus, 1758	RODENTIA	Muridae	Rattus	Rattus rattus	Black Rat	黑家鼠	None	Data deficient	2020; Zhigang Jiang; Shaoying Liu	None	Non-endemic	3	Ningxia	Yinchuan City	Yongning County	64	6401	640121			(106.094022319, 38.3015831708)	5	1980	Field survey data	Native
315	Linnaeus, 1758	RODENTIA	Muridae	Rattus	Rattus rattus	Black Rat	黑家鼠	None	Data deficient	2020; Zhigang Jiang; Shaoying Liu	None	Non-endemic	2	Ningxia	Yinchuan City		64	6401				(106.350853194, 38.245044355)	5	1980	Field survey data	Native
316	Linnaeus, 1758	RODENTIA	Muridae	Rattus	Rattus rattus	Black Rat	黑家鼠	None	Data deficient	2020; Zhigang Jiang; Shaoying Liu	None	Non-endemic	3	Guizhou	Qianxinan Buyi and Miao Autonomous Prefecture	Xingyi City	52	5223	522301			(104.851215514, 24.9955269661)	3	1993	Fauna of Guizhou	Native
317	Linnaeus, 1758	RODENTIA	Muridae	Rattus	Rattus rattus	Black Rat	黑家鼠	None	Data deficient	2020; Zhigang Jiang; Shaoying Liu	None	Non-endemic	3	Guizhou	Qiannan Buyi and Miao Autonomous Prefecture	Luoxian County	52	5227	522728			(106.693497139, 25.4225003509)	3	1993	Fauna of Guizhou	Native
318	Linnaeus, 1758	RODENTIA	Muridae	Rattus	Rattus rattus	Black Rat	黑家鼠	None	Data deficient	2020; Zhigang Jiang; Shaoying Liu	None	Non-endemic	3	Guizhou	Qiannan Buyi and Miao Autonomous Prefecture	Guiding County	52	5227	522723			(107.19246425, 26.4267576963)	3	1993	Fauna of Guizhou	Native
319	Linnaeus, 1758	RODENTIA	Muridae	Rattus	Rattus rattus	Black Rat	黑家鼠	None	Data deficient	2020; Zhigang Jiang; Shaoying Liu	None	Non-endemic	3	Guizhou	Qiannan Buyi and Miao Autonomous Prefecture	Pingtang County	52	5227	522727			(107.099885292, 25.7920457064)	3	1993	Fauna of Guizhou	Native
320	Linnaeus, 1758	RODENTIA	Muridae	Rattus	Rattus rattus	Black Rat	黑家鼠	None	Data deficient	2020; Zhigang Jiang; Shaoying Liu	None	Non-endemic	3	Yunnan	Lincang City	Yongde County	53	5309	530923			(99.4118188587, 24.0776222361)	3	2019	Atlas of Epidemiology of Natural Focus Diseases in China	Native
321	Linnaeus, 1758	RODENTIA	Muridae	Rattus	Rattus rattus	Black Rat	黑家鼠	None	Data deficient	2020; Zhigang Jiang; Shaoying Liu	None	Non-endemic	3	Yunnan	Qujing City	Xuanwei City	53	5303	530381			(104.145042237, 26.2800140061)	3	2019	Atlas of Epidemiology of Natural Focus Diseases in China	Native
322	Linnaeus, 1758	RODENTIA	Muridae	Rattus	Rattus rattus	Black Rat	黑家鼠	None	Data deficient	2020; Zhigang Jiang; Shaoying Liu	None	Non-endemic	3	Yunnan	Lincang City	Cangyuan Wa Autonomous County	53	5309	530927			(99.2624411483, 23.268677817)	3	2019	Atlas of Epidemiology of Natural Focus Diseases in China	Native
323	Linnaeus, 1758	RODENTIA	Muridae	Rattus	Rattus rattus	Black Rat	黑家鼠	None	Data deficient	2020; Zhigang Jiang; Shaoying Liu	None	Non-endemic	3	Yunnan	Puer City	Simao District	53	5308	530802			(100.844444024, 22.7329495586)	3	2019	Atlas of Epidemiology of Natural Focus Diseases in China	Native
324	Linnaeus, 1758	RODENTIA	Muridae	Rattus	Rattus rattus	Black Rat	黑家鼠	None	Data deficient	2020; Zhigang Jiang; Shaoying Liu	None	Non-endemic	3	Yunnan	Dali Bai Autonomous Prefecture	Xiangyun County	53	5329	532923			(100.771631008, 25.5064327554)	3	2019	Atlas of Epidemiology of Natural Focus Diseases in China	Native
325	Linnaeus, 1758	RODENTIA	Muridae	Rattus	Rattus rattus	Black Rat	黑家鼠	None	Data deficient	2020; Zhigang Jiang; Shaoying Liu	None	Non-endemic	3	Yunnan	Kunming City	Xundian Hui and Yi Autonomous County	53	5301	530129			(103.116472341, 25.6644760612)	3	2019	Atlas of Epidemiology of Natural Focus Diseases in China	Native
326	Linnaeus, 1758	RODENTIA	Muridae	Rattus	Rattus rattus	Black Rat	黑家鼠	None	Data deficient	2020; Zhigang Jiang; Shaoying Liu	None	Non-endemic	3	Yunnan	Lincang City	Fengqing County	53	5309	530921			(99.9125592595, 24.5960605304)	3	2019	Atlas of Epidemiology of Natural Focus Diseases in China	Native
327	Linnaeus, 1758	RODENTIA	Muridae	Rattus	Rattus rattus	Black Rat	黑家鼠	None	Data deficient	2020; Zhigang Jiang; Shaoying Liu	None	Non-endemic	3	Yunnan	Dehong Dai and Jingpo Autonomous Prefecture	Longchuan County	53	5331	533124			(97.9605898101, 24.3723323237)	3	2019	Atlas of Epidemiology of Natural Focus Diseases in China	Native
328	Linnaeus, 1758	RODENTIA	Muridae	Rattus	Rattus rattus	Black Rat	黑家鼠	None	Data deficient	2020; Zhigang Jiang; Shaoying Liu	None	Non-endemic	3	Yunnan	Lincang City	Gengma Dai and Wa Autonomous County	53	5309	530926			(99.4183880066, 23.6340759528)	3	2019	Atlas of Epidemiology of Natural Focus Diseases in China	Native
329	Linnaeus, 1758	RODENTIA	Muridae	Rattus	Rattus rattus	Black Rat	黑家鼠	None	Data deficient	2020; Zhigang Jiang; Shaoying Liu	None	Non-endemic	3	Yunnan	Lijiang City	Yulong Naxi Autonomous County	53	5307	530721			(99.9509300806, 27.0981314777)	3	2019	Atlas of Epidemiology of Natural Focus Diseases in China	Native
330	Linnaeus, 1758	RODENTIA	Muridae	Rattus	Rattus rattus	Black Rat	黑家鼠	None	Data deficient	2020; Zhigang Jiang; Shaoying Liu	None	Non-endemic	3	Yunnan	Honghe Hani and Yi Autonomous Prefecture	Jinping Miao, Yao and Dai Autonomous County	53	5325	532530			(103.092766652, 22.7827934412)	3	2019	Atlas of Epidemiology of Natural Focus Diseases in China	Native
331	Linnaeus, 1758	RODENTIA	Muridae	Rattus	Rattus rattus	Black Rat	黑家鼠	None	Data deficient	2020; Zhigang Jiang; Shaoying Liu	None	Non-endemic	3	Yunnan	Honghe Hani and Yi Autonomous Prefecture	Pingbian Miao Autonomous County	53	5325	532523			(103.733865834, 23.0994857351)	3	2019	Atlas of Epidemiology of Natural Focus Diseases in China	Native
332	Linnaeus, 1758	RODENTIA	Muridae	Rattus	Rattus rattus	Black Rat	黑家鼠	None	Data deficient	2020; Zhigang Jiang; Shaoying Liu	None	Non-endemic	3	Yunnan	Lincang City	Yun County	53	5309	530922			(100.231161826, 24.3201429624)	3	2019	Atlas of Epidemiology of Natural Focus Diseases in China	Native
333	Linnaeus, 1758	RODENTIA	Muridae	Rattus	Rattus rattus	Black Rat	黑家鼠	None	Data deficient	2020; Zhigang Jiang; Shaoying Liu	None	Non-endemic	3	Qinghai	Yushu Tibetan Autonomous Prefecture	Yushu City	63	6327	632701			(96.6766128625, 32.9230947)	3	2019	Atlas of Epidemiology of Natural Focus Diseases in China	Native
334	Linnaeus, 1758	RODENTIA	Muridae	Rattus	Rattus rattus	Black Rat	黑家鼠	None	Data deficient	2020; Zhigang Jiang; Shaoying Liu	None	Non-endemic	2	Yunnan	Dali Bai Autonomous Prefecture		53	5329				(100.035831653, 25.720179635)	3	2019	Atlas of Epidemiology of Natural Focus Diseases in China	Native
335	Linnaeus, 1758	RODENTIA	Muridae	Rattus	Rattus rattus	Black Rat	黑家鼠	None	Data deficient	2020; Zhigang Jiang; Shaoying Liu	None	Non-endemic	3	Yunnan	Honghe Hani and Yi Autonomous Prefecture	Hekou Yao autonomous County	53	5325	532532			(103.815591078, 22.7813720378)	3	2019	Atlas of Epidemiology of Natural Focus Diseases in China	Native
336	Linnaeus, 1758	RODENTIA	Muridae	Rattus	Rattus rattus	Black Rat	黑家鼠	None	Data deficient	2020; Zhigang Jiang; Shaoying Liu	None	Non-endemic	2	Yunnan	Baoshan City		53	5305				(98.967618328, 24.971806103)	3	2019	Atlas of Epidemiology of Natural Focus Diseases in China	Native
337	Linnaeus, 1758	RODENTIA	Muridae	Rattus	Rattus rattus	Black Rat	黑家鼠	None	Data deficient	2020; Zhigang Jiang; Shaoying Liu	None	Non-endemic	3	Yunnan	Dali Bai Autonomous Prefecture	Midu Prefecture	53	5329	532925			(100.575498474, 25.1830700486)	3	2019	Atlas of Epidemiology of Natural Focus Diseases in China	Native
338	Linnaeus, 1758	RODENTIA	Muridae	Rattus	Rattus rattus	Black Rat	黑家鼠	None	Data deficient	2020; Zhigang Jiang; Shaoying Liu	None	Non-endemic	3	Yunnan	Honghe Hani and Yi Autonomous Prefecture	Kaiyuan City	53	5325	532502			(103.386407535, 23.721161165)	3	2019	Atlas of Epidemiology of Natural Focus Diseases in China	Native
339	Linnaeus, 1758	RODENTIA	Muridae	Rattus	Rattus rattus	Black Rat	黑家鼠	None	Data deficient	2020; Zhigang Jiang; Shaoying Liu	None	Non-endemic	3	Yunnan	Nujiang Lisu Autonomous Prefecture	Lushui County	53	5333	533321			(98.8481650451, 26.0676747571)	3	2019	Atlas of Epidemiology of Natural Focus Diseases in China	Native
340	Linnaeus, 1758	RODENTIA	Muridae	Rattus	Rattus rattus	Black Rat	黑家鼠	None	Data deficient	2020; Zhigang Jiang; Shaoying Liu	None	Non-endemic	2	Yunnan	Nujiang Lisu Autonomous Prefecture		53	5333				(98.863197978, 26.966495913)	3	2019	Atlas of Epidemiology of Natural Focus Diseases in China	Native
341	Linnaeus, 1758	RODENTIA	Muridae	Rattus	Rattus rattus	Black Rat	黑家鼠	None	Data deficient	2020; Zhigang Jiang; Shaoying Liu	None	Non-endemic	3	Yunnan	Nujiang Lisu Autonomous Prefecture	Gongshan Dulong and Nu Autonomous County	53	5333	533324			(98.4979007735, 27.8934790395)	3	2019	Atlas of Epidemiology of Natural Focus Diseases in China	Native
342	Linnaeus, 1758	RODENTIA	Muridae	Rattus	Rattus rattus	Black Rat	黑家鼠	None	Data deficient	2020; Zhigang Jiang; Shaoying Liu	None	Non-endemic	2	Fujian	Fuzhou City		35	3501				(119.164441237, 26.057737558)	5	1980	Field survey data	Native
343	Linnaeus, 1758	RODENTIA	Muridae	Rattus	Rattus rattus	Black Rat	黑家鼠	None	Data deficient	2020; Zhigang Jiang; Shaoying Liu	None	Non-endemic	3	Fujian	Fuzhou City	Fuqing City	35	3501	350181			(119.363362279, 25.6430602366)	5	1980	Field survey data	Native
344	Linnaeus, 1758	RODENTIA	Muridae	Rattus	Rattus rattus	Black Rat	黑家鼠	None	Data deficient	2020; Zhigang Jiang; Shaoying Liu	None	Non-endemic	3	Fujian	Nanping City	Jian'ou City	35	3507	350783			(118.477820268, 27.0491755444)	5	1980	Field survey data	Native
345	Linnaeus, 1758	RODENTIA	Muridae	Rattus	Rattus rattus	Black Rat	黑家鼠	None	Data deficient	2020; Zhigang Jiang; Shaoying Liu	None	Non-endemic	3	Fujian	Quanzhou City	Nan'an City	35	3505	350583			(118.379292012, 25.0280103187)	5	1980	Field survey data	Native
346	Linnaeus, 1758	RODENTIA	Muridae	Rattus	Rattus rattus	Black Rat	黑家鼠	None	Data deficient	2020; Zhigang Jiang; Shaoying Liu	None	Non-endemic	3	Fujian	Zhangzhou City	Zhangpu County	35	3506	350623			(117.677461048, 24.1317973234)	5	1980	Field survey data	Native
347	Linnaeus, 1758	RODENTIA	Muridae	Rattus	Rattus rattus	Black Rat	黑家鼠	None	Data deficient	2020; Zhigang Jiang; Shaoying Liu	None	Non-endemic	3	Fujian	Zhangzhou City	Zhaoan County	35	3506	350624			(117.121421288, 23.8707966609)	5	1980	Field survey data	Native
348	Linnaeus, 1758	RODENTIA	Muridae	Rattus	Rattus rattus	Black Rat	黑家鼠	None	Data deficient	2020; Zhigang Jiang; Shaoying Liu	None	Non-endemic	2	Fujian	Quanzhou City		35	3505				(118.256001447, 25.21286129)	5	1980	Field survey data	Native
349	Linnaeus, 1758	RODENTIA	Muridae	Rattus	Rattus rattus	Black Rat	黑家鼠	None	Data deficient	2020; Zhigang Jiang; Shaoying Liu	None	Non-endemic	3	Fujian	Zhangzhou City	Longhai City	35	3506	350681			(117.791365468, 24.3930239994)	5	1980	Field survey data	Native
350	Linnaeus, 1758	RODENTIA	Muridae	Rattus	Rattus rattus	Black Rat	黑家鼠	None	Data deficient	2020; Zhigang Jiang; Shaoying Liu	None	Non-endemic	3	Guangdong	Meizhou City	Meixian District	44	4414	441403			(116.186468063, 24.3913681192)	5	1980	Field survey data	Native
351	Linnaeus, 1758	RODENTIA	Muridae	Rattus	Rattus rattus	Black Rat	黑家鼠	None	Data deficient	2020; Zhigang Jiang; Shaoying Liu	None	Non-endemic	2	Guangdong	Shaoguan City		44	4402				(113.774180944, 24.82619167)	5	1980	Field survey data	Native
352	Linnaeus, 1758	RODENTIA	Muridae	Rattus	Rattus rattus	Black Rat	黑家鼠	None	Data deficient	2020; Zhigang Jiang; Shaoying Liu	None	Non-endemic	2	Guangdong	Qingyuan City		44	4418				(112.872260612, 24.320573677)	5	1980	Field survey data	Native
353	Linnaeus, 1758	RODENTIA	Muridae	Rattus	Rattus rattus	Black Rat	黑家鼠	None	Data deficient	2020; Zhigang Jiang; Shaoying Liu	None	Non-endemic	3	Guangdong	Chaozhou City	Raoping County	44	4451	445122			(116.895933159, 23.8725288127)	5	1980	Field survey data	Native
354	Linnaeus, 1758	RODENTIA	Muridae	Rattus	Rattus rattus	Black Rat	黑家鼠	None	Data deficient	2020; Zhigang Jiang; Shaoying Liu	None	Non-endemic	2	Guangdong	Guangzhou City		44	4401				(113.531576444, 23.372678083)	5	1980	Field survey data	Native
355	Linnaeus, 1758	RODENTIA	Muridae	Rattus	Rattus rattus	Black Rat	黑家鼠	None	Data deficient	2020; Zhigang Jiang; Shaoying Liu	None	Non-endemic	3	Guangdong	Zhanjiang City	Leizhou City	44	4408	440882			(109.99817658, 20.795656449)	5	1980	Field survey data	Native
356	Linnaeus, 1758	RODENTIA	Muridae	Rattus	Rattus rattus	Black Rat	黑家鼠	None	Data deficient	2020; Zhigang Jiang; Shaoying Liu	None	Non-endemic	3	Guangdong	Zhanjiang City	Suixi County	44	4408	440823			(110.011281664, 21.2661757484)	5	1980	Field survey data	Native
357	Linnaeus, 1758	RODENTIA	Muridae	Rattus	Rattus rattus	Black Rat	黑家鼠	None	Data deficient	2020; Zhigang Jiang; Shaoying Liu	None	Non-endemic	3	Guangdong	Zhanjiang City	Lianjiang City	44	4408	440881			(110.128302768, 21.6567837585)	5	1980	Field survey data	Native
358	Linnaeus, 1758	RODENTIA	Muridae	Rattus	Rattus rattus	Black Rat	黑家鼠	None	Data deficient	2020; Zhigang Jiang; Shaoying Liu	None	Non-endemic	3	Guangdong	Maoming City	Huazhou City	44	4409	440982			(110.52843566, 21.843399444)	5	1980	Field survey data	Native
359	Linnaeus, 1758	RODENTIA	Muridae	Rattus	Rattus rattus	Black Rat	黑家鼠	None	Data deficient	2020; Zhigang Jiang; Shaoying Liu	None	Non-endemic	2	Guangdong	Maoming City		44	4409				(110.946117605, 22.020276603)	5	1980	Field survey data	Native
360	Linnaeus, 1758	RODENTIA	Muridae	Rattus	Rattus rattus	Black Rat	黑家鼠	None	Data deficient	2020; Zhigang Jiang; Shaoying Liu	None	Non-endemic	2	Guangdong	Yangjiang City		44	4417				(111.765890043, 22.046018005)	5	1980	Field survey data	Native
361	Linnaeus, 1758	RODENTIA	Muridae	Rattus	Rattus rattus	Black Rat	黑家鼠	None	Data deficient	2020; Zhigang Jiang; Shaoying Liu	None	Non-endemic	3	Guangdong	Jiangmen City	Taishan City	44	4407	440781			(112.712068292, 22.0223119613)	5	1980	Field survey data	Native
362	Linnaeus, 1758	RODENTIA	Muridae	Rattus	Rattus rattus	Black Rat	黑家鼠	None	Data deficient	2020; Zhigang Jiang; Shaoying Liu	None	Non-endemic	3	Guangdong	Zhaoqing City	Fengkai County	44	4412	441225			(111.706937158, 23.5530246513)	5	1980	Field survey data	Native
363	Linnaeus, 1758	RODENTIA	Muridae	Rattus	Rattus rattus	Black Rat	黑家鼠	None	Data deficient	2020; Zhigang Jiang; Shaoying Liu	None	Non-endemic	3	Guangdong	Zhaoqing City	Gaoyao City	44	4412	441283			(112.445828425, 23.0830412439)	5	1980	Field survey data	Native
364	Linnaeus, 1758	RODENTIA	Muridae	Rattus	Rattus rattus	Black Rat	黑家鼠	None	Data deficient	2020; Zhigang Jiang; Shaoying Liu	None	Non-endemic	3	Guangdong	Foshan City	Sanshui District	44	4406	440607			(112.8902891, 23.3044442794)	5	1980	Field survey data	Native
365	Linnaeus, 1758	RODENTIA	Muridae	Rattus	Rattus rattus	Black Rat	黑家鼠	None	Data deficient	2020; Zhigang Jiang; Shaoying Liu	None	Non-endemic	3	Guangdong	Guangzhou City	Conghua City	44	4401	440184			(113.678816075, 23.6843132197)	5	1980	Field survey data	Native
366	Linnaeus, 1758	RODENTIA	Muridae	Rattus	Rattus rattus	Black Rat	黑家鼠	None	Data deficient	2020; Zhigang Jiang; Shaoying Liu	None	Non-endemic	3	Guangdong	Zhongshan City	Zhongshan City	44	4420	442000			(113.359935708, 22.5288667244)	5	1980	Field survey data	Native
367	Linnaeus, 1758	RODENTIA	Muridae	Rattus	Rattus rattus	Black Rat	黑家鼠	None	Data deficient	2020; Zhigang Jiang; Shaoying Liu	None	Non-endemic	3	Guangdong	Foshan City	Shunde District	44	4406	440606			(113.181636805, 22.8447526924)	5	1980	Field survey data	Native
368	Linnaeus, 1758	RODENTIA	Muridae	Rattus	Rattus rattus	Black Rat	黑家鼠	None	Data deficient	2020; Zhigang Jiang; Shaoying Liu	None	Non-endemic	3	Guangdong	Guangzhou City	Zengcheng City	44	4401	440183			(113.756034812, 23.3444905862)	5	1980	Field survey data	Native
369	Linnaeus, 1758	RODENTIA	Muridae	Rattus	Rattus rattus	Black Rat	黑家鼠	None	Data deficient	2020; Zhigang Jiang; Shaoying Liu	None	Non-endemic	3	Guangdong	Jieyang City	Puning City	44	4452	445281			(116.066229647, 23.2896061135)	5	1980	Field survey data	Native
370	Linnaeus, 1758	RODENTIA	Muridae	Rattus	Rattus rattus	Black Rat	黑家鼠	None	Data deficient	2020; Zhigang Jiang; Shaoying Liu	None	Non-endemic	2	Guangdong	Shantou City		44	4405				(116.575784914, 23.340594244)	5	1980	Field survey data	Native
371	Linnaeus, 1758	RODENTIA	Muridae	Rattus	Rattus rattus	Black Rat	黑家鼠	None	Data deficient	2020; Zhigang Jiang; Shaoying Liu	None	Non-endemic	3	Guangdong	Meizhou City	Fengshun County	44	4414	441423			(116.276174424, 23.9161295928)	5	1980	Field survey data	Native
372	Linnaeus, 1758	RODENTIA	Muridae	Rattus	Rattus rattus	Black Rat	黑家鼠	None	Data deficient	2020; Zhigang Jiang; Shaoying Liu	None	Non-endemic	3	Guangdong	Meizhou City	Dabu County	44	4414	441422			(116.67411908, 24.3567688375)	5	1980	Field survey data	Native
373	Linnaeus, 1758	RODENTIA	Muridae	Rattus	Rattus rattus	Black Rat	黑家鼠	None	Data deficient	2020; Zhigang Jiang; Shaoying Liu	None	Non-endemic	3	Guangdong	Heyuan City	Zijin County	44	4416	441621			(115.052080355, 23.5257292808)	5	1980	Field survey data	Native
374	Linnaeus, 1758	RODENTIA	Muridae	Rattus	Rattus rattus	Black Rat	黑家鼠	None	Data deficient	2020; Zhigang Jiang; Shaoying Liu	None	Non-endemic	3	Guangdong	Heyuan City	Heping County	44	4416	441624			(115.011579338, 24.4582741671)	5	1980	Field survey data	Native
375	Linnaeus, 1758	RODENTIA	Muridae	Rattus	Rattus rattus	Black Rat	黑家鼠	None	Data deficient	2020; Zhigang Jiang; Shaoying Liu	None	Non-endemic	3	Guangdong	Heyuan City	Lianping County	44	4416	441623			(114.536441047, 24.3332321049)	5	1980	Field survey data	Native
376	Linnaeus, 1758	RODENTIA	Muridae	Rattus	Rattus rattus	Black Rat	黑家鼠	None	Data deficient	2020; Zhigang Jiang; Shaoying Liu	None	Non-endemic	3	Guangdong	Shaoguan City	Qujiang District	44	4402	440205			(113.628861231, 24.6448016898)	5	1980	Field survey data	Native
377	Linnaeus, 1758	RODENTIA	Muridae	Rattus	Rattus rattus	Black Rat	黑家鼠	None	Data deficient	2020; Zhigang Jiang; Shaoying Liu	None	Non-endemic	3	Guangdong	Qingyuan City	Lianzhou City	44	4418	441882			(112.438558559, 24.9416073482)	5	1980	Field survey data	Native
378	Linnaeus, 1758	RODENTIA	Muridae	Rattus	Rattus rattus	Black Rat	黑家鼠	None	Data deficient	2020; Zhigang Jiang; Shaoying Liu	None	Non-endemic	3	Guangdong	Shaoguan City	Shixing County	44	4402	440222			(114.097723528, 24.8526723613)	5	1980	Field survey data	Native
379	Linnaeus, 1758	RODENTIA	Muridae	Rattus	Rattus rattus	Black Rat	黑家鼠	None	Data deficient	2020; Zhigang Jiang; Shaoying Liu	None	Non-endemic	3	Guangdong	Huizhou City	Huiyang District	44	4413	441303			(114.457015215, 22.8803841149)	5	1980	Field survey data	Native
380	Linnaeus, 1758	RODENTIA	Muridae	Rattus	Rattus rattus	Black Rat	黑家鼠	None	Data deficient	2020; Zhigang Jiang; Shaoying Liu	None	Non-endemic	3	Guangdong	Shanwei City	Haifeng County	44	4415	441521			(115.278618028, 22.9812467489)	5	1980	Field survey data	Native
381	Linnaeus, 1758	RODENTIA	Muridae	Rattus	Rattus rattus	Black Rat	黑家鼠	None	Data deficient	2020; Zhigang Jiang; Shaoying Liu	None	Non-endemic	2	Guangdong	Dongguan City		44	4419				(113.879368545, 22.945603109)	5	1980	Field survey data	Native
382	Linnaeus, 1758	RODENTIA	Muridae	Rattus	Rattus rattus	Black Rat	黑家鼠	None	Data deficient	2020; Zhigang Jiang; Shaoying Liu	None	Non-endemic	2	Guangxi	Nanning City		45	4501				(108.462901855, 23.053140032)	5	1980	Field survey data	Native
383	Linnaeus, 1758	RODENTIA	Muridae	Rattus	Rattus rattus	Black Rat	黑家鼠	None	Data deficient	2020; Zhigang Jiang; Shaoying Liu	None	Non-endemic	2	Guangxi	Guilin City		45	4503				(110.512249733, 25.353428809)	5	1980	Field survey data	Native
384	Linnaeus, 1758	RODENTIA	Muridae	Rattus	Rattus rattus	Black Rat	黑家鼠	None	Data deficient	2020; Zhigang Jiang; Shaoying Liu	None	Non-endemic	3	Guangxi	Beihai City	Hepu County	45	4505	450521			(109.340973041, 21.7409836468)	5	1980	Field survey data	Native
385	Linnaeus, 1758	RODENTIA	Muridae	Rattus	Rattus rattus	Black Rat	黑家鼠	None	Data deficient	2020; Zhigang Jiang; Shaoying Liu	None	Non-endemic	3	Guangxi	Bose City	Napo County	45	4510	451026			(105.816427549, 23.2573672533)	5	1980	Field survey data	Native
386	Linnaeus, 1758	RODENTIA	Muridae	Rattus	Rattus rattus	Black Rat	黑家鼠	None	Data deficient	2020; Zhigang Jiang; Shaoying Liu	None	Non-endemic	3	Guangxi	Chongzuo City	Longzhou County	45	4514	451423			(106.846634118, 22.4272962376)	5	1980	Field survey data	Native
387	Linnaeus, 1758	RODENTIA	Muridae	Rattus	Rattus rattus	Black Rat	黑家鼠	None	Data deficient	2020; Zhigang Jiang; Shaoying Liu	None	Non-endemic	3	Guangxi	Bose City	Jingxi County	45	4510	451025			(106.299437124, 23.152099964)	5	1980	Field survey data	Native
388	Linnaeus, 1758	RODENTIA	Muridae	Rattus	Rattus rattus	Black Rat	黑家鼠	None	Data deficient	2020; Zhigang Jiang; Shaoying Liu	None	Non-endemic	3	Guangxi	Qinzhou City	Pubei County	45	4507	450722			(109.525048619, 22.2671104892)	5	1980	Field survey data	Native
389	Linnaeus, 1758	RODENTIA	Muridae	Rattus	Rattus rattus	Black Rat	黑家鼠	None	Data deficient	2020; Zhigang Jiang; Shaoying Liu	None	Non-endemic	3	Guangxi	Chongzuo City	Pingxiang City	45	4514	451481			(106.820044367, 22.0840431385)	5	1980	Field survey data	Native
390	Linnaeus, 1758	RODENTIA	Muridae	Rattus	Rattus rattus	Black Rat	黑家鼠	None	Data deficient	2020; Zhigang Jiang; Shaoying Liu	None	Non-endemic	3	Hunan	Huaihua City	Chenxi County	43	4312	431223			(110.257604635, 27.8931791724)	5	1980	Field survey data	Native
391	Linnaeus, 1758	RODENTIA	Muridae	Rattus	Rattus rattus	Black Rat	黑家鼠	None	Data deficient	2020; Zhigang Jiang; Shaoying Liu	None	Non-endemic	3	Hunan	Huaihua City	Xinhuang Dong Autonomous County	43	4312	431227			(109.146819842, 27.2323895109)	5	1980	Field survey data	Native
392	Linnaeus, 1758	RODENTIA	Muridae	Rattus	Rattus rattus	Black Rat	黑家鼠	None	Data deficient	2020; Zhigang Jiang; Shaoying Liu	None	Non-endemic	3	Hunan	Huaihua City	Yuanling County	43	4312	431222			(110.594151143, 28.5749478686)	5	1980	Field survey data	Native
393	Linnaeus, 1758	RODENTIA	Muridae	Rattus	Rattus rattus	Black Rat	黑家鼠	None	Data deficient	2020; Zhigang Jiang; Shaoying Liu	None	Non-endemic	2	Hunan	Xiangxi Tujia and Miao Autonomous Prefecture		43	4331				(109.724835474, 28.69483177)	5	1980	Field survey data	Native
394	Linnaeus, 1758	RODENTIA	Muridae	Rattus	Rattus rattus	Black Rat	黑家鼠	None	Data deficient	2020; Zhigang Jiang; Shaoying Liu	None	Non-endemic	3	Hunan	Huaihua City	Tongdao Dong Autonomous County	43	4312	431230			(109.730331912, 26.2142945557)	5	1980	Field survey data	Native
395	Linnaeus, 1758	RODENTIA	Muridae	Rattus	Rattus rattus	Black Rat	黑家鼠	None	Data deficient	2020; Zhigang Jiang; Shaoying Liu	None	Non-endemic	3	Hunan	Huaihua City	Jingzhou Miao and Dong Autonomous County	43	4312	431229			(109.573294053, 26.5556162604)	5	1980	Field survey data	Native
396	Linnaeus, 1758	RODENTIA	Muridae	Rattus	Rattus rattus	Black Rat	黑家鼠	None	Data deficient	2020; Zhigang Jiang; Shaoying Liu	None	Non-endemic	3	Hunan	Huaihua City	Hongjiang City	43	4312	431281			(110.080041172, 27.2451260518)	5	1980	Field survey data	Native
397	Linnaeus, 1758	RODENTIA	Muridae	Rattus	Rattus rattus	Black Rat	黑家鼠	None	Data deficient	2020; Zhigang Jiang; Shaoying Liu	None	Non-endemic	3	Hunan	Shaoyang City	Shaoyang County	43	4305	430523			(111.317440942, 26.9821809472)	5	1980	Field survey data	Native
398	Linnaeus, 1758	RODENTIA	Muridae	Rattus	Rattus rattus	Black Rat	黑家鼠	None	Data deficient	2020; Zhigang Jiang; Shaoying Liu	None	Non-endemic	3	Hunan	Huaihua City	Xupu County	43	4312	431224			(110.643001955, 27.830942386)	5	1980	Field survey data	Native
399	Linnaeus, 1758	RODENTIA	Muridae	Rattus	Rattus rattus	Black Rat	黑家鼠	None	Data deficient	2020; Zhigang Jiang; Shaoying Liu	None	Non-endemic	3	Tibet	Xigazê Prefecture	Nyalam County	54	5423	542336			(86.0582274159, 28.596146916)	5	1980	Field survey data	Native
400	Linnaeus, 1758	RODENTIA	Muridae	Rattus	Rattus rattus	Black Rat	黑家鼠	None	Data deficient	2020; Zhigang Jiang; Shaoying Liu	None	Non-endemic	3	Liaoning	Dalian City	Zhongshan District	21	2102	210202			(121.672124184, 38.8741680699)	3	1988	Fauna of Liaoning	Native
401	Linnaeus, 1758	RODENTIA	Muridae	Rattus	Rattus rattus	Black Rat	黑家鼠	None	Data deficient	2020; Zhigang Jiang; Shaoying Liu	None	Non-endemic	3	Liaoning	Dalian City	Xigang District	21	2102	210203			(121.623930652, 38.8817407117)	3	1988	Fauna of Liaoning	Native
402	Linnaeus, 1758	RODENTIA	Muridae	Rattus	Rattus rattus	Black Rat	黑家鼠	None	Data deficient	2020; Zhigang Jiang; Shaoying Liu	None	Non-endemic	3	Liaoning	Dalian City	Shahekou District	21	2102	210204			(121.572030796, 38.8919325993)	3	1988	Fauna of Liaoning	Native
403	Linnaeus, 1758	RODENTIA	Muridae	Rattus	Rattus rattus	Black Rat	黑家鼠	None	Data deficient	2020; Zhigang Jiang; Shaoying Liu	None	Non-endemic	3	Liaoning	Dalian City	Ganjingzi District	21	2102	210211			(121.477028524, 38.9747670409)	3	1988	Fauna of Liaoning	Native
404	Linnaeus, 1758	RODENTIA	Muridae	Rattus	Rattus rattus	Black Rat	黑家鼠	None	Data deficient	2020; Zhigang Jiang; Shaoying Liu	None	Non-endemic	3	Liaoning	Dalian City	Lvshunkou District	21	2102	210212			(121.236444531, 38.8535388141)	3	1988	Fauna of Liaoning	Native
405	Linnaeus, 1758	RODENTIA	Muridae	Rattus	Rattus rattus	Black Rat	黑家鼠	None	Data deficient	2020; Zhigang Jiang; Shaoying Liu	None	Non-endemic	3	Liaoning	Dalian City	Jinzhou District	21	2102	210213			(121.872534593, 39.1960006052)	3	1988	Fauna of Liaoning	Native
406	Linnaeus, 1758	RODENTIA	Muridae	Rattus	Rattus rattus	Black Rat	黑家鼠	None	Data deficient	2020; Zhigang Jiang; Shaoying Liu	None	Non-endemic	3	Liaoning	Dalian City	Changhai County	21	2102	210224			(122.72258512, 39.1811322821)	3	1988	Fauna of Liaoning	Native
407	Linnaeus, 1758	RODENTIA	Muridae	Rattus	Rattus rattus	Black Rat	黑家鼠	None	Data deficient	2020; Zhigang Jiang; Shaoying Liu	None	Non-endemic	3	Liaoning	Dalian City	Wafangdian City	21	2102	210281			(121.771778609, 39.6959133824)	3	1988	Fauna of Liaoning	Native
408	Linnaeus, 1758	RODENTIA	Muridae	Rattus	Rattus rattus	Black Rat	黑家鼠	None	Data deficient	2020; Zhigang Jiang; Shaoying Liu	None	Non-endemic	3	Liaoning	Dalian City	Pulandian City	21	2102	210282			(122.274316413, 39.6202292144)	3	1988	Fauna of Liaoning	Native
409	Linnaeus, 1758	RODENTIA	Muridae	Rattus	Rattus rattus	Black Rat	黑家鼠	None	Data deficient	2020; Zhigang Jiang; Shaoying Liu	None	Non-endemic	3	Liaoning	Dalian City	zhuanghe City	21	2102	210283			(122.943428991, 39.8539241944)	3	1988	Fauna of Liaoning	Native
410	Linnaeus, 1758	RODENTIA	Muridae	Rattus	Rattus rattus	Black Rat	黑家鼠	None	Data deficient	2020; Zhigang Jiang; Shaoying Liu	None	Non-endemic	2	Hubei	Wuhan City		42	4201				(114.351134596, 30.630807896)	5	1980	Field survey data	Native
411	Linnaeus, 1758	RODENTIA	Muridae	Rattus	Rattus rattus	Black Rat	黑家鼠	None	Data deficient	2020; Zhigang Jiang; Shaoying Liu	None	Non-endemic	3	Hubei	Huangshi City	Daye City	42	4202	420281			(114.823602841, 30.0728012326)	5	1980	Field survey data	Native
412	Linnaeus, 1758	RODENTIA	Muridae	Rattus	Rattus rattus	Black Rat	黑家鼠	None	Data deficient	2020; Zhigang Jiang; Shaoying Liu	None	Non-endemic	2	Hubei	Xiangyang City		42	4206				(111.945433162, 31.944891268)	5	1980	Field survey data	Native
413	Linnaeus, 1758	RODENTIA	Muridae	Rattus	Rattus rattus	Black Rat	黑家鼠	None	Data deficient	2020; Zhigang Jiang; Shaoying Liu	None	Non-endemic	2	Liaoning	Shenyang City		21	2101				(123.151670578, 42.109366378)	5	1980	Field survey data	Native
414	Linnaeus, 1758	RODENTIA	Muridae	Rattus	Rattus rattus	Black Rat	黑家鼠	None	Data deficient	2020; Zhigang Jiang; Shaoying Liu	None	Non-endemic	3	Liaoning	Huludao City	Jianchang County	21	2114	211422			(119.833034571, 40.7149500746)	5	1980	Field survey data	Native
415	Linnaeus, 1758	RODENTIA	Muridae	Rattus	Rattus rattus	Black Rat	黑家鼠	None	Data deficient	2020; Zhigang Jiang; Shaoying Liu	None	Non-endemic	2	Inner Mongolia	Chifeng City		15	1504				(118.908804145, 43.215174269)	5	1980	Field survey data	Native
416	Linnaeus, 1758	RODENTIA	Muridae	Rattus	Rattus rattus	Black Rat	黑家鼠	None	Data deficient	2020; Zhigang Jiang; Shaoying Liu	None	Non-endemic	3	Jiangsu	Suzhou City	Changshu City	32	3205	320581			(120.815132457, 31.6624041148)	5	1980	Field survey data	Native
417	Linnaeus, 1758	RODENTIA	Muridae	Rattus	Rattus rattus	Black Rat	黑家鼠	None	Data deficient	2020; Zhigang Jiang; Shaoying Liu	None	Non-endemic	2	Jiangsu	Suzhou City		32	3205				(120.636306847, 31.37057285)	5	1980	Field survey data	Native
418	Linnaeus, 1758	RODENTIA	Muridae	Rattus	Rattus rattus	Black Rat	黑家鼠	None	Data deficient	2020; Zhigang Jiang; Shaoying Liu	None	Non-endemic	3	Jiangsu	Yancheng City	Binhai County	32	3209	320922			(120.025181783, 34.0959685299)	5	1980	Field survey data	Native
419	Linnaeus, 1758	RODENTIA	Muridae	Rattus	Rattus rattus	Black Rat	黑家鼠	None	Data deficient	2020; Zhigang Jiang; Shaoying Liu	None	Non-endemic	3	Fujian	Quanzhou City	Jinjiang City	35	3505	350582			(118.55592026, 24.7260236319)	5	1980	Field survey data	Native
420	Linnaeus, 1758	RODENTIA	Muridae	Rattus	Rattus rattus	Black Rat	黑家鼠	None	Data deficient	2020; Zhigang Jiang; Shaoying Liu	None	Non-endemic	3	Fujian	Quanzhou City	Huian County	35	3505	350521			(118.811467304, 24.9967238283)	5	1980	Field survey data	Native
421	Linnaeus, 1758	RODENTIA	Muridae	Rattus	Rattus rattus	Black Rat	黑家鼠	None	Data deficient	2020; Zhigang Jiang; Shaoying Liu	None	Non-endemic	3	Henan	Luoyang City	Songxian County	41	4103	410325			(112.038598022, 34.0099235111)	5	1980	Field survey data	Native
422	Linnaeus, 1758	RODENTIA	Muridae	Rattus	Rattus rattus	Black Rat	黑家鼠	None	Data deficient	2020; Zhigang Jiang; Shaoying Liu	None	Non-endemic	3	Henan	Xinyang City	Xinxian County	41	4115	411523			(114.861088093, 31.65870774)	5	1980	Field survey data	Native
423	Linnaeus, 1758	RODENTIA	Muridae	Rattus	Rattus rattus	Black Rat	黑家鼠	None	Data deficient	2020; Zhigang Jiang; Shaoying Liu	None	Non-endemic	3	Hainan	Sanya City	Sanya City	46	4602	460200			(109.418721259, 18.3898100438)	5	2017	Field survey data	Native
424	Linnaeus, 1758	RODENTIA	Muridae	Rattus	Rattus rattus	Black Rat	黑家鼠	None	Data deficient	2020; Zhigang Jiang; Shaoying Liu	None	Non-endemic	3	Hainan	Haikou City	Qiongshan District	46	4601	460107			(110.492033961, 19.7412068326)	5	2017	Field survey data	Native
425	Linnaeus, 1758	RODENTIA	Muridae	Rattus	Rattus rattus	Black Rat	黑家鼠	None	Data deficient	2020; Zhigang Jiang; Shaoying Liu	None	Non-endemic	3	Hainan	Administrative units directly under the jurisdiction of the province	Chengmai County	46	4690	469023			(109.98119149, 19.6971313732)	5	2017	Field survey data	Native
426	Linnaeus, 1758	RODENTIA	Muridae	Rattus	Rattus rattus	Black Rat	黑家鼠	None	Data deficient	2020; Zhigang Jiang; Shaoying Liu	None	Non-endemic	3	Shandong	Qingdao City	Huangdao District	37	3702	370211			(119.885570383, 35.872828139)	5	1980	Field survey data	Native
427	Linnaeus, 1758	RODENTIA	Muridae	Rattus	Rattus rattus	Black Rat	黑家鼠	None	Data deficient	2020; Zhigang Jiang; Shaoying Liu	None	Non-endemic	1	Hunan			43					(111.70837573, 27.611282394)	3	1997	Distribution of mammal species in China	Native
428	Linnaeus, 1758	RODENTIA	Muridae	Rattus	Rattus rattus	Black Rat	黑家鼠	None	Data deficient	2020; Zhigang Jiang; Shaoying Liu	None	Non-endemic	1	Anhui			34					(117.214863392, 31.830264813)	3	1997	Distribution of mammal species in China	Native
429	Linnaeus, 1758	RODENTIA	Muridae	Rattus	Rattus rattus	Black Rat	黑家鼠	None	Data deficient	2020; Zhigang Jiang; Shaoying Liu	None	Non-endemic	1	Shanghai			31					(121.413928179, 31.193122794)	3	1997	Distribution of mammal species in China	Native
430	Linnaeus, 1758	RODENTIA	Muridae	Rattus	Rattus rattus	Black Rat	黑家鼠	None	Data deficient	2020; Zhigang Jiang; Shaoying Liu	None	Non-endemic	1	Sichuan			51					(102.691298719, 30.63749751)	3	1997	Distribution of mammal species in China	Native
431	Linnaeus, 1758	RODENTIA	Muridae	Rattus	Rattus rattus	Black Rat	黑家鼠	None	Data deficient	2020; Zhigang Jiang; Shaoying Liu	None	Non-endemic	1	Jilin			22					(126.17796656, 43.677139548)	3	1997	Distribution of mammal species in China	Native
432	Linnaeus, 1758	RODENTIA	Muridae	Rattus	Rattus rattus	Black Rat	黑家鼠	None	Data deficient	2020; Zhigang Jiang; Shaoying Liu	None	Non-endemic	1	Yunnan			53					(101.486616471, 24.984260531)	3	1997	Distribution of mammal species in China	Native
433	Thomas, 1911	RODENTIA	Cricetidae	Eothenomys	Eothenomys olitor	Black-ared Red-backed vole	昭通绒鼠	Chaotung vole	Near threatened	2020; Shaoying Liu, Zhigang Jiang; Yong Ma, Jiqi Lu, Yixin Bao	None	endemic	3	Guizhou	Zunyi City	Suiyang County	52	5203	520323	105°36′-108°13′	27°08′-29°12′	(106.908333333333, 28.1666666666667)	1	1989	Investigation report on rodents in Zunyi area	Native
434	Thomas, 1911	RODENTIA	Cricetidae	Eothenomys	Eothenomys olitor	Black-ared Red-backed vole	昭通绒鼠	Chaotung vole	Near threatened	2020; Shaoying Liu, Zhigang Jiang; Yong Ma, Jiqi Lu, Yixin Bao	None	endemic	3	Guizhou	Bijie City	Weining Yi, Hui and Miao Autonomous County	52	5205	520526			(104.115128285, 26.9205574669)	1	1993	Investigation on Rodent Fauna of grassland in Northwest and South Guizhou	Native
435	Thomas, 1911	RODENTIA	Cricetidae	Eothenomys	Eothenomys olitor	Black-ared Red-backed vole	昭通绒鼠	Chaotung vole	Near threatened	2020; Shaoying Liu, Zhigang Jiang; Yong Ma, Jiqi Lu, Yixin Bao	None	endemic	2	Yunnan	Chuxiong Yi Autonomous Prefecture		53	5323				(101.568119081, 25.35143707)	3	2019	Atlas of Epidemiology of Natural Focus Diseases in China	Native
436	Thomas, 1911	RODENTIA	Cricetidae	Eothenomys	Eothenomys olitor	Black-ared Red-backed vole	昭通绒鼠	Chaotung vole	Near threatened	2020; Shaoying Liu, Zhigang Jiang; Yong Ma, Jiqi Lu, Yixin Bao	None	endemic	3	Yunnan	Kunming City	Xundian Hui and Yi Autonomous County	53	5301	530129			(103.116472341, 25.6644760612)	3	2019	Atlas of Epidemiology of Natural Focus Diseases in China	Native
437	Thomas, 1911	RODENTIA	Cricetidae	Eothenomys	Eothenomys olitor	Black-ared Red-backed vole	昭通绒鼠	Chaotung vole	Near threatened	2020; Shaoying Liu, Zhigang Jiang; Yong Ma, Jiqi Lu, Yixin Bao	None	endemic	2	Yunnan	Nujiang Lisu Autonomous Prefecture		53	5333				(98.863197978, 26.966495913)	3	2019	Atlas of Epidemiology of Natural Focus Diseases in China	Native
438	Thomas, 1911	RODENTIA	Cricetidae	Eothenomys	Eothenomys olitor	Black-ared Red-backed vole	昭通绒鼠	Chaotung vole	Near threatened	2020; Shaoying Liu, Zhigang Jiang; Yong Ma, Jiqi Lu, Yixin Bao	None	endemic	3	Yunnan	Lincang City	Yongde County	53	5309	530923			(99.4118188587, 24.0776222361)	3	2019	Atlas of Epidemiology of Natural Focus Diseases in China	Native
439	Thomas, 1911	RODENTIA	Cricetidae	Eothenomys	Eothenomys olitor	Black-ared Red-backed vole	昭通绒鼠	Chaotung vole	Near threatened	2020; Shaoying Liu, Zhigang Jiang; Yong Ma, Jiqi Lu, Yixin Bao	None	endemic	2	Sichuan	Panzhihua City		51	5104				(101.743673978, 26.798371195)	5	1980	Field survey data	Native
440	Thomas, 1911	RODENTIA	Cricetidae	Eothenomys	Eothenomys olitor	Black-ared Red-backed vole	昭通绒鼠	Chaotung vole	Near threatened	2020; Shaoying Liu, Zhigang Jiang; Yong Ma, Jiqi Lu, Yixin Bao	None	endemic	3	Sichuan	Liangshan Yi Autonomous Prefecture	Muli Tibetan Autonomous County	51	5134	513422			(100.940678083, 28.3527468298)	5	1980	Field survey data	Native
441	Thomas, 1911	RODENTIA	Cricetidae	Eothenomys	Eothenomys olitor	Black-ared Red-backed vole	昭通绒鼠	Chaotung vole	Near threatened	2020; Shaoying Liu, Zhigang Jiang; Yong Ma, Jiqi Lu, Yixin Bao	None	endemic	1	Yunnan			53					(101.486616471, 24.984260531)	3	1997	Distribution of mammal species in China	Native
442	Linnaeus, 1758	RODENTIA	Cricetidae	Circetus	Cricetus cricetus	black-bellied hamster	原仓鼠	Common hamster; European hamster	Endangered	2020; Shaoying Liu, Zhigang Jiang; Yong Ma, Yixin Bao	A3c	Non-endemic	3	Xinjiang	Tarbagatay Prefecture	Tacheng City	65	6542	654201			(83.1813374787, 46.7995560897)	1	1958	Taxonomic study on rodents (Glires) in Northern Xinjiang	Native
443	Linnaeus, 1758	RODENTIA	Cricetidae	Circetus	Cricetus cricetus	black-bellied hamster	原仓鼠	Common hamster; European hamster	Endangered	2020; Shaoying Liu, Zhigang Jiang; Yong Ma, Yixin Bao	A3c	Non-endemic	3	Xinjiang	Tarbagatay Prefecture	Emin County	65	6542	654221			(84.1916575666, 46.5960813362)	1	1958	Taxonomic study on rodents (Glires) in Northern Xinjiang	Native
444	Linnaeus, 1758	RODENTIA	Cricetidae	Circetus	Cricetus cricetus	black-bellied hamster	原仓鼠	Common hamster; European hamster	Endangered	2020; Shaoying Liu, Zhigang Jiang; Yong Ma, Yixin Bao	A3c	Non-endemic	3	Xinjiang	Bortala Mongolian Autonomous Prefecture	Dabancheng District	65	6501	650107			(88.2686133044, 43.524695471)	1	1985	Investigation on rodents in Dabancheng Chaiwopu, Urumqi county, Xinjiang	Native
445	Linnaeus, 1758	RODENTIA	Cricetidae	Circetus	Cricetus cricetus	black-bellied hamster	原仓鼠	Common hamster; European hamster	Endangered	2020; Shaoying Liu, Zhigang Jiang; Yong Ma, Yixin Bao	A3c	Non-endemic	1	Xinjiang			65					(85.19501379, 41.119805213)	3	2007	Colored atlas of Chinese mammalians	Native
446	Linnaeus, 1758	RODENTIA	Cricetidae	Circetus	Cricetus cricetus	black-bellied hamster	原仓鼠	Common hamster; European hamster	Endangered	2020; Shaoying Liu, Zhigang Jiang; Yong Ma, Yixin Bao	A3c	Non-endemic	3	Xinjiang	Tarbagatay Prefecture	Toli County	65	6542	654224			(83.8819660959, 45.6510064405)	5	1980	Field survey data	Native
447	Linnaeus, 1758	RODENTIA	Cricetidae	Circetus	Cricetus cricetus	black-bellied hamster	原仓鼠	Common hamster; European hamster	Endangered	2020; Shaoying Liu, Zhigang Jiang; Yong Ma, Yixin Bao	A3c	Non-endemic	3	Xinjiang	Altay Prefecture	Bahe County	65	6543	654324			(86.3888103679, 48.2972410841)	5	1980	Field survey data	Native
448	Blyth, 1863	RODENTIA	Cricetidae	Neodon	Neodon leucurus	Blyth's montain vole	白尾松田鼠	Neodon blythi	Least concern	2020; Shaoying Liu, Zhigang Jiang; Yong Ma, Yixin Bao	None	Non-endemic	3	Yunnan	Nujiang Lisu Autonomous Prefecture	Gongshan Dulong and Nu Autonomous County	53	5333	533324	98°39′-99°39′	25°33′-28°23′	(99.15, 26.9666666666667)	1	2005	A taxonomic list of gamasid mites and their hosts in Gaoligong Mountain and Danli mountain	Native
449	Blyth, 1863	RODENTIA	Cricetidae	Neodon	Neodon leucurus	Blyth's montain vole	白尾松田鼠	Neodon blythi	Least concern	2020; Shaoying Liu, Zhigang Jiang; Yong Ma, Yixin Bao	None	Non-endemic	2	Qinghai	Hainan Tibetan Autonomous Prefecture		63	6325				(100.244807723, 35.900731927)	1	1985	Investigation of mammals in Hainan area of Qinghai Province	Native
450	Blyth, 1863	RODENTIA	Cricetidae	Neodon	Neodon leucurus	Blyth's montain vole	白尾松田鼠	Neodon blythi	Least concern	2020; Shaoying Liu, Zhigang Jiang; Yong Ma, Yixin Bao	None	Non-endemic	3	Qinghai	Mongolian and Tibetan Autonomous Prefecture of Haixi	Golmud City	63	6328	632801			(92.5881868994, 35.5289265331)	1	2000	A list of Rodentia in parts of Qinghai Province	Native
451	Blyth, 1863	RODENTIA	Cricetidae	Neodon	Neodon leucurus	Blyth's montain vole	白尾松田鼠	Neodon blythi	Least concern	2020; Shaoying Liu, Zhigang Jiang; Yong Ma, Yixin Bao	None	Non-endemic	3	Tibet	Xigazê Prefecture	Jilong County	54	5423	542335	84°27′-88°00′	27°48′-29°12′	(86.225, 28.5)	1	2014	Vertical distribution pattern of mammals in Mount Everest National Nature Reserve, Tibet	Native
452	Blyth, 1863	RODENTIA	Cricetidae	Neodon	Neodon leucurus	Blyth's montain vole	白尾松田鼠	Neodon blythi	Least concern	2020; Shaoying Liu, Zhigang Jiang; Yong Ma, Yixin Bao	None	Non-endemic	3	Tibet	Xigazê Prefecture	Dingri County	54	5423	542324	84°27′-88°00′	27°48′-29°12′	(86.225, 28.5)	1	2014	Vertical distribution pattern of mammals in Mount Everest National Nature Reserve, Tibet	Native
453	Blyth, 1863	RODENTIA	Cricetidae	Neodon	Neodon leucurus	Blyth's montain vole	白尾松田鼠	Neodon blythi	Least concern	2020; Shaoying Liu, Zhigang Jiang; Yong Ma, Yixin Bao	None	Non-endemic	1	Xinjiang			65					(85.19501379, 41.119805213)	3	2007	Colored atlas of Chinese mammalians	Native
454	Blyth, 1863	RODENTIA	Cricetidae	Neodon	Neodon leucurus	Blyth's montain vole	白尾松田鼠	Neodon blythi	Least concern	2020; Shaoying Liu, Zhigang Jiang; Yong Ma, Yixin Bao	None	Non-endemic	1	Tibet			54					(88.438493618, 31.493665551)	3	2007	Colored atlas of Chinese mammalians	Native
455	Blyth, 1863	RODENTIA	Cricetidae	Neodon	Neodon leucurus	Blyth's montain vole	白尾松田鼠	Neodon blythi	Least concern	2020; Shaoying Liu, Zhigang Jiang; Yong Ma, Yixin Bao	None	Non-endemic	1	Qinghai			63					(96.040580528, 35.673294473)	3	2007	Colored atlas of Chinese mammalians	Native
456	Blyth, 1863	RODENTIA	Cricetidae	Neodon	Neodon leucurus	Blyth's montain vole	白尾松田鼠	Neodon blythi	Least concern	2020; Shaoying Liu, Zhigang Jiang; Yong Ma, Yixin Bao	None	Non-endemic	3	Qinghai	Guoluo Tibetan Autonomous Prefecture	Maduo County	63	6326	632626			(98.2147935219, 34.8080312722)	5	1980	Field survey data	Native
457	Blyth, 1863	RODENTIA	Cricetidae	Neodon	Neodon leucurus	Blyth's montain vole	白尾松田鼠	Neodon blythi	Least concern	2020; Shaoying Liu, Zhigang Jiang; Yong Ma, Yixin Bao	None	Non-endemic	3	Qinghai	Yushu Tibetan Autonomous Prefecture	Yushu City	63	6327	632701			(96.6766128625, 32.9230947)	5	1980	Field survey data	Native
458	Blyth, 1863	RODENTIA	Cricetidae	Neodon	Neodon leucurus	Blyth's montain vole	白尾松田鼠	Neodon blythi	Least concern	2020; Shaoying Liu, Zhigang Jiang; Yong Ma, Yixin Bao	None	Non-endemic	3	Qinghai	Hainan Tibetan Autonomous Prefecture	Xinghai County	63	6325	632524			(99.7190237216, 35.5361751299)	5	1980	Field survey data	Native
459	Blyth, 1863	RODENTIA	Cricetidae	Neodon	Neodon leucurus	Blyth's montain vole	白尾松田鼠	Neodon blythi	Least concern	2020; Shaoying Liu, Zhigang Jiang; Yong Ma, Yixin Bao	None	Non-endemic	3	Qinghai	Yushu Tibetan Autonomous Prefecture	Chengduo County	63	6327	632723			(97.0005047807, 33.9244070389)	5	1980	Field survey data	Native
460	Anderson, 1879	RODENTIA	Muridae	Berylmys	Berylmys bowersi	Bower's White Toothed Rat	青毛巨鼠	Berylmys ferrecocanus	Least concern	2020; Zhigang Jiang, Shaoying Liu; Yong Ma, Yixin Bao	None	Non-endemic	3	Jiangxi	Ganzhou City	Longnan County	36	3607	360727			(114.711189377, 24.7620731865)	1	1989	Rodent Fauna in Jiangxi Province and comparison with some provinces (cities) in China	Native
461	Anderson, 1879	RODENTIA	Muridae	Berylmys	Berylmys bowersi	Bower's White Toothed Rat	青毛巨鼠	Berylmys ferrecocanus	Least concern	2020; Zhigang Jiang, Shaoying Liu; Yong Ma, Yixin Bao	None	Non-endemic	3	Yunnan	Nujiang Lisu Autonomous Prefecture	Gongshan Dulong and Nu Autonomous County	53	5333	533324	98°39′-99°39′	25°33′-28°23′	(99.15, 26.9666666666667)	1	2005	A taxonomic list of gamasid mites and their hosts in Gaoligong Mountain and Danli mountain	Native
462	Anderson, 1879	RODENTIA	Muridae	Berylmys	Berylmys bowersi	Bower's White Toothed Rat	青毛巨鼠	Berylmys ferrecocanus	Least concern	2020; Zhigang Jiang, Shaoying Liu; Yong Ma, Yixin Bao	None	Non-endemic	3	Guizhou	Zunyi City	Tongzi County	52	5203	520322	105°36′-108°13′	27°08′-29°12′	(106.908333333333, 28.1666666666667)	1	1989	Investigation report on rodents in Zunyi area	Native
463	Anderson, 1879	RODENTIA	Muridae	Berylmys	Berylmys bowersi	Bower's White Toothed Rat	青毛巨鼠	Berylmys ferrecocanus	Least concern	2020; Zhigang Jiang, Shaoying Liu; Yong Ma, Yixin Bao	None	Non-endemic	3	Guizhou	Zunyi City	Suiyang County	52	5203	520323	105°36′-108°13′	27°08′-29°12′	(106.908333333333, 28.1666666666667)	1	1989	Investigation report on rodents in Zunyi area	Native
464	Anderson, 1879	RODENTIA	Muridae	Berylmys	Berylmys bowersi	Bower's White Toothed Rat	青毛巨鼠	Berylmys ferrecocanus	Least concern	2020; Zhigang Jiang, Shaoying Liu; Yong Ma, Yixin Bao	None	Non-endemic	3	Chongqing	Chongqing City	Nanchuan District	50	5001	500119	105°17′-110°11′	28°10′-32°13′	(107.733333333333, 30.1916666666667)	1	2004	Investigation on species and geographical distribution of rodents in Chongqing	Native
465	Anderson, 1879	RODENTIA	Muridae	Berylmys	Berylmys bowersi	Bower's White Toothed Rat	青毛巨鼠	Berylmys ferrecocanus	Least concern	2020; Zhigang Jiang, Shaoying Liu; Yong Ma, Yixin Bao	None	Non-endemic	3	Guizhou	Qiandongnan Miao and Dong Autonomous Prefecture	Rongjiang County	52	5226	522632	108°5′-108°24′	26°15′-26°32′	(108.241666666667, 26.3916666666667)	1	2008	Investigation on mammals in Leigongshan National Nature Reserve of Guizhou Province	Native
466	Anderson, 1879	RODENTIA	Muridae	Berylmys	Berylmys bowersi	Bower's White Toothed Rat	青毛巨鼠	Berylmys ferrecocanus	Least concern	2020; Zhigang Jiang, Shaoying Liu; Yong Ma, Yixin Bao	None	Non-endemic	3	Guizhou	Qiandongnan Miao and Dong Autonomous Prefecture	Leishan County	52	5226	522634	108°5′-108°24′	26°15′-26°32′	(108.241666666667, 26.3916666666667)	1	2008	Investigation on mammals in Leigongshan National Nature Reserve of Guizhou Province	Native
467	Anderson, 1879	RODENTIA	Muridae	Berylmys	Berylmys bowersi	Bower's White Toothed Rat	青毛巨鼠	Berylmys ferrecocanus	Least concern	2020; Zhigang Jiang, Shaoying Liu; Yong Ma, Yixin Bao	None	Non-endemic	3	Guizhou	Qiandongnan Miao and Dong Autonomous Prefecture	Jianhe County	52	5226	522629	108°5′-108°24′	26°15′-26°32′	(108.241666666667, 26.3916666666667)	1	2008	Investigation on mammals in Leigongshan National Nature Reserve of Guizhou Province	Native
468	Anderson, 1879	RODENTIA	Muridae	Berylmys	Berylmys bowersi	Bower's White Toothed Rat	青毛巨鼠	Berylmys ferrecocanus	Least concern	2020; Zhigang Jiang, Shaoying Liu; Yong Ma, Yixin Bao	None	Non-endemic	3	Fujian	Sanming City	Youxi County	35	3504	350426	117°48′-118°36′	25°48′-26°24′	(118.2, 26.1)	1	1996	Preliminary investigation on rodents in Youxi County, Fujian Province	Native
469	Anderson, 1879	RODENTIA	Muridae	Berylmys	Berylmys bowersi	Bower's White Toothed Rat	青毛巨鼠	Berylmys ferrecocanus	Least concern	2020; Zhigang Jiang, Shaoying Liu; Yong Ma, Yixin Bao	None	Non-endemic	3	Fujian	Nanping City	Wuyishan City	35	3507	350782			(118.001295237, 27.7556579208)	1	1981	Preliminary investigation on rodents and insectivores in Wuyishan Nature Reserve	Native
470	Anderson, 1879	RODENTIA	Muridae	Berylmys	Berylmys bowersi	Bower's White Toothed Rat	青毛巨鼠	Berylmys ferrecocanus	Least concern	2020; Zhigang Jiang, Shaoying Liu; Yong Ma, Yixin Bao	None	Non-endemic	3	Anhui	Chizhou City	Dongzhi County	34	3417	341721			(116.986448166, 30.0365841724)	3	1990	Fauna of Anhui Province	Native
471	Anderson, 1879	RODENTIA	Muridae	Berylmys	Berylmys bowersi	Bower's White Toothed Rat	青毛巨鼠	Berylmys ferrecocanus	Least concern	2020; Zhigang Jiang, Shaoying Liu; Yong Ma, Yixin Bao	None	Non-endemic	3	Anhui	Xuancheng City	Jixi County	34	3418	341824			(118.647621962, 30.1622599933)	3	1990	Fauna of Anhui Province	Native
472	Anderson, 1879	RODENTIA	Muridae	Berylmys	Berylmys bowersi	Bower's White Toothed Rat	青毛巨鼠	Berylmys ferrecocanus	Least concern	2020; Zhigang Jiang, Shaoying Liu; Yong Ma, Yixin Bao	None	Non-endemic	3	Guizhou	Tongren City	Jiangkou County	52	5206	520621	108°37′-108°48′	27°43′-28°	(108.708333333333, 27.8583333333333)	1	1977	Investigation report on mammals in Fanjing Mountain Area	Native
473	Anderson, 1879	RODENTIA	Muridae	Berylmys	Berylmys bowersi	Bower's White Toothed Rat	青毛巨鼠	Berylmys ferrecocanus	Least concern	2020; Zhigang Jiang, Shaoying Liu; Yong Ma, Yixin Bao	None	Non-endemic	3	Guizhou	Tongren City	Yinjiang Tujia and Miao Autonomous County	52	5206	520625	108°37′-108°48′	27°43′-28°	(108.708333333333, 27.8583333333333)	1	1977	Investigation report on mammals in Fanjing Mountain Area	Native
474	Anderson, 1879	RODENTIA	Muridae	Berylmys	Berylmys bowersi	Bower's White Toothed Rat	青毛巨鼠	Berylmys ferrecocanus	Least concern	2020; Zhigang Jiang, Shaoying Liu; Yong Ma, Yixin Bao	None	Non-endemic	3	Guizhou	Tongren City	Songtao Miao Autonomous County	52	5206	520628	108°37′-108°48′	27°43′-28°	(108.708333333333, 27.8583333333333)	1	1977	Investigation report on mammals in Fanjing Mountain Area	Native
475	Anderson, 1879	RODENTIA	Muridae	Berylmys	Berylmys bowersi	Bower's White Toothed Rat	青毛巨鼠	Berylmys ferrecocanus	Least concern	2020; Zhigang Jiang, Shaoying Liu; Yong Ma, Yixin Bao	None	Non-endemic	3	Zhejiang	Hangzhou City	Lin'an City	33	3301	330185			(119.331747721, 30.2124318418)	3	1989	Fauna of Zhejiang - mammals	Native
476	Anderson, 1879	RODENTIA	Muridae	Berylmys	Berylmys bowersi	Bower's White Toothed Rat	青毛巨鼠	Berylmys ferrecocanus	Least concern	2020; Zhigang Jiang, Shaoying Liu; Yong Ma, Yixin Bao	None	Non-endemic	3	Zhejiang	Jinhua City	Yiwu City	33	3307	330782			(120.055965057, 29.3098508079)	3	1989	Fauna of Zhejiang - mammals	Native
477	Anderson, 1879	RODENTIA	Muridae	Berylmys	Berylmys bowersi	Bower's White Toothed Rat	青毛巨鼠	Berylmys ferrecocanus	Least concern	2020; Zhigang Jiang, Shaoying Liu; Yong Ma, Yixin Bao	None	Non-endemic	3	Zhejiang	Lishui City	Qingyuan County	33	3311	331126			(119.139246295, 27.6386208906)	3	1989	Fauna of Zhejiang - mammals	Native
478	Anderson, 1879	RODENTIA	Muridae	Berylmys	Berylmys bowersi	Bower's White Toothed Rat	青毛巨鼠	Berylmys ferrecocanus	Least concern	2020; Zhigang Jiang, Shaoying Liu; Yong Ma, Yixin Bao	None	Non-endemic	3	Zhejiang	Lishui City	Longquan City	33	3311	331181			(119.07456014, 28.0570188219)	3	1989	Fauna of Zhejiang - mammals	Native
479	Anderson, 1879	RODENTIA	Muridae	Berylmys	Berylmys bowersi	Bower's White Toothed Rat	青毛巨鼠	Berylmys ferrecocanus	Least concern	2020; Zhigang Jiang, Shaoying Liu; Yong Ma, Yixin Bao	None	Non-endemic	3	Sichuan	Yibin City	Pingshan County	51	5115	511529			(104.012445039, 28.7129693211)	3	1980	Fauna of Sichuan resources	Native
480	Anderson, 1879	RODENTIA	Muridae	Berylmys	Berylmys bowersi	Bower's White Toothed Rat	青毛巨鼠	Berylmys ferrecocanus	Least concern	2020; Zhigang Jiang, Shaoying Liu; Yong Ma, Yixin Bao	None	Non-endemic	3	Fujian	Longyan City	Xinluo District	35	3508	350802	116°40′-117°02′	25°03′-25°30′	(116.85, 25.275)	1	1984	A preliminary survey of rodents in Meihuashan and its adjacent areas in Longyan, Fujian Province	Native
481	Anderson, 1879	RODENTIA	Muridae	Berylmys	Berylmys bowersi	Bower's White Toothed Rat	青毛巨鼠	Berylmys ferrecocanus	Least concern	2020; Zhigang Jiang, Shaoying Liu; Yong Ma, Yixin Bao	None	Non-endemic	3	Fujian	Longyan City	Shanghang County	35	3508	350823	116°40′-117°02′	25°03′-25°30′	(116.85, 25.275)	1	1984	A preliminary survey of rodents in Meihuashan and its adjacent areas in Longyan, Fujian Province	Native
482	Anderson, 1879	RODENTIA	Muridae	Berylmys	Berylmys bowersi	Bower's White Toothed Rat	青毛巨鼠	Berylmys ferrecocanus	Least concern	2020; Zhigang Jiang, Shaoying Liu; Yong Ma, Yixin Bao	None	Non-endemic	3	Fujian	Longyan City	Liancheng County	35	3508	350825	116°40′-117°02′	25°03′-25°30′	(116.85, 25.275)	1	1984	A preliminary survey of rodents in Meihuashan and its adjacent areas in Longyan, Fujian Province	Native
483	Anderson, 1879	RODENTIA	Muridae	Berylmys	Berylmys bowersi	Bower's White Toothed Rat	青毛巨鼠	Berylmys ferrecocanus	Least concern	2020; Zhigang Jiang, Shaoying Liu; Yong Ma, Yixin Bao	None	Non-endemic	3	Yunnan	Yuxi City	Tonghai County	53	5304	530423			(102.691296819, 24.108399965)	1	1996	Investigation of small mammals in Yuxi scenic spot	Native
484	Anderson, 1879	RODENTIA	Muridae	Berylmys	Berylmys bowersi	Bower's White Toothed Rat	青毛巨鼠	Berylmys ferrecocanus	Least concern	2020; Zhigang Jiang, Shaoying Liu; Yong Ma, Yixin Bao	None	Non-endemic	3	Yunnan	Yuxi City	Xinping Yi and Dai Autonomous County	53	5304	530427			(101.72685414, 24.0209166235)	1	1996	Investigation of small mammals in Yuxi scenic spot	Native
485	Anderson, 1879	RODENTIA	Muridae	Berylmys	Berylmys bowersi	Bower's White Toothed Rat	青毛巨鼠	Berylmys ferrecocanus	Least concern	2020; Zhigang Jiang, Shaoying Liu; Yong Ma, Yixin Bao	None	Non-endemic	3	Tibet	Nyingchi Prefecture	Medog County	54	5426	542624			(94.9981174068, 28.7200815931)	3	1986	Mammalians of Tibet	Native
486	Anderson, 1879	RODENTIA	Muridae	Berylmys	Berylmys bowersi	Bower's White Toothed Rat	青毛巨鼠	Berylmys ferrecocanus	Least concern	2020; Zhigang Jiang, Shaoying Liu; Yong Ma, Yixin Bao	None	Non-endemic	3	Anhui	Huangshan City	Huangshan District	34	3410	341003			(118.103676371, 30.2596543264)	1	1985	Faunal distribution and geographical division of rodents in Anhui Province	Native
487	Anderson, 1879	RODENTIA	Muridae	Berylmys	Berylmys bowersi	Bower's White Toothed Rat	青毛巨鼠	Berylmys ferrecocanus	Least concern	2020; Zhigang Jiang, Shaoying Liu; Yong Ma, Yixin Bao	None	Non-endemic	3	Anhui	Xuancheng City	Ningguo City	34	3418	341881			(118.991353613, 30.5080656778)	1	1985	Faunal distribution and geographical division of rodents in Anhui Province	Native
488	Anderson, 1879	RODENTIA	Muridae	Berylmys	Berylmys bowersi	Bower's White Toothed Rat	青毛巨鼠	Berylmys ferrecocanus	Least concern	2020; Zhigang Jiang, Shaoying Liu; Yong Ma, Yixin Bao	None	Non-endemic	2	Anhui	Xuancheng City		34	3418				(118.858727605, 30.696205629)	1	1985	Faunal distribution and geographical division of rodents in Anhui Province	Native
489	Anderson, 1879	RODENTIA	Muridae	Berylmys	Berylmys bowersi	Bower's White Toothed Rat	青毛巨鼠	Berylmys ferrecocanus	Least concern	2020; Zhigang Jiang, Shaoying Liu; Yong Ma, Yixin Bao	None	Non-endemic	3	Jiangxi	Ganzhou City	Chongyi County	36	3607	360725	113°55′-114°08′	25°44′-25°54′	(114.025, 25.8166666666667)	1	2009	Investigation and analysis of animal resources in Qiyunshan Nature Reserve, Jiangxi Province	Native
490	Anderson, 1879	RODENTIA	Muridae	Berylmys	Berylmys bowersi	Bower's White Toothed Rat	青毛巨鼠	Berylmys ferrecocanus	Least concern	2020; Zhigang Jiang, Shaoying Liu; Yong Ma, Yixin Bao	None	Non-endemic	3	Anhui	Xuancheng City	Jingxian County	34	3418	341823			(118.371129886, 30.6042246241)	1	1985	Faunal distribution and geographical division of rodents in Anhui Province	Native
491	Anderson, 1879	RODENTIA	Muridae	Berylmys	Berylmys bowersi	Bower's White Toothed Rat	青毛巨鼠	Berylmys ferrecocanus	Least concern	2020; Zhigang Jiang, Shaoying Liu; Yong Ma, Yixin Bao	None	Non-endemic	1	Sichuan			51					(102.691298719, 30.63749751)	3	2007	Colored atlas of Chinese mammalians	Native
492	Anderson, 1879	RODENTIA	Muridae	Berylmys	Berylmys bowersi	Bower's White Toothed Rat	青毛巨鼠	Berylmys ferrecocanus	Least concern	2020; Zhigang Jiang, Shaoying Liu; Yong Ma, Yixin Bao	None	Non-endemic	1	Fujian			35					(117.976270111, 26.089735879)	3	2007	Colored atlas of Chinese mammalians	Native
493	Anderson, 1879	RODENTIA	Muridae	Berylmys	Berylmys bowersi	Bower's White Toothed Rat	青毛巨鼠	Berylmys ferrecocanus	Least concern	2020; Zhigang Jiang, Shaoying Liu; Yong Ma, Yixin Bao	None	Non-endemic	1	Guangdong			44					(113.426948465, 23.359848058)	3	2007	Colored atlas of Chinese mammalians	Native
494	Anderson, 1879	RODENTIA	Muridae	Berylmys	Berylmys bowersi	Bower's White Toothed Rat	青毛巨鼠	Berylmys ferrecocanus	Least concern	2020; Zhigang Jiang, Shaoying Liu; Yong Ma, Yixin Bao	None	Non-endemic	1	Hunan			43					(111.70837573, 27.611282394)	3	2007	Colored atlas of Chinese mammalians	Native
495	Anderson, 1879	RODENTIA	Muridae	Berylmys	Berylmys bowersi	Bower's White Toothed Rat	青毛巨鼠	Berylmys ferrecocanus	Least concern	2020; Zhigang Jiang, Shaoying Liu; Yong Ma, Yixin Bao	None	Non-endemic	1	Tibet			54					(88.438493618, 31.493665551)	3	2007	Colored atlas of Chinese mammalians	Native
496	Anderson, 1879	RODENTIA	Muridae	Berylmys	Berylmys bowersi	Bower's White Toothed Rat	青毛巨鼠	Berylmys ferrecocanus	Least concern	2020; Zhigang Jiang, Shaoying Liu; Yong Ma, Yixin Bao	None	Non-endemic	1	Anhui			34					(117.214863392, 31.830264813)	3	2007	Colored atlas of Chinese mammalians	Native
497	Anderson, 1879	RODENTIA	Muridae	Berylmys	Berylmys bowersi	Bower's White Toothed Rat	青毛巨鼠	Berylmys ferrecocanus	Least concern	2020; Zhigang Jiang, Shaoying Liu; Yong Ma, Yixin Bao	None	Non-endemic	1	Guangxi			45					(108.783055014, 23.839463713)	3	2007	Colored atlas of Chinese mammalians	Native
498	Anderson, 1879	RODENTIA	Muridae	Berylmys	Berylmys bowersi	Bower's White Toothed Rat	青毛巨鼠	Berylmys ferrecocanus	Least concern	2020; Zhigang Jiang, Shaoying Liu; Yong Ma, Yixin Bao	None	Non-endemic	1	Guizhou			52					(106.871090059, 26.822381207)	3	2007	Colored atlas of Chinese mammalians	Native
499	Anderson, 1879	RODENTIA	Muridae	Berylmys	Berylmys bowersi	Bower's White Toothed Rat	青毛巨鼠	Berylmys ferrecocanus	Least concern	2020; Zhigang Jiang, Shaoying Liu; Yong Ma, Yixin Bao	None	Non-endemic	1	Jiangxi			36					(115.720124991, 27.615513095)	3	2007	Colored atlas of Chinese mammalians	Native
500	Anderson, 1879	RODENTIA	Muridae	Berylmys	Berylmys bowersi	Bower's White Toothed Rat	青毛巨鼠	Berylmys ferrecocanus	Least concern	2020; Zhigang Jiang, Shaoying Liu; Yong Ma, Yixin Bao	None	Non-endemic	1	Yunnan			53					(101.486616471, 24.984260531)	3	2007	Colored atlas of Chinese mammalians	Native
501	Anderson, 1879	RODENTIA	Muridae	Berylmys	Berylmys bowersi	Bower's White Toothed Rat	青毛巨鼠	Berylmys ferrecocanus	Least concern	2020; Zhigang Jiang, Shaoying Liu; Yong Ma, Yixin Bao	None	Non-endemic	1	Zhejiang			33					(120.064415561, 29.178414583)	3	2007	Colored atlas of Chinese mammalians	Native
502	Anderson, 1879	RODENTIA	Muridae	Berylmys	Berylmys bowersi	Bower's White Toothed Rat	青毛巨鼠	Berylmys ferrecocanus	Least concern	2020; Zhigang Jiang, Shaoying Liu; Yong Ma, Yixin Bao	None	Non-endemic	3	Guizhou	Qiandongnan Miao and Dong Autonomous Prefecture	Congjiang County	52	5226	522633			(108.701798746, 25.7103097887)	3	1993	Fauna of Guizhou	Native
503	Anderson, 1879	RODENTIA	Muridae	Berylmys	Berylmys bowersi	Bower's White Toothed Rat	青毛巨鼠	Berylmys ferrecocanus	Least concern	2020; Zhigang Jiang, Shaoying Liu; Yong Ma, Yixin Bao	None	Non-endemic	3	Guizhou	Qiandongnan Miao and Dong Autonomous Prefecture	Liping County	52	5226	522631			(109.054571217, 26.1651054482)	3	1993	Fauna of Guizhou	Native
504	Anderson, 1879	RODENTIA	Muridae	Berylmys	Berylmys bowersi	Bower's White Toothed Rat	青毛巨鼠	Berylmys ferrecocanus	Least concern	2020; Zhigang Jiang, Shaoying Liu; Yong Ma, Yixin Bao	None	Non-endemic	3	Yunnan	Dali Bai Autonomous Prefecture	Midu Prefecture	53	5329	532925			(100.575498474, 25.1830700486)	3	2019	Atlas of Epidemiology of Natural Focus Diseases in China	Native
505	Anderson, 1879	RODENTIA	Muridae	Berylmys	Berylmys bowersi	Bower's White Toothed Rat	青毛巨鼠	Berylmys ferrecocanus	Least concern	2020; Zhigang Jiang, Shaoying Liu; Yong Ma, Yixin Bao	None	Non-endemic	3	Yunnan	Dali Bai Autonomous Prefecture	Xiangyun County	53	5329	532923			(100.771631008, 25.5064327554)	3	2019	Atlas of Epidemiology of Natural Focus Diseases in China	Native
506	Anderson, 1879	RODENTIA	Muridae	Berylmys	Berylmys bowersi	Bower's White Toothed Rat	青毛巨鼠	Berylmys ferrecocanus	Least concern	2020; Zhigang Jiang, Shaoying Liu; Yong Ma, Yixin Bao	None	Non-endemic	3	Yunnan	Lincang City	Yun County	53	5309	530922			(100.231161826, 24.3201429624)	3	2019	Atlas of Epidemiology of Natural Focus Diseases in China	Native
507	Anderson, 1879	RODENTIA	Muridae	Berylmys	Berylmys bowersi	Bower's White Toothed Rat	青毛巨鼠	Berylmys ferrecocanus	Least concern	2020; Zhigang Jiang, Shaoying Liu; Yong Ma, Yixin Bao	None	Non-endemic	3	Yunnan	Dehong Dai and Jingpo Autonomous Prefecture	lianghe County	53	5331	533122			(98.3145129828, 24.7298192419)	3	2019	Atlas of Epidemiology of Natural Focus Diseases in China	Native
508	Anderson, 1879	RODENTIA	Muridae	Berylmys	Berylmys bowersi	Bower's White Toothed Rat	青毛巨鼠	Berylmys ferrecocanus	Least concern	2020; Zhigang Jiang, Shaoying Liu; Yong Ma, Yixin Bao	None	Non-endemic	2	Yunnan	Dali Bai Autonomous Prefecture		53	5329				(100.035831653, 25.720179635)	3	2019	Atlas of Epidemiology of Natural Focus Diseases in China	Native
509	Anderson, 1879	RODENTIA	Muridae	Berylmys	Berylmys bowersi	Bower's White Toothed Rat	青毛巨鼠	Berylmys ferrecocanus	Least concern	2020; Zhigang Jiang, Shaoying Liu; Yong Ma, Yixin Bao	None	Non-endemic	3	Yunnan	Dehong Dai and Jingpo Autonomous Prefecture	Yingjiang County	53	5331	533123			(97.9127541062, 24.8492126767)	3	2019	Atlas of Epidemiology of Natural Focus Diseases in China	Native
510	Anderson, 1879	RODENTIA	Muridae	Berylmys	Berylmys bowersi	Bower's White Toothed Rat	青毛巨鼠	Berylmys ferrecocanus	Least concern	2020; Zhigang Jiang, Shaoying Liu; Yong Ma, Yixin Bao	None	Non-endemic	3	Yunnan	Honghe Hani and Yi Autonomous Prefecture	Hekou Yao autonomous County	53	5325	532532			(103.815591078, 22.7813720378)	3	2019	Atlas of Epidemiology of Natural Focus Diseases in China	Native
511	Anderson, 1879	RODENTIA	Muridae	Berylmys	Berylmys bowersi	Bower's White Toothed Rat	青毛巨鼠	Berylmys ferrecocanus	Least concern	2020; Zhigang Jiang, Shaoying Liu; Yong Ma, Yixin Bao	None	Non-endemic	2	Yunnan	Nujiang Lisu Autonomous Prefecture		53	5333				(98.863197978, 26.966495913)	3	2019	Atlas of Epidemiology of Natural Focus Diseases in China	Native
512	Anderson, 1879	RODENTIA	Muridae	Berylmys	Berylmys bowersi	Bower's White Toothed Rat	青毛巨鼠	Berylmys ferrecocanus	Least concern	2020; Zhigang Jiang, Shaoying Liu; Yong Ma, Yixin Bao	None	Non-endemic	3	Yunnan	Honghe Hani and Yi Autonomous Prefecture	Kaiyuan City	53	5325	532502			(103.386407535, 23.721161165)	3	2019	Atlas of Epidemiology of Natural Focus Diseases in China	Native
513	Anderson, 1879	RODENTIA	Muridae	Berylmys	Berylmys bowersi	Bower's White Toothed Rat	青毛巨鼠	Berylmys ferrecocanus	Least concern	2020; Zhigang Jiang, Shaoying Liu; Yong Ma, Yixin Bao	None	Non-endemic	3	Yunnan	Nujiang Lisu Autonomous Prefecture	Lushui County	53	5333	533321			(98.8481650451, 26.0676747571)	3	2019	Atlas of Epidemiology of Natural Focus Diseases in China	Native
514	Anderson, 1879	RODENTIA	Muridae	Berylmys	Berylmys bowersi	Bower's White Toothed Rat	青毛巨鼠	Berylmys ferrecocanus	Least concern	2020; Zhigang Jiang, Shaoying Liu; Yong Ma, Yixin Bao	None	Non-endemic	3	Fujian	Nanping City	Shaowu City	35	3507	350781			(117.463738184, 27.2368240526)	5	1980	Field survey data	Native
515	Anderson, 1879	RODENTIA	Muridae	Berylmys	Berylmys bowersi	Bower's White Toothed Rat	青毛巨鼠	Berylmys ferrecocanus	Least concern	2020; Zhigang Jiang, Shaoying Liu; Yong Ma, Yixin Bao	None	Non-endemic	3	Fujian	Fuzhou City	Fuqing City	35	3501	350181			(119.363362279, 25.6430602366)	5	1980	Field survey data	Native
516	Anderson, 1879	RODENTIA	Muridae	Berylmys	Berylmys bowersi	Bower's White Toothed Rat	青毛巨鼠	Berylmys ferrecocanus	Least concern	2020; Zhigang Jiang, Shaoying Liu; Yong Ma, Yixin Bao	None	Non-endemic	3	Fujian	Sanming City	Yongan City	35	3504	350481			(117.315396607, 25.9175371944)	5	1980	Field survey data	Native
517	Anderson, 1879	RODENTIA	Muridae	Berylmys	Berylmys bowersi	Bower's White Toothed Rat	青毛巨鼠	Berylmys ferrecocanus	Least concern	2020; Zhigang Jiang, Shaoying Liu; Yong Ma, Yixin Bao	None	Non-endemic	3	Fujian	Ningde City	Zhouning County	35	3509	350925			(119.308132086, 27.0954465007)	5	1980	Field survey data	Native
518	Anderson, 1879	RODENTIA	Muridae	Berylmys	Berylmys bowersi	Bower's White Toothed Rat	青毛巨鼠	Berylmys ferrecocanus	Least concern	2020; Zhigang Jiang, Shaoying Liu; Yong Ma, Yixin Bao	None	Non-endemic	3	Fujian	Nanping City	Jian'ou City	35	3507	350783			(118.477820268, 27.0491755444)	5	1980	Field survey data	Native
519	Anderson, 1879	RODENTIA	Muridae	Berylmys	Berylmys bowersi	Bower's White Toothed Rat	青毛巨鼠	Berylmys ferrecocanus	Least concern	2020; Zhigang Jiang, Shaoying Liu; Yong Ma, Yixin Bao	None	Non-endemic	3	Fujian	Nanping City	Jianyang City	35	3507	350784			(118.061241122, 27.4099809092)	5	1980	Field survey data	Native
520	Anderson, 1879	RODENTIA	Muridae	Berylmys	Berylmys bowersi	Bower's White Toothed Rat	青毛巨鼠	Berylmys ferrecocanus	Least concern	2020; Zhigang Jiang, Shaoying Liu; Yong Ma, Yixin Bao	None	Non-endemic	3	Fujian	Nanping City	Guangze County	35	3507	350723			(117.349525135, 27.6539405858)	5	1980	Field survey data	Native
521	Anderson, 1879	RODENTIA	Muridae	Berylmys	Berylmys bowersi	Bower's White Toothed Rat	青毛巨鼠	Berylmys ferrecocanus	Least concern	2020; Zhigang Jiang, Shaoying Liu; Yong Ma, Yixin Bao	None	Non-endemic	2	Fujian	Sanming City		35	3504				(117.395827127, 26.305323178)	5	1980	Field survey data	Native
522	Anderson, 1879	RODENTIA	Muridae	Berylmys	Berylmys bowersi	Bower's White Toothed Rat	青毛巨鼠	Berylmys ferrecocanus	Least concern	2020; Zhigang Jiang, Shaoying Liu; Yong Ma, Yixin Bao	None	Non-endemic	2	Guangdong	Maoming City		44	4409				(110.946117605, 22.020276603)	5	1980	Field survey data	Native
523	Anderson, 1879	RODENTIA	Muridae	Berylmys	Berylmys bowersi	Bower's White Toothed Rat	青毛巨鼠	Berylmys ferrecocanus	Least concern	2020; Zhigang Jiang, Shaoying Liu; Yong Ma, Yixin Bao	None	Non-endemic	3	Guangdong	Maoming City	Xinyi City	44	4409	440983			(111.110448521, 22.4305536146)	5	1980	Field survey data	Native
524	Anderson, 1879	RODENTIA	Muridae	Berylmys	Berylmys bowersi	Bower's White Toothed Rat	青毛巨鼠	Berylmys ferrecocanus	Least concern	2020; Zhigang Jiang, Shaoying Liu; Yong Ma, Yixin Bao	None	Non-endemic	3	Guangdong	Yunfu City	Luoding City	44	4453	445381			(111.477741635, 22.6928293781)	5	1980	Field survey data	Native
525	Anderson, 1879	RODENTIA	Muridae	Berylmys	Berylmys bowersi	Bower's White Toothed Rat	青毛巨鼠	Berylmys ferrecocanus	Least concern	2020; Zhigang Jiang, Shaoying Liu; Yong Ma, Yixin Bao	None	Non-endemic	3	Guangdong	Zhaoqing City	Fengkai County	44	4412	441225			(111.706937158, 23.5530246513)	5	1980	Field survey data	Native
526	Anderson, 1879	RODENTIA	Muridae	Berylmys	Berylmys bowersi	Bower's White Toothed Rat	青毛巨鼠	Berylmys ferrecocanus	Least concern	2020; Zhigang Jiang, Shaoying Liu; Yong Ma, Yixin Bao	None	Non-endemic	3	Guangdong	Meizhou City	Dabu County	44	4414	441422			(116.67411908, 24.3567688375)	5	1980	Field survey data	Native
527	Anderson, 1879	RODENTIA	Muridae	Berylmys	Berylmys bowersi	Bower's White Toothed Rat	青毛巨鼠	Berylmys ferrecocanus	Least concern	2020; Zhigang Jiang, Shaoying Liu; Yong Ma, Yixin Bao	None	Non-endemic	3	Guangdong	Heyuan City	Heping County	44	4416	441624			(115.011579338, 24.4582741671)	5	1980	Field survey data	Native
528	Anderson, 1879	RODENTIA	Muridae	Berylmys	Berylmys bowersi	Bower's White Toothed Rat	青毛巨鼠	Berylmys ferrecocanus	Least concern	2020; Zhigang Jiang, Shaoying Liu; Yong Ma, Yixin Bao	None	Non-endemic	3	Guangdong	Heyuan City	Lianping County	44	4416	441623			(114.536441047, 24.3332321049)	5	1980	Field survey data	Native
529	Anderson, 1879	RODENTIA	Muridae	Berylmys	Berylmys bowersi	Bower's White Toothed Rat	青毛巨鼠	Berylmys ferrecocanus	Least concern	2020; Zhigang Jiang, Shaoying Liu; Yong Ma, Yixin Bao	None	Non-endemic	3	Guangdong	Zhaoqing City	Gaoyao City	44	4412	441283			(112.445828425, 23.0830412439)	5	1980	Field survey data	Native
530	Anderson, 1879	RODENTIA	Muridae	Berylmys	Berylmys bowersi	Bower's White Toothed Rat	青毛巨鼠	Berylmys ferrecocanus	Least concern	2020; Zhigang Jiang, Shaoying Liu; Yong Ma, Yixin Bao	None	Non-endemic	3	Guangdong	Qingyuan City	Yangshan County	44	4418	441823			(112.666922274, 24.5061853974)	5	1980	Field survey data	Native
531	Anderson, 1879	RODENTIA	Muridae	Berylmys	Berylmys bowersi	Bower's White Toothed Rat	青毛巨鼠	Berylmys ferrecocanus	Least concern	2020; Zhigang Jiang, Shaoying Liu; Yong Ma, Yixin Bao	None	Non-endemic	3	Guangdong	Shaoguan City	Qujiang District	44	4402	440205			(113.628861231, 24.6448016898)	5	1980	Field survey data	Native
532	Anderson, 1879	RODENTIA	Muridae	Berylmys	Berylmys bowersi	Bower's White Toothed Rat	青毛巨鼠	Berylmys ferrecocanus	Least concern	2020; Zhigang Jiang, Shaoying Liu; Yong Ma, Yixin Bao	None	Non-endemic	3	Guangdong	Yangjiang City	Yangchun City	44	4417	441781			(111.679623283, 22.2183284223)	5	1980	Field survey data	Native
533	Anderson, 1879	RODENTIA	Muridae	Berylmys	Berylmys bowersi	Bower's White Toothed Rat	青毛巨鼠	Berylmys ferrecocanus	Least concern	2020; Zhigang Jiang, Shaoying Liu; Yong Ma, Yixin Bao	None	Non-endemic	3	Guangdong	Shaoguan City	Shixing County	44	4402	440222			(114.097723528, 24.8526723613)	5	1980	Field survey data	Native
534	Anderson, 1879	RODENTIA	Muridae	Berylmys	Berylmys bowersi	Bower's White Toothed Rat	青毛巨鼠	Berylmys ferrecocanus	Least concern	2020; Zhigang Jiang, Shaoying Liu; Yong Ma, Yixin Bao	None	Non-endemic	3	Guangxi	Bose City	Napo County	45	4510	451026			(105.816427549, 23.2573672533)	5	1980	Field survey data	Native
535	Anderson, 1879	RODENTIA	Muridae	Berylmys	Berylmys bowersi	Bower's White Toothed Rat	青毛巨鼠	Berylmys ferrecocanus	Least concern	2020; Zhigang Jiang, Shaoying Liu; Yong Ma, Yixin Bao	None	Non-endemic	3	Guangxi	Bose City	Jingxi County	45	4510	451025			(106.299437124, 23.152099964)	5	1980	Field survey data	Native
536	Anderson, 1879	RODENTIA	Muridae	Berylmys	Berylmys bowersi	Bower's White Toothed Rat	青毛巨鼠	Berylmys ferrecocanus	Least concern	2020; Zhigang Jiang, Shaoying Liu; Yong Ma, Yixin Bao	None	Non-endemic	3	Guangxi	Chongzuo City	Longzhou County	45	4514	451423			(106.846634118, 22.4272962376)	5	1980	Field survey data	Native
537	Anderson, 1879	RODENTIA	Muridae	Berylmys	Berylmys bowersi	Bower's White Toothed Rat	青毛巨鼠	Berylmys ferrecocanus	Least concern	2020; Zhigang Jiang, Shaoying Liu; Yong Ma, Yixin Bao	None	Non-endemic	3	Guangxi	Chongzuo City	Ningming County	45	4514	451422			(107.284425941, 21.9992195957)	5	1980	Field survey data	Native
538	Anderson, 1879	RODENTIA	Muridae	Berylmys	Berylmys bowersi	Bower's White Toothed Rat	青毛巨鼠	Berylmys ferrecocanus	Least concern	2020; Zhigang Jiang, Shaoying Liu; Yong Ma, Yixin Bao	None	Non-endemic	3	Guangxi	Fangchenggang City	Shangsi County	45	4506	450621			(107.889088186, 22.0480631838)	5	1980	Field survey data	Native
539	Anderson, 1879	RODENTIA	Muridae	Berylmys	Berylmys bowersi	Bower's White Toothed Rat	青毛巨鼠	Berylmys ferrecocanus	Least concern	2020; Zhigang Jiang, Shaoying Liu; Yong Ma, Yixin Bao	None	Non-endemic	2	Guangxi	Nanning City		45	4501				(108.462901855, 23.053140032)	5	1980	Field survey data	Native
540	Anderson, 1879	RODENTIA	Muridae	Berylmys	Berylmys bowersi	Bower's White Toothed Rat	青毛巨鼠	Berylmys ferrecocanus	Least concern	2020; Zhigang Jiang, Shaoying Liu; Yong Ma, Yixin Bao	None	Non-endemic	3	Guangxi	Qinzhou City	Pubei County	45	4507	450722			(109.525048619, 22.2671104892)	5	1980	Field survey data	Native
541	Anderson, 1879	RODENTIA	Muridae	Berylmys	Berylmys bowersi	Bower's White Toothed Rat	青毛巨鼠	Berylmys ferrecocanus	Least concern	2020; Zhigang Jiang, Shaoying Liu; Yong Ma, Yixin Bao	None	Non-endemic	2	Anhui	Anqing City		34	3408				(116.586230213, 30.608557225)	5	1980	Field survey data	Native
542	Anderson, 1879	RODENTIA	Muridae	Berylmys	Berylmys bowersi	Bower's White Toothed Rat	青毛巨鼠	Berylmys ferrecocanus	Least concern	2020; Zhigang Jiang, Shaoying Liu; Yong Ma, Yixin Bao	None	Non-endemic	3	Anhui	Huangshan City	Shexian County	34	3410	341021			(118.563058387, 29.8831029872)	1	1985	Faunal distribution and geographical division of rodents in Anhui Province	Native
543	Anderson, 1879	RODENTIA	Muridae	Berylmys	Berylmys bowersi	Bower's White Toothed Rat	青毛巨鼠	Berylmys ferrecocanus	Least concern	2020; Zhigang Jiang, Shaoying Liu; Yong Ma, Yixin Bao	None	Non-endemic	3	Guangdong	Zhanjiang City	Leizhou City	44	4408	440882			(109.99817658, 20.795656449)	5	1980	Field survey data	Native
544	Anderson, 1879	RODENTIA	Muridae	Berylmys	Berylmys bowersi	Bower's White Toothed Rat	青毛巨鼠	Berylmys ferrecocanus	Least concern	2020; Zhigang Jiang, Shaoying Liu; Yong Ma, Yixin Bao	None	Non-endemic	3	Sichuan	Chengdu City	Dujiangyan City	51	5101	510181	107°25′-103°47′	30°45′-31°22′	(105.6, 31.0583333333333)	1	2002	A preliminary study on the relationship between small mammal community and habitat types in Dujiangyan area	Native
545	Anderson, 1879	RODENTIA	Muridae	Berylmys	Berylmys bowersi	Bower's White Toothed Rat	青毛巨鼠	Berylmys ferrecocanus	Least concern	2020; Zhigang Jiang, Shaoying Liu; Yong Ma, Yixin Bao	None	Non-endemic	1	Hubei			42					(112.266151247, 30.986526669)	3	1997	Distribution of mammal species in China	Native
546	Thomas, 1914	RODENTIA	Muridae	Niviventer	Niviventer brahma	Brahma White Bellied Rat	梵鼠	Rattus fulvescens	Near threatened	None	None	Non-endemic	1	Yunnan			53					(101.486616471, 24.984260531)	3	1997	Distribution of mammal species in China	Native
547	Radde, 1861	RODENTIA	Cricetidae	Lasiopodomys	Lasiopodomys brandtii	Brandt's Vole	布氏田鼠	Lasiopodomys brandtii	Least concern	2020; Shaoying Liu, Zhigang Jiang; Yong Ma, Jiqi Lu, Yixin Bao	None	Non-endemic	3	Hebei	Zhangjiakou City	kangbao County	13	1307	130723			(114.597540736, 41.78377884)	1	2006	Investigation of animal resources in Hebei Province	Native
548	Radde, 1861	RODENTIA	Cricetidae	Lasiopodomys	Lasiopodomys brandtii	Brandt's Vole	布氏田鼠	Lasiopodomys brandtii	Least concern	2020; Shaoying Liu, Zhigang Jiang; Yong Ma, Jiqi Lu, Yixin Bao	None	Non-endemic	3	Inner Mongolia	Hulun Buir City	Manzhouli City	15	1507	150781			(117.39135893, 49.5737813891)	1	1987	Preliminary study on the distribution of Brandt's vole in China and its relationship with vegetation, water and heat conditions	Native
549	Radde, 1861	RODENTIA	Cricetidae	Lasiopodomys	Lasiopodomys brandtii	Brandt's Vole	布氏田鼠	Lasiopodomys brandtii	Least concern	2020; Shaoying Liu, Zhigang Jiang; Yong Ma, Jiqi Lu, Yixin Bao	None	Non-endemic	3	Inner Mongolia	Ordos City	Otog Banner	15	1506	150624			(107.740572919, 39.2786222193)	1	1987	Preliminary study on the distribution of Brandt's vole in China and its relationship with vegetation, water and heat conditions	Native
550	Radde, 1861	RODENTIA	Cricetidae	Lasiopodomys	Lasiopodomys brandtii	Brandt's Vole	布氏田鼠	Lasiopodomys brandtii	Least concern	2020; Shaoying Liu, Zhigang Jiang; Yong Ma, Jiqi Lu, Yixin Bao	None	Non-endemic	3	Inner Mongolia	Hulun Buir City	Molidawadaur Autonomous Banner	15	1507	150722			(124.461939579, 49.099379602)	1	1987	Preliminary study on the distribution of Brandt's vole in China and its relationship with vegetation, water and heat conditions	Native
551	Radde, 1861	RODENTIA	Cricetidae	Lasiopodomys	Lasiopodomys brandtii	Brandt's Vole	布氏田鼠	Lasiopodomys brandtii	Least concern	2020; Shaoying Liu, Zhigang Jiang; Yong Ma, Jiqi Lu, Yixin Bao	None	Non-endemic	3	Inner Mongolia	Hulun Buir City	Xinbaerhuzuo Banner	15	1507	150726			(118.622947682, 48.4109093944)	1	1987	Preliminary study on the distribution of Brandt's vole in China and its relationship with vegetation, water and heat conditions	Native
552	Radde, 1861	RODENTIA	Cricetidae	Lasiopodomys	Lasiopodomys brandtii	Brandt's Vole	布氏田鼠	Lasiopodomys brandtii	Least concern	2020; Shaoying Liu, Zhigang Jiang; Yong Ma, Jiqi Lu, Yixin Bao	None	Non-endemic	3	Inner Mongolia	Ulanqab City	liangcheng County	15	1509	150925			(112.548192978, 40.4918530421)	1	1987	Preliminary study on the distribution of Brandt's vole in China and its relationship with vegetation, water and heat conditions	Native
553	Radde, 1861	RODENTIA	Cricetidae	Lasiopodomys	Lasiopodomys brandtii	Brandt's Vole	布氏田鼠	Lasiopodomys brandtii	Least concern	2020; Shaoying Liu, Zhigang Jiang; Yong Ma, Jiqi Lu, Yixin Bao	None	Non-endemic	3	Inner Mongolia	Hulun Buir City	Chenbaerhu Banner	15	1507	150725			(119.501273552, 49.5856433115)	1	1987	Preliminary study on the distribution of Brandt's vole in China and its relationship with vegetation, water and heat conditions	Native
554	Radde, 1861	RODENTIA	Cricetidae	Lasiopodomys	Lasiopodomys brandtii	Brandt's Vole	布氏田鼠	Lasiopodomys brandtii	Least concern	2020; Shaoying Liu, Zhigang Jiang; Yong Ma, Jiqi Lu, Yixin Bao	None	Non-endemic	3	Inner Mongolia	Hulun Buir City	Hailar District	15	1507	150702			(119.981512646, 49.2590409761)	1	1987	Preliminary study on the distribution of Brandt's vole in China and its relationship with vegetation, water and heat conditions	Native
555	Radde, 1861	RODENTIA	Cricetidae	Lasiopodomys	Lasiopodomys brandtii	Brandt's Vole	布氏田鼠	Lasiopodomys brandtii	Least concern	2020; Shaoying Liu, Zhigang Jiang; Yong Ma, Jiqi Lu, Yixin Bao	None	Non-endemic	3	Inner Mongolia	Hohhot City	Saihan District	15	1501	150105			(111.953289771, 40.7788218651)	1	1987	Preliminary study on the distribution of Brandt's vole in China and its relationship with vegetation, water and heat conditions	Native
556	Radde, 1861	RODENTIA	Cricetidae	Lasiopodomys	Lasiopodomys brandtii	Brandt's Vole	布氏田鼠	Lasiopodomys brandtii	Least concern	2020; Shaoying Liu, Zhigang Jiang; Yong Ma, Jiqi Lu, Yixin Bao	None	Non-endemic	3	Inner Mongolia	Hulun Buir City	Ewenki autonomous Banner	15	1507	150724			(120.058621645, 48.4915337688)	1	1987	Preliminary study on the distribution of Brandt's vole in China and its relationship with vegetation, water and heat conditions	Native
557	Radde, 1861	RODENTIA	Cricetidae	Lasiopodomys	Lasiopodomys brandtii	Brandt's Vole	布氏田鼠	Lasiopodomys brandtii	Least concern	2020; Shaoying Liu, Zhigang Jiang; Yong Ma, Jiqi Lu, Yixin Bao	None	Non-endemic	3	Inner Mongolia	Hulun Buir City	Zalantun City	15	1507	150783			(121.912424682, 47.7423274389)	1	1987	Preliminary study on the distribution of Brandt's vole in China and its relationship with vegetation, water and heat conditions	Native
558	Radde, 1861	RODENTIA	Cricetidae	Lasiopodomys	Lasiopodomys brandtii	Brandt's Vole	布氏田鼠	Lasiopodomys brandtii	Least concern	2020; Shaoying Liu, Zhigang Jiang; Yong Ma, Jiqi Lu, Yixin Bao	None	Non-endemic	3	Inner Mongolia	Hohhot City	Wuchuan County	15	1501	150125			(111.175894449, 41.113206376)	1	1987	Preliminary study on the distribution of Brandt's vole in China and its relationship with vegetation, water and heat conditions	Native
559	Radde, 1861	RODENTIA	Cricetidae	Lasiopodomys	Lasiopodomys brandtii	Brandt's Vole	布氏田鼠	Lasiopodomys brandtii	Least concern	2020; Shaoying Liu, Zhigang Jiang; Yong Ma, Jiqi Lu, Yixin Bao	None	Non-endemic	3	Inner Mongolia	Xilin Gol League	Xianghuang flag	15	1525	152528			(114.121504444, 42.3648946906)	1	1987	Preliminary study on the distribution of Brandt's vole in China and its relationship with vegetation, water and heat conditions	Native
560	Radde, 1861	RODENTIA	Cricetidae	Lasiopodomys	Lasiopodomys brandtii	Brandt's Vole	布氏田鼠	Lasiopodomys brandtii	Least concern	2020; Shaoying Liu, Zhigang Jiang; Yong Ma, Jiqi Lu, Yixin Bao	None	Non-endemic	3	Inner Mongolia	Xilin Gol League	Zhenglan Banner	15	1525	152530			(115.951379081, 42.6678788255)	1	1987	Preliminary study on the distribution of Brandt's vole in China and its relationship with vegetation, water and heat conditions	Native
561	Radde, 1861	RODENTIA	Cricetidae	Lasiopodomys	Lasiopodomys brandtii	Brandt's Vole	布氏田鼠	Lasiopodomys brandtii	Least concern	2020; Shaoying Liu, Zhigang Jiang; Yong Ma, Jiqi Lu, Yixin Bao	None	Non-endemic	3	Inner Mongolia	Chifeng City	Keshiketeng Banner	15	1504	150425			(117.39142854, 43.2307936905)	1	1987	Preliminary study on the distribution of Brandt's vole in China and its relationship with vegetation, water and heat conditions	Native
562	Radde, 1861	RODENTIA	Cricetidae	Lasiopodomys	Lasiopodomys brandtii	Brandt's Vole	布氏田鼠	Lasiopodomys brandtii	Least concern	2020; Shaoying Liu, Zhigang Jiang; Yong Ma, Jiqi Lu, Yixin Bao	None	Non-endemic	3	Inner Mongolia	Baotou City	Daerhanmaomingan union flag	15	1502	150223			(110.284505742, 41.9399638083)	1	1987	Preliminary study on the distribution of Brandt's vole in China and its relationship with vegetation, water and heat conditions	Native
563	Radde, 1861	RODENTIA	Cricetidae	Lasiopodomys	Lasiopodomys brandtii	Brandt's Vole	布氏田鼠	Lasiopodomys brandtii	Least concern	2020; Shaoying Liu, Zhigang Jiang; Yong Ma, Jiqi Lu, Yixin Bao	None	Non-endemic	3	Inner Mongolia	Hinggan League	Horqin Right Front Banner	15	1522	152221			(121.175033564, 46.3406264394)	1	1987	Preliminary study on the distribution of Brandt's vole in China and its relationship with vegetation, water and heat conditions	Native
564	Radde, 1861	RODENTIA	Cricetidae	Lasiopodomys	Lasiopodomys brandtii	Brandt's Vole	布氏田鼠	Lasiopodomys brandtii	Least concern	2020; Shaoying Liu, Zhigang Jiang; Yong Ma, Jiqi Lu, Yixin Bao	None	Non-endemic	3	Inner Mongolia	Xilin Gol League	Sunite you Banner	15	1525	152524	111°12′-114°19′	41°55′-43°49′	(112.758333333333, 42.8666666666667)	1	1990	Cluster analysis of rodent community in the eastern part of desert grassland in Inner Mongolia	Native
565	Radde, 1861	RODENTIA	Cricetidae	Lasiopodomys	Lasiopodomys brandtii	Brandt's Vole	布氏田鼠	Lasiopodomys brandtii	Least concern	2020; Shaoying Liu, Zhigang Jiang; Yong Ma, Jiqi Lu, Yixin Bao	None	Non-endemic	1	Inner Mongolia			15					(113.915704973, 44.092068826)	3	2007	Colored atlas of Chinese mammalians	Native
566	Radde, 1861	RODENTIA	Cricetidae	Lasiopodomys	Lasiopodomys brandtii	Brandt's Vole	布氏田鼠	Lasiopodomys brandtii	Least concern	2020; Shaoying Liu, Zhigang Jiang; Yong Ma, Jiqi Lu, Yixin Bao	None	Non-endemic	1	Heilongjiang			23					(127.754306844, 47.867442455)	3	2007	Colored atlas of Chinese mammalians	Native
567	Radde, 1861	RODENTIA	Cricetidae	Lasiopodomys	Lasiopodomys brandtii	Brandt's Vole	布氏田鼠	Lasiopodomys brandtii	Least concern	2020; Shaoying Liu, Zhigang Jiang; Yong Ma, Jiqi Lu, Yixin Bao	None	Non-endemic	1	Jilin			22					(126.17796656, 43.677139548)	3	2007	Colored atlas of Chinese mammalians	Native
568	Radde, 1861	RODENTIA	Cricetidae	Lasiopodomys	Lasiopodomys brandtii	Brandt's Vole	布氏田鼠	Lasiopodomys brandtii	Least concern	2020; Shaoying Liu, Zhigang Jiang; Yong Ma, Jiqi Lu, Yixin Bao	None	Non-endemic	1	Liaoning			21					(122.609354561, 41.301414265)	3	2007	Colored atlas of Chinese mammalians	Native
569	Radde, 1861	RODENTIA	Cricetidae	Lasiopodomys	Lasiopodomys brandtii	Brandt's Vole	布氏田鼠	Lasiopodomys brandtii	Least concern	2020; Shaoying Liu, Zhigang Jiang; Yong Ma, Jiqi Lu, Yixin Bao	None	Non-endemic	1	Hebei			13					(116.135723195, 39.561512217)	3	2007	Colored atlas of Chinese mammalians	Native
570	Radde, 1861	RODENTIA	Cricetidae	Lasiopodomys	Lasiopodomys brandtii	Brandt's Vole	布氏田鼠	Lasiopodomys brandtii	Least concern	2020; Shaoying Liu, Zhigang Jiang; Yong Ma, Jiqi Lu, Yixin Bao	None	Non-endemic	3	Inner Mongolia	Hinggan League	Tuquan County	15	1522	152224			(121.520242715, 45.6275984732)	5	1980	Field survey data	Native
571	Radde, 1861	RODENTIA	Cricetidae	Lasiopodomys	Lasiopodomys brandtii	Brandt's Vole	布氏田鼠	Lasiopodomys brandtii	Least concern	2020; Shaoying Liu, Zhigang Jiang; Yong Ma, Jiqi Lu, Yixin Bao	None	Non-endemic	3	Inner Mongolia	Tongliao City	Zhalute Banner	15	1505	150526			(120.612966775, 44.8075432817)	5	1980	Field survey data	Native
572	Radde, 1861	RODENTIA	Cricetidae	Lasiopodomys	Lasiopodomys brandtii	Brandt's Vole	布氏田鼠	Lasiopodomys brandtii	Least concern	2020; Shaoying Liu, Zhigang Jiang; Yong Ma, Jiqi Lu, Yixin Bao	None	Non-endemic	3	Inner Mongolia	Hinggan League	Horqin Right Wing Middle Banner	15	1522	152222			(121.137131326, 45.2664239145)	5	1980	Field survey data	Native
573	Radde, 1861	RODENTIA	Cricetidae	Lasiopodomys	Lasiopodomys brandtii	Brandt's Vole	布氏田鼠	Lasiopodomys brandtii	Least concern	2020; Shaoying Liu, Zhigang Jiang; Yong Ma, Jiqi Lu, Yixin Bao	None	Non-endemic	2	Inner Mongolia	Tongliao City		15	1505				(121.56966835, 43.830910561)	5	1980	Field survey data	Native
574	Radde, 1861	RODENTIA	Cricetidae	Lasiopodomys	Lasiopodomys brandtii	Brandt's Vole	布氏田鼠	Lasiopodomys brandtii	Least concern	2020; Shaoying Liu, Zhigang Jiang; Yong Ma, Jiqi Lu, Yixin Bao	None	Non-endemic	2	Inner Mongolia	Xilin Gol League		15	1525				(115.513617741, 44.19587502)	5	1980	Field survey data	Native
575	Radde, 1861	RODENTIA	Cricetidae	Lasiopodomys	Lasiopodomys brandtii	Brandt's Vole	布氏田鼠	Lasiopodomys brandtii	Least concern	2020; Shaoying Liu, Zhigang Jiang; Yong Ma, Jiqi Lu, Yixin Bao	None	Non-endemic	3	Inner Mongolia	Xilin Gol League	Sunit Left Banner	15	1525	152523			(113.155944799, 44.0118343987)	5	1980	Field survey data	Native
576	Radde, 1861	RODENTIA	Cricetidae	Lasiopodomys	Lasiopodomys brandtii	Brandt's Vole	布氏田鼠	Lasiopodomys brandtii	Least concern	2020; Shaoying Liu, Zhigang Jiang; Yong Ma, Jiqi Lu, Yixin Bao	None	Non-endemic	3	Inner Mongolia	Xilin Gol League	Taipusi Banner	15	1525	152527			(115.296045783, 41.8974169567)	5	1980	Field survey data	Native
577	Radde, 1861	RODENTIA	Cricetidae	Lasiopodomys	Lasiopodomys brandtii	Brandt's Vole	布氏田鼠	Lasiopodomys brandtii	Least concern	2020; Shaoying Liu, Zhigang Jiang; Yong Ma, Jiqi Lu, Yixin Bao	None	Non-endemic	3	Inner Mongolia	Xilin Gol League	East Ujim Bannern Banner	15	1525	152525			(117.765482994, 45.8206043656)	5	1980	Field survey data	Native
578	Radde, 1861	RODENTIA	Cricetidae	Lasiopodomys	Lasiopodomys brandtii	Brandt's Vole	布氏田鼠	Lasiopodomys brandtii	Least concern	2020; Shaoying Liu, Zhigang Jiang; Yong Ma, Jiqi Lu, Yixin Bao	None	Non-endemic	3	Inner Mongolia	Xilin Gol League	Xiujim Bannern Banner	15	1525	152526			(117.823784306, 44.7332023373)	5	1980	Field survey data	Native
579	Radde, 1861	RODENTIA	Cricetidae	Lasiopodomys	Lasiopodomys brandtii	Brandt's Vole	布氏田鼠	Lasiopodomys brandtii	Least concern	2020; Shaoying Liu, Zhigang Jiang; Yong Ma, Jiqi Lu, Yixin Bao	None	Non-endemic	3	Hebei	Zhangjiakou City	Guyuan County	13	1307	130724			(115.637691088, 41.5777455947)	5	1980	Field survey data	Native
580	Radde, 1861	RODENTIA	Cricetidae	Lasiopodomys	Lasiopodomys brandtii	Brandt's Vole	布氏田鼠	Lasiopodomys brandtii	Least concern	2020; Shaoying Liu, Zhigang Jiang; Yong Ma, Jiqi Lu, Yixin Bao	None	Non-endemic	2	Hebei	Zhangjiakou City		13	1307				(115.02797944, 40.869918494)	5	1980	Field survey data	Native
581	Radde, 1861	RODENTIA	Cricetidae	Lasiopodomys	Lasiopodomys brandtii	Brandt's Vole	布氏田鼠	Lasiopodomys brandtii	Least concern	2020; Shaoying Liu, Zhigang Jiang; Yong Ma, Jiqi Lu, Yixin Bao	None	Non-endemic	3	Hebei	Zhangjiakou City	Shangyi County	13	1307	130725			(114.145272953, 41.1179222953)	5	1980	Field survey data	Native
582	Radde, 1861	RODENTIA	Cricetidae	Lasiopodomys	Lasiopodomys brandtii	Brandt's Vole	布氏田鼠	Lasiopodomys brandtii	Least concern	2020; Shaoying Liu, Zhigang Jiang; Yong Ma, Jiqi Lu, Yixin Bao	None	Non-endemic	3	Hebei	Zhangjiakou City	Zhangbei County	13	1307	130722			(114.768078781, 41.2921523756)	5	1980	Field survey data	Native
583	Radde, 1861	RODENTIA	Cricetidae	Lasiopodomys	Lasiopodomys brandtii	Brandt's Vole	布氏田鼠	Lasiopodomys brandtii	Least concern	2020; Shaoying Liu, Zhigang Jiang; Yong Ma, Jiqi Lu, Yixin Bao	None	Non-endemic	3	Hebei	Chengde City	Weichang Manchu and Mongolian Autonomous County	13	1308	130828			(117.52771935, 42.1143403047)	5	1980	Field survey data	Native
584	Radde, 1861	RODENTIA	Cricetidae	Lasiopodomys	Lasiopodomys brandtii	Brandt's Vole	布氏田鼠	Lasiopodomys brandtii	Least concern	2020; Shaoying Liu, Zhigang Jiang; Yong Ma, Jiqi Lu, Yixin Bao	None	Non-endemic	3	Inner Mongolia	Chifeng City	Bahrain Left Banner	15	1504	150422			(119.279886083, 44.2117876699)	5	1980	Field survey data	Native
585	Radde, 1861	RODENTIA	Cricetidae	Lasiopodomys	Lasiopodomys brandtii	Brandt's Vole	布氏田鼠	Lasiopodomys brandtii	Least concern	2020; Shaoying Liu, Zhigang Jiang; Yong Ma, Jiqi Lu, Yixin Bao	None	Non-endemic	3	Inner Mongolia	Chifeng City	Bahrain Right Banner	15	1504	150423			(118.952681876, 43.6851026839)	5	1980	Field survey data	Native
586	Radde, 1861	RODENTIA	Cricetidae	Lasiopodomys	Lasiopodomys brandtii	Brandt's Vole	布氏田鼠	Lasiopodomys brandtii	Least concern	2020; Shaoying Liu, Zhigang Jiang; Yong Ma, Jiqi Lu, Yixin Bao	None	Non-endemic	3	Inner Mongolia	Chifeng City	Arhor Bannern Banner	15	1504	150421			(120.080426073, 44.1725174186)	5	1980	Field survey data	Native
587	Radde, 1861	RODENTIA	Cricetidae	Lasiopodomys	Lasiopodomys brandtii	Brandt's Vole	布氏田鼠	Lasiopodomys brandtii	Least concern	2020; Shaoying Liu, Zhigang Jiang; Yong Ma, Jiqi Lu, Yixin Bao	None	Non-endemic	3	Inner Mongolia	Chifeng City	Linxi County	15	1504	150424			(118.110857726, 43.7746639599)	5	1980	Field survey data	Native
588	Berkenhout, 1769	RODENTIA	Muridae	Rattus	Rattus norvegicus	Brown rat	褐家鼠	Common rat	Least concern	2020, Shaoying Liu, Zhigang Jiang; Yong Ma, Yixin Bao	None	Non-endemic	3	Jiangxi	Nanchang City	Donghu District	36	3601	360102			(115.899047873, 28.7057502441)	1	1989	Rodent Fauna in Jiangxi Province and comparison with some provinces (cities) in China	Native
589	Berkenhout, 1769	RODENTIA	Muridae	Rattus	Rattus norvegicus	Brown rat	褐家鼠	Common rat	Least concern	2020, Shaoying Liu, Zhigang Jiang; Yong Ma, Yixin Bao	None	Non-endemic	3	Jiangxi	Nanchang City	Xihu District	36	3601	330106			(120.078917775, 30.2037044817)	1	1989	Rodent Fauna in Jiangxi Province and comparison with some provinces (cities) in China	Native
590	Berkenhout, 1769	RODENTIA	Muridae	Rattus	Rattus norvegicus	Brown rat	褐家鼠	Common rat	Least concern	2020, Shaoying Liu, Zhigang Jiang; Yong Ma, Yixin Bao	None	Non-endemic	3	Jiangxi	Nanchang City	Qingyunpu District	36	3601	360104			(115.913502688, 28.6348542799)	1	1989	Rodent Fauna in Jiangxi Province and comparison with some provinces (cities) in China	Native
591	Berkenhout, 1769	RODENTIA	Muridae	Rattus	Rattus norvegicus	Brown rat	褐家鼠	Common rat	Least concern	2020, Shaoying Liu, Zhigang Jiang; Yong Ma, Yixin Bao	None	Non-endemic	3	Jiangxi	Nanchang City	Wanli District	36	3601	360105			(115.732893762, 28.7927541653)	1	1989	Rodent Fauna in Jiangxi Province and comparison with some provinces (cities) in China	Native
592	Berkenhout, 1769	RODENTIA	Muridae	Rattus	Rattus norvegicus	Brown rat	褐家鼠	Common rat	Least concern	2020, Shaoying Liu, Zhigang Jiang; Yong Ma, Yixin Bao	None	Non-endemic	3	Jiangxi	Nanchang City	Qingshan Lake District	36	3601	360111			(115.91404191, 28.7175938889)	1	1989	Rodent Fauna in Jiangxi Province and comparison with some provinces (cities) in China	Native
593	Berkenhout, 1769	RODENTIA	Muridae	Rattus	Rattus norvegicus	Brown rat	褐家鼠	Common rat	Least concern	2020, Shaoying Liu, Zhigang Jiang; Yong Ma, Yixin Bao	None	Non-endemic	3	Jiangxi	Nanchang City	Nanchang County	36	3601	360121			(116.063351326, 28.6290657993)	1	1989	Rodent Fauna in Jiangxi Province and comparison with some provinces (cities) in China	Native
594	Berkenhout, 1769	RODENTIA	Muridae	Rattus	Rattus norvegicus	Brown rat	褐家鼠	Common rat	Least concern	2020, Shaoying Liu, Zhigang Jiang; Yong Ma, Yixin Bao	None	Non-endemic	3	Jiangxi	Nanchang City	Anyi County	36	3601	360123			(115.5858264, 28.8334304112)	1	1989	Rodent Fauna in Jiangxi Province and comparison with some provinces (cities) in China	Native
595	Berkenhout, 1769	RODENTIA	Muridae	Rattus	Rattus norvegicus	Brown rat	褐家鼠	Common rat	Least concern	2020, Shaoying Liu, Zhigang Jiang; Yong Ma, Yixin Bao	None	Non-endemic	3	Jiangxi	Nanchang City	Jinxian County	36	3601	360124			(116.30405269, 28.4401379431)	1	1989	Rodent Fauna in Jiangxi Province and comparison with some provinces (cities) in China	Native
596	Berkenhout, 1769	RODENTIA	Muridae	Rattus	Rattus norvegicus	Brown rat	褐家鼠	Common rat	Least concern	2020, Shaoying Liu, Zhigang Jiang; Yong Ma, Yixin Bao	None	Non-endemic	3	Jiangxi	Jingdezhen City	Changjiang District	36	3602	360202			(117.140493635, 29.2435602549)	1	1989	Rodent Fauna in Jiangxi Province and comparison with some provinces (cities) in China	Native
597	Berkenhout, 1769	RODENTIA	Muridae	Rattus	Rattus norvegicus	Brown rat	褐家鼠	Common rat	Least concern	2020, Shaoying Liu, Zhigang Jiang; Yong Ma, Yixin Bao	None	Non-endemic	3	Jiangxi	Jingdezhen City	Zhushan District	36	3602	360203			(117.2220996, 29.2851287505)	1	1989	Rodent Fauna in Jiangxi Province and comparison with some provinces (cities) in China	Native
598	Berkenhout, 1769	RODENTIA	Muridae	Rattus	Rattus norvegicus	Brown rat	褐家鼠	Common rat	Least concern	2020, Shaoying Liu, Zhigang Jiang; Yong Ma, Yixin Bao	None	Non-endemic	3	Jiangxi	Jingdezhen City	Fuliang County	36	3602	360222			(117.286026603, 29.5569781241)	1	1989	Rodent Fauna in Jiangxi Province and comparison with some provinces (cities) in China	Native
599	Berkenhout, 1769	RODENTIA	Muridae	Rattus	Rattus norvegicus	Brown rat	褐家鼠	Common rat	Least concern	2020, Shaoying Liu, Zhigang Jiang; Yong Ma, Yixin Bao	None	Non-endemic	3	Jiangxi	Jingdezhen City	Leping City	36	3602	360281			(117.264179809, 28.9736120168)	1	1989	Rodent Fauna in Jiangxi Province and comparison with some provinces (cities) in China	Native
600	Berkenhout, 1769	RODENTIA	Muridae	Rattus	Rattus norvegicus	Brown rat	褐家鼠	Common rat	Least concern	2020, Shaoying Liu, Zhigang Jiang; Yong Ma, Yixin Bao	None	Non-endemic	3	Jiangxi	Pingxiang City	Anyuan District	36	3603	360302			(113.869762884, 27.639984087)	1	1989	Rodent Fauna in Jiangxi Province and comparison with some provinces (cities) in China	Native
601	Berkenhout, 1769	RODENTIA	Muridae	Rattus	Rattus norvegicus	Brown rat	褐家鼠	Common rat	Least concern	2020, Shaoying Liu, Zhigang Jiang; Yong Ma, Yixin Bao	None	Non-endemic	3	Jiangxi	Pingxiang City	Xiangdong District	36	3603	360313			(113.717818691, 27.5195029611)	1	1989	Rodent Fauna in Jiangxi Province and comparison with some provinces (cities) in China	Native
602	Berkenhout, 1769	RODENTIA	Muridae	Rattus	Rattus norvegicus	Brown rat	褐家鼠	Common rat	Least concern	2020, Shaoying Liu, Zhigang Jiang; Yong Ma, Yixin Bao	None	Non-endemic	3	Jiangxi	Pingxiang City	Lianhua County	36	3603	360321			(113.949571403, 27.2328167161)	1	1989	Rodent Fauna in Jiangxi Province and comparison with some provinces (cities) in China	Native
603	Berkenhout, 1769	RODENTIA	Muridae	Rattus	Rattus norvegicus	Brown rat	褐家鼠	Common rat	Least concern	2020, Shaoying Liu, Zhigang Jiang; Yong Ma, Yixin Bao	None	Non-endemic	3	Jiangxi	Pingxiang City	Shangli County	36	3603	360322			(113.861577687, 27.8322678821)	1	1989	Rodent Fauna in Jiangxi Province and comparison with some provinces (cities) in China	Native
604	Berkenhout, 1769	RODENTIA	Muridae	Rattus	Rattus norvegicus	Brown rat	褐家鼠	Common rat	Least concern	2020, Shaoying Liu, Zhigang Jiang; Yong Ma, Yixin Bao	None	Non-endemic	3	Jiangxi	Pingxiang City	Luxi County	36	3603	360323			(114.06405323, 27.5822111919)	1	1989	Rodent Fauna in Jiangxi Province and comparison with some provinces (cities) in China	Native
605	Berkenhout, 1769	RODENTIA	Muridae	Rattus	Rattus norvegicus	Brown rat	褐家鼠	Common rat	Least concern	2020, Shaoying Liu, Zhigang Jiang; Yong Ma, Yixin Bao	None	Non-endemic	3	Jiangxi	Jiujiang City	Lushan District	36	3604	360402			(116.036963048, 29.6409331004)	1	1989	Rodent Fauna in Jiangxi Province and comparison with some provinces (cities) in China	Native
606	Berkenhout, 1769	RODENTIA	Muridae	Rattus	Rattus norvegicus	Brown rat	褐家鼠	Common rat	Least concern	2020, Shaoying Liu, Zhigang Jiang; Yong Ma, Yixin Bao	None	Non-endemic	3	Jiangxi	Jiujiang City	Jiujiang County	36	3604	360421			(115.804432524, 29.6298755472)	1	1989	Rodent Fauna in Jiangxi Province and comparison with some provinces (cities) in China	Native
607	Berkenhout, 1769	RODENTIA	Muridae	Rattus	Rattus norvegicus	Brown rat	褐家鼠	Common rat	Least concern	2020, Shaoying Liu, Zhigang Jiang; Yong Ma, Yixin Bao	None	Non-endemic	3	Jiangxi	Jiujiang City	Wuning County	36	3604	360423			(115.00758369, 29.2678199057)	1	1989	Rodent Fauna in Jiangxi Province and comparison with some provinces (cities) in China	Native
608	Berkenhout, 1769	RODENTIA	Muridae	Rattus	Rattus norvegicus	Brown rat	褐家鼠	Common rat	Least concern	2020, Shaoying Liu, Zhigang Jiang; Yong Ma, Yixin Bao	None	Non-endemic	3	Jiangxi	Jiujiang City	Xiushui County	36	3604	360424			(114.435857141, 29.0026260871)	1	1989	Rodent Fauna in Jiangxi Province and comparison with some provinces (cities) in China	Native
609	Berkenhout, 1769	RODENTIA	Muridae	Rattus	Rattus norvegicus	Brown rat	褐家鼠	Common rat	Least concern	2020, Shaoying Liu, Zhigang Jiang; Yong Ma, Yixin Bao	None	Non-endemic	3	Jiangxi	Jiujiang City	Yongxiu County	36	3604	360425			(115.731714106, 29.1407938152)	1	1989	Rodent Fauna in Jiangxi Province and comparison with some provinces (cities) in China	Native
610	Berkenhout, 1769	RODENTIA	Muridae	Rattus	Rattus norvegicus	Brown rat	褐家鼠	Common rat	Least concern	2020, Shaoying Liu, Zhigang Jiang; Yong Ma, Yixin Bao	None	Non-endemic	3	Jiangxi	Jiujiang City	Dean County	36	3604	360426			(115.614564099, 29.4151652371)	1	1989	Rodent Fauna in Jiangxi Province and comparison with some provinces (cities) in China	Native
611	Berkenhout, 1769	RODENTIA	Muridae	Rattus	Rattus norvegicus	Brown rat	褐家鼠	Common rat	Least concern	2020, Shaoying Liu, Zhigang Jiang; Yong Ma, Yixin Bao	None	Non-endemic	3	Jiangxi	Jiujiang City	Xingzi County	36	3604	360427			(115.970678479, 29.3791807309)	1	1989	Rodent Fauna in Jiangxi Province and comparison with some provinces (cities) in China	Native
612	Berkenhout, 1769	RODENTIA	Muridae	Rattus	Rattus norvegicus	Brown rat	褐家鼠	Common rat	Least concern	2020, Shaoying Liu, Zhigang Jiang; Yong Ma, Yixin Bao	None	Non-endemic	3	Jiangxi	Jiujiang City	Duchang County	36	3604	360428			(116.329177658, 29.3332780705)	1	1989	Rodent Fauna in Jiangxi Province and comparison with some provinces (cities) in China	Native
613	Berkenhout, 1769	RODENTIA	Muridae	Rattus	Rattus norvegicus	Brown rat	褐家鼠	Common rat	Least concern	2020, Shaoying Liu, Zhigang Jiang; Yong Ma, Yixin Bao	None	Non-endemic	3	Jiangxi	Jiujiang City	Hukou County	36	3604	360429			(116.282034856, 29.6739057722)	1	1989	Rodent Fauna in Jiangxi Province and comparison with some provinces (cities) in China	Native
614	Berkenhout, 1769	RODENTIA	Muridae	Rattus	Rattus norvegicus	Brown rat	褐家鼠	Common rat	Least concern	2020, Shaoying Liu, Zhigang Jiang; Yong Ma, Yixin Bao	None	Non-endemic	3	Jiangxi	Jiujiang City	Pengze County	36	3604	360430			(116.616757974, 29.8295272881)	1	1989	Rodent Fauna in Jiangxi Province and comparison with some provinces (cities) in China	Native
615	Berkenhout, 1769	RODENTIA	Muridae	Rattus	Rattus norvegicus	Brown rat	褐家鼠	Common rat	Least concern	2020, Shaoying Liu, Zhigang Jiang; Yong Ma, Yixin Bao	None	Non-endemic	3	Jiangxi	Jiujiang City	Ruichang City	36	3604	360481			(115.476726247, 29.6337010721)	1	1989	Rodent Fauna in Jiangxi Province and comparison with some provinces (cities) in China	Native
616	Berkenhout, 1769	RODENTIA	Muridae	Rattus	Rattus norvegicus	Brown rat	褐家鼠	Common rat	Least concern	2020, Shaoying Liu, Zhigang Jiang; Yong Ma, Yixin Bao	None	Non-endemic	3	Jiangxi	Xinyu City	Yushui District	36	3605	360502			(114.989735143, 27.8540199131)	1	1989	Rodent Fauna in Jiangxi Province and comparison with some provinces (cities) in China	Native
617	Berkenhout, 1769	RODENTIA	Muridae	Rattus	Rattus norvegicus	Brown rat	褐家鼠	Common rat	Least concern	2020, Shaoying Liu, Zhigang Jiang; Yong Ma, Yixin Bao	None	Non-endemic	3	Jiangxi	Xinyu City	Fenyi County	36	3605	360521			(114.665690977, 27.8473198963)	1	1989	Rodent Fauna in Jiangxi Province and comparison with some provinces (cities) in China	Native
618	Berkenhout, 1769	RODENTIA	Muridae	Rattus	Rattus norvegicus	Brown rat	褐家鼠	Common rat	Least concern	2020, Shaoying Liu, Zhigang Jiang; Yong Ma, Yixin Bao	None	Non-endemic	3	Jiangxi	Yingtan City	Yuehu District	36	3606	360602			(117.050452542, 28.2542800441)	1	1989	Rodent Fauna in Jiangxi Province and comparison with some provinces (cities) in China	Native
619	Berkenhout, 1769	RODENTIA	Muridae	Rattus	Rattus norvegicus	Brown rat	褐家鼠	Common rat	Least concern	2020, Shaoying Liu, Zhigang Jiang; Yong Ma, Yixin Bao	None	Non-endemic	3	Jiangxi	Yingtan City	Yujiang County	36	3606	360622			(116.915334123, 28.3296601937)	1	1989	Rodent Fauna in Jiangxi Province and comparison with some provinces (cities) in China	Native
620	Berkenhout, 1769	RODENTIA	Muridae	Rattus	Rattus norvegicus	Brown rat	褐家鼠	Common rat	Least concern	2020, Shaoying Liu, Zhigang Jiang; Yong Ma, Yixin Bao	None	Non-endemic	3	Jiangxi	Yingtan City	Guixi City	36	3606	360681			(117.186451529, 28.1985359255)	1	1989	Rodent Fauna in Jiangxi Province and comparison with some provinces (cities) in China	Native
621	Berkenhout, 1769	RODENTIA	Muridae	Rattus	Rattus norvegicus	Brown rat	褐家鼠	Common rat	Least concern	2020, Shaoying Liu, Zhigang Jiang; Yong Ma, Yixin Bao	None	Non-endemic	3	Jiangxi	Ganzhou City	Zhanggong District	36	3607	360702			(114.909707249, 25.8307277074)	1	1989	Rodent Fauna in Jiangxi Province and comparison with some provinces (cities) in China	Native
622	Berkenhout, 1769	RODENTIA	Muridae	Rattus	Rattus norvegicus	Brown rat	褐家鼠	Common rat	Least concern	2020, Shaoying Liu, Zhigang Jiang; Yong Ma, Yixin Bao	None	Non-endemic	3	Jiangxi	Ganzhou City	Ganxian County	36	3607	360721			(115.058055886, 25.89614334)	1	1989	Rodent Fauna in Jiangxi Province and comparison with some provinces (cities) in China	Native
623	Berkenhout, 1769	RODENTIA	Muridae	Rattus	Rattus norvegicus	Brown rat	褐家鼠	Common rat	Least concern	2020, Shaoying Liu, Zhigang Jiang; Yong Ma, Yixin Bao	None	Non-endemic	3	Jiangxi	Ganzhou City	Xinfeng County	36	3607	360722			(114.970936978, 25.2846156025)	1	1989	Rodent Fauna in Jiangxi Province and comparison with some provinces (cities) in China	Native
624	Berkenhout, 1769	RODENTIA	Muridae	Rattus	Rattus norvegicus	Brown rat	褐家鼠	Common rat	Least concern	2020, Shaoying Liu, Zhigang Jiang; Yong Ma, Yixin Bao	None	Non-endemic	3	Jiangxi	Ganzhou City	Dayu County	36	3607	360723			(114.366858733, 25.4541863448)	1	1989	Rodent Fauna in Jiangxi Province and comparison with some provinces (cities) in China	Native
625	Berkenhout, 1769	RODENTIA	Muridae	Rattus	Rattus norvegicus	Brown rat	褐家鼠	Common rat	Least concern	2020, Shaoying Liu, Zhigang Jiang; Yong Ma, Yixin Bao	None	Non-endemic	3	Jiangxi	Ganzhou City	Anyuan County	36	3607	360726			(115.381947152, 25.2346980224)	1	1989	Rodent Fauna in Jiangxi Province and comparison with some provinces (cities) in China	Native
626	Berkenhout, 1769	RODENTIA	Muridae	Rattus	Rattus norvegicus	Brown rat	褐家鼠	Common rat	Least concern	2020, Shaoying Liu, Zhigang Jiang; Yong Ma, Yixin Bao	None	Non-endemic	3	Jiangxi	Ganzhou City	Longnan County	36	3607	360727			(114.711189377, 24.7620731865)	1	1989	Rodent Fauna in Jiangxi Province and comparison with some provinces (cities) in China	Native
627	Berkenhout, 1769	RODENTIA	Muridae	Rattus	Rattus norvegicus	Brown rat	褐家鼠	Common rat	Least concern	2020, Shaoying Liu, Zhigang Jiang; Yong Ma, Yixin Bao	None	Non-endemic	3	Jiangxi	Ganzhou City	Dingnan County	36	3607	360728			(115.076490268, 24.8277165223)	1	1989	Rodent Fauna in Jiangxi Province and comparison with some provinces (cities) in China	Native
628	Berkenhout, 1769	RODENTIA	Muridae	Rattus	Rattus norvegicus	Brown rat	褐家鼠	Common rat	Least concern	2020, Shaoying Liu, Zhigang Jiang; Yong Ma, Yixin Bao	None	Non-endemic	3	Jiangxi	Ganzhou City	Quannan County	36	3607	360729			(114.501293109, 24.8509861991)	1	1989	Rodent Fauna in Jiangxi Province and comparison with some provinces (cities) in China	Native
629	Berkenhout, 1769	RODENTIA	Muridae	Rattus	Rattus norvegicus	Brown rat	褐家鼠	Common rat	Least concern	2020, Shaoying Liu, Zhigang Jiang; Yong Ma, Yixin Bao	None	Non-endemic	3	Jiangxi	Ganzhou City	Ningdu County	36	3607	360730			(116.00527807, 26.5911685679)	1	1989	Rodent Fauna in Jiangxi Province and comparison with some provinces (cities) in China	Native
630	Berkenhout, 1769	RODENTIA	Muridae	Rattus	Rattus norvegicus	Brown rat	褐家鼠	Common rat	Least concern	2020, Shaoying Liu, Zhigang Jiang; Yong Ma, Yixin Bao	None	Non-endemic	3	Jiangxi	Ganzhou City	Yudu County	36	3607	360731			(115.49742428, 25.9415528505)	1	1989	Rodent Fauna in Jiangxi Province and comparison with some provinces (cities) in China	Native
631	Berkenhout, 1769	RODENTIA	Muridae	Rattus	Rattus norvegicus	Brown rat	褐家鼠	Common rat	Least concern	2020, Shaoying Liu, Zhigang Jiang; Yong Ma, Yixin Bao	None	Non-endemic	3	Jiangxi	Ganzhou City	Xingguo County	36	3607	360732			(115.436151833, 26.4273388846)	1	1989	Rodent Fauna in Jiangxi Province and comparison with some provinces (cities) in China	Native
632	Berkenhout, 1769	RODENTIA	Muridae	Rattus	Rattus norvegicus	Brown rat	褐家鼠	Common rat	Least concern	2020, Shaoying Liu, Zhigang Jiang; Yong Ma, Yixin Bao	None	Non-endemic	3	Jiangxi	Ganzhou City	Huichang County	36	3607	360733			(115.753252416, 25.5055854097)	1	1989	Rodent Fauna in Jiangxi Province and comparison with some provinces (cities) in China	Native
633	Berkenhout, 1769	RODENTIA	Muridae	Rattus	Rattus norvegicus	Brown rat	褐家鼠	Common rat	Least concern	2020, Shaoying Liu, Zhigang Jiang; Yong Ma, Yixin Bao	None	Non-endemic	3	Jiangxi	Ganzhou City	Xunwu County	36	3607	360734			(115.647336154, 24.8978429505)	1	1989	Rodent Fauna in Jiangxi Province and comparison with some provinces (cities) in China	Native
634	Berkenhout, 1769	RODENTIA	Muridae	Rattus	Rattus norvegicus	Brown rat	褐家鼠	Common rat	Least concern	2020, Shaoying Liu, Zhigang Jiang; Yong Ma, Yixin Bao	None	Non-endemic	3	Jiangxi	Ganzhou City	shicheng County	36	3607	360735			(116.368127334, 26.3085565962)	1	1989	Rodent Fauna in Jiangxi Province and comparison with some provinces (cities) in China	Native
635	Berkenhout, 1769	RODENTIA	Muridae	Rattus	Rattus norvegicus	Brown rat	褐家鼠	Common rat	Least concern	2020, Shaoying Liu, Zhigang Jiang; Yong Ma, Yixin Bao	None	Non-endemic	3	Jiangxi	Ganzhou City	Ruijin City	36	3607	360781			(115.973428483, 25.9203339216)	1	1989	Rodent Fauna in Jiangxi Province and comparison with some provinces (cities) in China	Native
636	Berkenhout, 1769	RODENTIA	Muridae	Rattus	Rattus norvegicus	Brown rat	褐家鼠	Common rat	Least concern	2020, Shaoying Liu, Zhigang Jiang; Yong Ma, Yixin Bao	None	Non-endemic	3	Jiangxi	Ganzhou City	Nankang District	36	3607	360703			(114.691135987, 25.8425092531)	1	1989	Rodent Fauna in Jiangxi Province and comparison with some provinces (cities) in China	Native
637	Berkenhout, 1769	RODENTIA	Muridae	Rattus	Rattus norvegicus	Brown rat	褐家鼠	Common rat	Least concern	2020, Shaoying Liu, Zhigang Jiang; Yong Ma, Yixin Bao	None	Non-endemic	3	Jiangxi	Ji'an City	Jizhou District	36	3608	360802			(114.940626642, 27.1640842629)	1	1989	Rodent Fauna in Jiangxi Province and comparison with some provinces (cities) in China	Native
638	Berkenhout, 1769	RODENTIA	Muridae	Rattus	Rattus norvegicus	Brown rat	褐家鼠	Common rat	Least concern	2020, Shaoying Liu, Zhigang Jiang; Yong Ma, Yixin Bao	None	Non-endemic	3	Jiangxi	Ji'an City	Qingyuan District	36	3608	360803			(115.214656877, 26.907493173)	1	1989	Rodent Fauna in Jiangxi Province and comparison with some provinces (cities) in China	Native
639	Berkenhout, 1769	RODENTIA	Muridae	Rattus	Rattus norvegicus	Brown rat	褐家鼠	Common rat	Least concern	2020, Shaoying Liu, Zhigang Jiang; Yong Ma, Yixin Bao	None	Non-endemic	3	Jiangxi	Ji'an City	Ji'an County	36	3608	360821			(114.732197573, 27.1441979712)	1	1989	Rodent Fauna in Jiangxi Province and comparison with some provinces (cities) in China	Native
640	Berkenhout, 1769	RODENTIA	Muridae	Rattus	Rattus norvegicus	Brown rat	褐家鼠	Common rat	Least concern	2020, Shaoying Liu, Zhigang Jiang; Yong Ma, Yixin Bao	None	Non-endemic	3	Jiangxi	Ji'an City	Jishui County	36	3608	360822			(115.244356022, 27.2029466203)	1	1989	Rodent Fauna in Jiangxi Province and comparison with some provinces (cities) in China	Native
641	Berkenhout, 1769	RODENTIA	Muridae	Rattus	Rattus norvegicus	Brown rat	褐家鼠	Common rat	Least concern	2020, Shaoying Liu, Zhigang Jiang; Yong Ma, Yixin Bao	None	Non-endemic	3	Jiangxi	Ji'an City	Xiajiang County	36	3608	360823			(115.193560314, 27.5949443447)	1	1989	Rodent Fauna in Jiangxi Province and comparison with some provinces (cities) in China	Native
642	Berkenhout, 1769	RODENTIA	Muridae	Rattus	Rattus norvegicus	Brown rat	褐家鼠	Common rat	Least concern	2020, Shaoying Liu, Zhigang Jiang; Yong Ma, Yixin Bao	None	Non-endemic	3	Jiangxi	Ji'an City	Xingan County	36	3608	360824			(115.49341944, 27.7419417789)	1	1989	Rodent Fauna in Jiangxi Province and comparison with some provinces (cities) in China	Native
643	Berkenhout, 1769	RODENTIA	Muridae	Rattus	Rattus norvegicus	Brown rat	褐家鼠	Common rat	Least concern	2020, Shaoying Liu, Zhigang Jiang; Yong Ma, Yixin Bao	None	Non-endemic	3	Jiangxi	Ji'an City	Yongfeng County	36	3608	360825			(115.58347272, 27.0984012786)	1	1989	Rodent Fauna in Jiangxi Province and comparison with some provinces (cities) in China	Native
644	Berkenhout, 1769	RODENTIA	Muridae	Rattus	Rattus norvegicus	Brown rat	褐家鼠	Common rat	Least concern	2020, Shaoying Liu, Zhigang Jiang; Yong Ma, Yixin Bao	None	Non-endemic	3	Jiangxi	Ji'an City	taihe County	36	3608	360826			(114.893407212, 26.7475713572)	1	1989	Rodent Fauna in Jiangxi Province and comparison with some provinces (cities) in China	Native
645	Berkenhout, 1769	RODENTIA	Muridae	Rattus	Rattus norvegicus	Brown rat	褐家鼠	Common rat	Least concern	2020, Shaoying Liu, Zhigang Jiang; Yong Ma, Yixin Bao	None	Non-endemic	3	Jiangxi	Ji'an City	Suichuan County	36	3608	360827			(114.363679845, 26.3447668741)	1	1989	Rodent Fauna in Jiangxi Province and comparison with some provinces (cities) in China	Native
646	Berkenhout, 1769	RODENTIA	Muridae	Rattus	Rattus norvegicus	Brown rat	褐家鼠	Common rat	Least concern	2020, Shaoying Liu, Zhigang Jiang; Yong Ma, Yixin Bao	None	Non-endemic	3	Jiangxi	Ji'an City	Wan'an County	36	3608	360828			(114.815566173, 26.4425619751)	1	1989	Rodent Fauna in Jiangxi Province and comparison with some provinces (cities) in China	Native
647	Berkenhout, 1769	RODENTIA	Muridae	Rattus	Rattus norvegicus	Brown rat	褐家鼠	Common rat	Least concern	2020, Shaoying Liu, Zhigang Jiang; Yong Ma, Yixin Bao	None	Non-endemic	3	Jiangxi	Ji'an City	Anfu County	36	3608	360829			(114.441617031, 27.3642300093)	1	1989	Rodent Fauna in Jiangxi Province and comparison with some provinces (cities) in China	Native
648	Berkenhout, 1769	RODENTIA	Muridae	Rattus	Rattus norvegicus	Brown rat	褐家鼠	Common rat	Least concern	2020, Shaoying Liu, Zhigang Jiang; Yong Ma, Yixin Bao	None	Non-endemic	3	Jiangxi	Ji'an City	yongxin County	36	3608	360830			(114.173441468, 26.9782785193)	1	1989	Rodent Fauna in Jiangxi Province and comparison with some provinces (cities) in China	Native
649	Berkenhout, 1769	RODENTIA	Muridae	Rattus	Rattus norvegicus	Brown rat	褐家鼠	Common rat	Least concern	2020, Shaoying Liu, Zhigang Jiang; Yong Ma, Yixin Bao	None	Non-endemic	3	Jiangxi	Ji'an City	Jinggangshan City	36	3608	360881			(114.122283199, 26.6318627641)	1	1989	Rodent Fauna in Jiangxi Province and comparison with some provinces (cities) in China	Native
650	Berkenhout, 1769	RODENTIA	Muridae	Rattus	Rattus norvegicus	Brown rat	褐家鼠	Common rat	Least concern	2020, Shaoying Liu, Zhigang Jiang; Yong Ma, Yixin Bao	None	Non-endemic	3	Jiangxi	Yichun City	Yuanzhou District	36	3609	360902			(114.284132831, 27.8414240574)	1	1989	Rodent Fauna in Jiangxi Province and comparison with some provinces (cities) in China	Native
651	Berkenhout, 1769	RODENTIA	Muridae	Rattus	Rattus norvegicus	Brown rat	褐家鼠	Common rat	Least concern	2020, Shaoying Liu, Zhigang Jiang; Yong Ma, Yixin Bao	None	Non-endemic	3	Jiangxi	Yichun City	Fengxin County	36	3609	360921			(115.166323061, 28.7154443369)	1	1989	Rodent Fauna in Jiangxi Province and comparison with some provinces (cities) in China	Native
652	Berkenhout, 1769	RODENTIA	Muridae	Rattus	Rattus norvegicus	Brown rat	褐家鼠	Common rat	Least concern	2020, Shaoying Liu, Zhigang Jiang; Yong Ma, Yixin Bao	None	Non-endemic	3	Jiangxi	Yichun City	Wanzai County	36	3609	360922			(114.321431214, 28.2144872455)	1	1989	Rodent Fauna in Jiangxi Province and comparison with some provinces (cities) in China	Native
653	Berkenhout, 1769	RODENTIA	Muridae	Rattus	Rattus norvegicus	Brown rat	褐家鼠	Common rat	Least concern	2020, Shaoying Liu, Zhigang Jiang; Yong Ma, Yixin Bao	None	Non-endemic	3	Jiangxi	Yichun City	Yifeng County	36	3609	360924			(114.761700994, 28.4532558192)	1	1989	Rodent Fauna in Jiangxi Province and comparison with some provinces (cities) in China	Native
654	Berkenhout, 1769	RODENTIA	Muridae	Rattus	Rattus norvegicus	Brown rat	褐家鼠	Common rat	Least concern	2020, Shaoying Liu, Zhigang Jiang; Yong Ma, Yixin Bao	None	Non-endemic	3	Jiangxi	Yichun City	Jing'an County	36	3609	360925			(115.230161036, 28.9499196497)	1	1989	Rodent Fauna in Jiangxi Province and comparison with some provinces (cities) in China	Native
655	Berkenhout, 1769	RODENTIA	Muridae	Rattus	Rattus norvegicus	Brown rat	褐家鼠	Common rat	Least concern	2020, Shaoying Liu, Zhigang Jiang; Yong Ma, Yixin Bao	None	Non-endemic	3	Jiangxi	Yichun City	Tonggu County	36	3609	360926			(114.368528507, 28.6211371401)	1	1989	Rodent Fauna in Jiangxi Province and comparison with some provinces (cities) in China	Native
656	Berkenhout, 1769	RODENTIA	Muridae	Rattus	Rattus norvegicus	Brown rat	褐家鼠	Common rat	Least concern	2020, Shaoying Liu, Zhigang Jiang; Yong Ma, Yixin Bao	None	Non-endemic	3	Jiangxi	Yichun City	Fengcheng City	36	3609	360981			(115.812039819, 28.1138041142)	1	1989	Rodent Fauna in Jiangxi Province and comparison with some provinces (cities) in China	Native
657	Berkenhout, 1769	RODENTIA	Muridae	Rattus	Rattus norvegicus	Brown rat	褐家鼠	Common rat	Least concern	2020, Shaoying Liu, Zhigang Jiang; Yong Ma, Yixin Bao	None	Non-endemic	3	Jiangxi	Yichun City	Zhangshu City	36	3609	360982			(115.408886522, 28.005961176)	1	1989	Rodent Fauna in Jiangxi Province and comparison with some provinces (cities) in China	Native
658	Berkenhout, 1769	RODENTIA	Muridae	Rattus	Rattus norvegicus	Brown rat	褐家鼠	Common rat	Least concern	2020, Shaoying Liu, Zhigang Jiang; Yong Ma, Yixin Bao	None	Non-endemic	3	Jiangxi	Yichun City	Gao'an City	36	3609	360983			(115.28937483, 28.3681070118)	1	1989	Rodent Fauna in Jiangxi Province and comparison with some provinces (cities) in China	Native
659	Berkenhout, 1769	RODENTIA	Muridae	Rattus	Rattus norvegicus	Brown rat	褐家鼠	Common rat	Least concern	2020, Shaoying Liu, Zhigang Jiang; Yong Ma, Yixin Bao	None	Non-endemic	3	Jiangxi	Fuzhou City	Linchuan District	36	3610	361002			(116.350226766, 27.9221489001)	1	1989	Rodent Fauna in Jiangxi Province and comparison with some provinces (cities) in China	Native
660	Berkenhout, 1769	RODENTIA	Muridae	Rattus	Rattus norvegicus	Brown rat	褐家鼠	Common rat	Least concern	2020, Shaoying Liu, Zhigang Jiang; Yong Ma, Yixin Bao	None	Non-endemic	3	Jiangxi	Fuzhou City	Nancheng County	36	3610	361021			(116.672332195, 27.5301529392)	1	1989	Rodent Fauna in Jiangxi Province and comparison with some provinces (cities) in China	Native
661	Berkenhout, 1769	RODENTIA	Muridae	Rattus	Rattus norvegicus	Brown rat	褐家鼠	Common rat	Least concern	2020, Shaoying Liu, Zhigang Jiang; Yong Ma, Yixin Bao	None	Non-endemic	3	Jiangxi	Fuzhou City	Lichuan County	36	3610	361022			(116.913525937, 27.2625151565)	1	1989	Rodent Fauna in Jiangxi Province and comparison with some provinces (cities) in China	Native
662	Berkenhout, 1769	RODENTIA	Muridae	Rattus	Rattus norvegicus	Brown rat	褐家鼠	Common rat	Least concern	2020, Shaoying Liu, Zhigang Jiang; Yong Ma, Yixin Bao	None	Non-endemic	3	Jiangxi	Fuzhou City	Nanfeng County	36	3610	361023			(116.493367964, 27.1272254729)	1	1989	Rodent Fauna in Jiangxi Province and comparison with some provinces (cities) in China	Native
663	Berkenhout, 1769	RODENTIA	Muridae	Rattus	Rattus norvegicus	Brown rat	褐家鼠	Common rat	Least concern	2020, Shaoying Liu, Zhigang Jiang; Yong Ma, Yixin Bao	None	Non-endemic	3	Jiangxi	Fuzhou City	Chongren County	36	3610	361024			(116.057030776, 27.7212103776)	1	1989	Rodent Fauna in Jiangxi Province and comparison with some provinces (cities) in China	Native
664	Berkenhout, 1769	RODENTIA	Muridae	Rattus	Rattus norvegicus	Brown rat	褐家鼠	Common rat	Least concern	2020, Shaoying Liu, Zhigang Jiang; Yong Ma, Yixin Bao	None	Non-endemic	3	Jiangxi	Fuzhou City	Le'an County	36	3610	361025			(115.834719268, 27.3799799097)	1	1989	Rodent Fauna in Jiangxi Province and comparison with some provinces (cities) in China	Native
665	Berkenhout, 1769	RODENTIA	Muridae	Rattus	Rattus norvegicus	Brown rat	褐家鼠	Common rat	Least concern	2020, Shaoying Liu, Zhigang Jiang; Yong Ma, Yixin Bao	None	Non-endemic	3	Jiangxi	Fuzhou City	Yihuang County	36	3610	361026			(116.241747469, 27.3985058393)	1	1989	Rodent Fauna in Jiangxi Province and comparison with some provinces (cities) in China	Native
666	Berkenhout, 1769	RODENTIA	Muridae	Rattus	Rattus norvegicus	Brown rat	褐家鼠	Common rat	Least concern	2020, Shaoying Liu, Zhigang Jiang; Yong Ma, Yixin Bao	None	Non-endemic	3	Jiangxi	Fuzhou City	Jinxi County	36	3610	361027			(116.748994921, 27.9418733089)	1	1989	Rodent Fauna in Jiangxi Province and comparison with some provinces (cities) in China	Native
667	Berkenhout, 1769	RODENTIA	Muridae	Rattus	Rattus norvegicus	Brown rat	褐家鼠	Common rat	Least concern	2020, Shaoying Liu, Zhigang Jiang; Yong Ma, Yixin Bao	None	Non-endemic	3	Jiangxi	Fuzhou City	Zixi County	36	3610	361028			(117.037288738, 27.7457343429)	1	1989	Rodent Fauna in Jiangxi Province and comparison with some provinces (cities) in China	Native
668	Berkenhout, 1769	RODENTIA	Muridae	Rattus	Rattus norvegicus	Brown rat	褐家鼠	Common rat	Least concern	2020, Shaoying Liu, Zhigang Jiang; Yong Ma, Yixin Bao	None	Non-endemic	3	Jiangxi	Fuzhou City	Dongxiang County	36	3610	361029			(116.599785975, 28.2188533834)	1	1989	Rodent Fauna in Jiangxi Province and comparison with some provinces (cities) in China	Native
669	Berkenhout, 1769	RODENTIA	Muridae	Rattus	Rattus norvegicus	Brown rat	褐家鼠	Common rat	Least concern	2020, Shaoying Liu, Zhigang Jiang; Yong Ma, Yixin Bao	None	Non-endemic	3	Jiangxi	Fuzhou City	Guangchang County	36	3610	361030			(116.347583686, 26.7685205992)	1	1989	Rodent Fauna in Jiangxi Province and comparison with some provinces (cities) in China	Native
670	Berkenhout, 1769	RODENTIA	Muridae	Rattus	Rattus norvegicus	Brown rat	褐家鼠	Common rat	Least concern	2020, Shaoying Liu, Zhigang Jiang; Yong Ma, Yixin Bao	None	Non-endemic	3	Jiangxi	Shangrao City	Xinzhou District	36	3611	361102			(118.035581762, 28.4966671457)	1	1989	Rodent Fauna in Jiangxi Province and comparison with some provinces (cities) in China	Native
671	Berkenhout, 1769	RODENTIA	Muridae	Rattus	Rattus norvegicus	Brown rat	褐家鼠	Common rat	Least concern	2020, Shaoying Liu, Zhigang Jiang; Yong Ma, Yixin Bao	None	Non-endemic	3	Jiangxi	Shangrao City	Guangfeng County	36	3611	361122			(118.255098058, 28.3718018786)	1	1989	Rodent Fauna in Jiangxi Province and comparison with some provinces (cities) in China	Native
672	Berkenhout, 1769	RODENTIA	Muridae	Rattus	Rattus norvegicus	Brown rat	褐家鼠	Common rat	Least concern	2020, Shaoying Liu, Zhigang Jiang; Yong Ma, Yixin Bao	None	Non-endemic	3	Jiangxi	Shangrao City	Yushan County	36	3611	361123			(118.154826415, 28.7631645538)	1	1989	Rodent Fauna in Jiangxi Province and comparison with some provinces (cities) in China	Native
673	Berkenhout, 1769	RODENTIA	Muridae	Rattus	Rattus norvegicus	Brown rat	褐家鼠	Common rat	Least concern	2020, Shaoying Liu, Zhigang Jiang; Yong Ma, Yixin Bao	None	Non-endemic	3	Jiangxi	Shangrao City	Yanshan County	36	3611	361124			(117.698427402, 28.1103659845)	1	1989	Rodent Fauna in Jiangxi Province and comparison with some provinces (cities) in China	Native
674	Berkenhout, 1769	RODENTIA	Muridae	Rattus	Rattus norvegicus	Brown rat	褐家鼠	Common rat	Least concern	2020, Shaoying Liu, Zhigang Jiang; Yong Ma, Yixin Bao	None	Non-endemic	3	Jiangxi	Shangrao City	hengfeng County	36	3611	361125			(117.634828037, 28.5115089909)	1	1989	Rodent Fauna in Jiangxi Province and comparison with some provinces (cities) in China	Native
675	Berkenhout, 1769	RODENTIA	Muridae	Rattus	Rattus norvegicus	Brown rat	褐家鼠	Common rat	Least concern	2020, Shaoying Liu, Zhigang Jiang; Yong Ma, Yixin Bao	None	Non-endemic	3	Jiangxi	Shangrao City	Yugan County	36	3611	361127			(116.6170076, 28.6805141505)	1	1989	Rodent Fauna in Jiangxi Province and comparison with some provinces (cities) in China	Native
676	Berkenhout, 1769	RODENTIA	Muridae	Rattus	Rattus norvegicus	Brown rat	褐家鼠	Common rat	Least concern	2020, Shaoying Liu, Zhigang Jiang; Yong Ma, Yixin Bao	None	Non-endemic	3	Jiangxi	Shangrao City	Poyang County	36	3611	361128			(116.787191486, 29.2539767049)	1	1989	Rodent Fauna in Jiangxi Province and comparison with some provinces (cities) in China	Native
677	Berkenhout, 1769	RODENTIA	Muridae	Rattus	Rattus norvegicus	Brown rat	褐家鼠	Common rat	Least concern	2020, Shaoying Liu, Zhigang Jiang; Yong Ma, Yixin Bao	None	Non-endemic	3	Jiangxi	Shangrao City	Wannian County	36	3611	361129			(117.007805504, 28.7065280263)	1	1989	Rodent Fauna in Jiangxi Province and comparison with some provinces (cities) in China	Native
678	Berkenhout, 1769	RODENTIA	Muridae	Rattus	Rattus norvegicus	Brown rat	褐家鼠	Common rat	Least concern	2020, Shaoying Liu, Zhigang Jiang; Yong Ma, Yixin Bao	None	Non-endemic	3	Jiangxi	Shangrao City	Wuyuan County	36	3611	361130			(117.787537202, 29.3298051178)	1	1989	Rodent Fauna in Jiangxi Province and comparison with some provinces (cities) in China	Native
679	Berkenhout, 1769	RODENTIA	Muridae	Rattus	Rattus norvegicus	Brown rat	褐家鼠	Common rat	Least concern	2020, Shaoying Liu, Zhigang Jiang; Yong Ma, Yixin Bao	None	Non-endemic	3	Jiangxi	Shangrao City	Dexing City	36	3611	361181			(117.736148962, 28.9381852475)	1	1989	Rodent Fauna in Jiangxi Province and comparison with some provinces (cities) in China	Native
680	Berkenhout, 1769	RODENTIA	Muridae	Rattus	Rattus norvegicus	Brown rat	褐家鼠	Common rat	Least concern	2020, Shaoying Liu, Zhigang Jiang; Yong Ma, Yixin Bao	None	Non-endemic	3	Guizhou	Zunyi City	Suiyang County	52	5203	520323	105°36′-108°13′	27°08′-29°12′	(106.908333333333, 28.1666666666667)	1	1989	Investigation report on rodents in Zunyi area	Native
681	Berkenhout, 1769	RODENTIA	Muridae	Rattus	Rattus norvegicus	Brown rat	褐家鼠	Common rat	Least concern	2020, Shaoying Liu, Zhigang Jiang; Yong Ma, Yixin Bao	None	Non-endemic	3	Chongqing	Chongqing City	Chengkou County	50	5001	500229	105°17′-110°11′	28°10′-32°13′	(107.733333333333, 30.1916666666667)	1	2004	Investigation on species and geographical distribution of rodents in Chongqing	Native
682	Berkenhout, 1769	RODENTIA	Muridae	Rattus	Rattus norvegicus	Brown rat	褐家鼠	Common rat	Least concern	2020, Shaoying Liu, Zhigang Jiang; Yong Ma, Yixin Bao	None	Non-endemic	3	Chongqing	Chongqing City	Wushan County	50	5001	500237	105°17′-110°11′	28°10′-32°13′	(107.733333333333, 30.1916666666667)	1	2004	Investigation on species and geographical distribution of rodents in Chongqing	Native
683	Berkenhout, 1769	RODENTIA	Muridae	Rattus	Rattus norvegicus	Brown rat	褐家鼠	Common rat	Least concern	2020, Shaoying Liu, Zhigang Jiang; Yong Ma, Yixin Bao	None	Non-endemic	3	Chongqing	Chongqing City	Xiushan Tujia and Miao Autonomous County	50	5001	500241	105°17′-110°11′	28°10′-32°13′	(107.733333333333, 30.1916666666667)	1	2004	Investigation on species and geographical distribution of rodents in Chongqing	Native
684	Berkenhout, 1769	RODENTIA	Muridae	Rattus	Rattus norvegicus	Brown rat	褐家鼠	Common rat	Least concern	2020, Shaoying Liu, Zhigang Jiang; Yong Ma, Yixin Bao	None	Non-endemic	3	Chongqing	Chongqing City	Jiangjin District	50	5001	500116	105°17′-110°11′	28°10′-32°13′	(107.733333333333, 30.1916666666667)	1	2004	Investigation on species and geographical distribution of rodents in Chongqing	Native
685	Berkenhout, 1769	RODENTIA	Muridae	Rattus	Rattus norvegicus	Brown rat	褐家鼠	Common rat	Least concern	2020, Shaoying Liu, Zhigang Jiang; Yong Ma, Yixin Bao	None	Non-endemic	3	Chongqing	Chongqing City	Wanzhou District	50	5001	500101	105°17′-110°11′	28°10′-32°13′	(107.733333333333, 30.1916666666667)	1	2004	Investigation on species and geographical distribution of rodents in Chongqing	Native
686	Berkenhout, 1769	RODENTIA	Muridae	Rattus	Rattus norvegicus	Brown rat	褐家鼠	Common rat	Least concern	2020, Shaoying Liu, Zhigang Jiang; Yong Ma, Yixin Bao	None	Non-endemic	3	Chongqing	Chongqing City	Fengjie County	50	5001	500236	105°17′-110°11′	28°10′-32°13′	(107.733333333333, 30.1916666666667)	1	2004	Investigation on species and geographical distribution of rodents in Chongqing	Native
687	Berkenhout, 1769	RODENTIA	Muridae	Rattus	Rattus norvegicus	Brown rat	褐家鼠	Common rat	Least concern	2020, Shaoying Liu, Zhigang Jiang; Yong Ma, Yixin Bao	None	Non-endemic	3	Chongqing	Chongqing City	Nanchuan District	50	5001	500119	105°17′-110°11′	28°10′-32°13′	(107.733333333333, 30.1916666666667)	1	2004	Investigation on species and geographical distribution of rodents in Chongqing	Native
688	Berkenhout, 1769	RODENTIA	Muridae	Rattus	Rattus norvegicus	Brown rat	褐家鼠	Common rat	Least concern	2020, Shaoying Liu, Zhigang Jiang; Yong Ma, Yixin Bao	None	Non-endemic	3	Chongqing	Chongqing City	Fuling District	50	5001	500102	105°17′-110°11′	28°10′-32°13′	(107.733333333333, 30.1916666666667)	1	2004	Investigation on species and geographical distribution of rodents in Chongqing	Native
689	Berkenhout, 1769	RODENTIA	Muridae	Rattus	Rattus norvegicus	Brown rat	褐家鼠	Common rat	Least concern	2020, Shaoying Liu, Zhigang Jiang; Yong Ma, Yixin Bao	None	Non-endemic	3	Sichuan	Liangshan Yi Autonomous Prefecture	Yuexi County	51	5134	513434			(102.6136747, 28.5799109759)	1	2018	A Survey of Small Non-flying Mammals in Shenguozhuang Nature Reserve, Sichuan Province	Native
690	Berkenhout, 1769	RODENTIA	Muridae	Rattus	Rattus norvegicus	Brown rat	褐家鼠	Common rat	Least concern	2020, Shaoying Liu, Zhigang Jiang; Yong Ma, Yixin Bao	None	Non-endemic	3	Guizhou	Bijie City	Weining Yi, Hui and Miao Autonomous County	52	5205	520526			(104.115128285, 26.9205574669)	1	1993	Investigation on Rodent Fauna of grassland in Northwest and South Guizhou	Native
691	Berkenhout, 1769	RODENTIA	Muridae	Rattus	Rattus norvegicus	Brown rat	褐家鼠	Common rat	Least concern	2020, Shaoying Liu, Zhigang Jiang; Yong Ma, Yixin Bao	None	Non-endemic	3	Yunnan	Lijiang City	Ninglang yizu autonomous County	53	5307	530724	100°43′-100°54′	27°36′-27°47′	(100.808333333333, 27.6916666666667)	1	1999	Investigation report on rodents in Lugu Lake Nature Reserve	Native
692	Berkenhout, 1769	RODENTIA	Muridae	Rattus	Rattus norvegicus	Brown rat	褐家鼠	Common rat	Least concern	2020, Shaoying Liu, Zhigang Jiang; Yong Ma, Yixin Bao	None	Non-endemic	3	Yunnan	Yuxi City	Yuanjiang Hani, Yi and Dai Autonomous County	53	5304	530428	100°43′-100°54′	27°36′-27°47′	(100.808333333333, 27.6916666666667)	1	1999	Investigation report on rodents in Lugu Lake Nature Reserve	Native
693	Berkenhout, 1769	RODENTIA	Muridae	Rattus	Rattus norvegicus	Brown rat	褐家鼠	Common rat	Least concern	2020, Shaoying Liu, Zhigang Jiang; Yong Ma, Yixin Bao	None	Non-endemic	3	Yunnan	Wenshan Zhuang and Miao Autonomous Prefecture	Malipo County	53	5326	532624	100°43′-100°54′	27°36′-27°47′	(100.808333333333, 27.6916666666667)	1	1999	Investigation report on rodents in Lugu Lake Nature Reserve	Native
694	Berkenhout, 1769	RODENTIA	Muridae	Rattus	Rattus norvegicus	Brown rat	褐家鼠	Common rat	Least concern	2020, Shaoying Liu, Zhigang Jiang; Yong Ma, Yixin Bao	None	Non-endemic	3	Yunnan	Dali Bai Autonomous Prefecture	Yongping County	53	5329	532928	100°43′-100°54′	27°36′-27°47′	(100.808333333333, 27.6916666666667)	1	1999	Investigation report on rodents in Lugu Lake Nature Reserve	Native
695	Berkenhout, 1769	RODENTIA	Muridae	Rattus	Rattus norvegicus	Brown rat	褐家鼠	Common rat	Least concern	2020, Shaoying Liu, Zhigang Jiang; Yong Ma, Yixin Bao	None	Non-endemic	3	Yunnan	Baoshan City	Changning County	53	5305	530524	100°43′-100°54′	27°36′-27°47′	(100.808333333333, 27.6916666666667)	1	1999	Investigation report on rodents in Lugu Lake Nature Reserve	Native
696	Berkenhout, 1769	RODENTIA	Muridae	Rattus	Rattus norvegicus	Brown rat	褐家鼠	Common rat	Least concern	2020, Shaoying Liu, Zhigang Jiang; Yong Ma, Yixin Bao	None	Non-endemic	3	Yunnan	Baoshan City	longling County	53	5305	530523	100°43′-100°54′	27°36′-27°47′	(100.808333333333, 27.6916666666667)	1	1999	Investigation report on rodents in Lugu Lake Nature Reserve	Native
697	Berkenhout, 1769	RODENTIA	Muridae	Rattus	Rattus norvegicus	Brown rat	褐家鼠	Common rat	Least concern	2020, Shaoying Liu, Zhigang Jiang; Yong Ma, Yixin Bao	None	Non-endemic	3	Yunnan	Dali Bai Autonomous Prefecture	Binchuan County	53	5329	532924	100°43′-100°54′	27°36′-27°47′	(100.808333333333, 27.6916666666667)	1	1999	Investigation report on rodents in Lugu Lake Nature Reserve	Native
698	Berkenhout, 1769	RODENTIA	Muridae	Rattus	Rattus norvegicus	Brown rat	褐家鼠	Common rat	Least concern	2020, Shaoying Liu, Zhigang Jiang; Yong Ma, Yixin Bao	None	Non-endemic	3	Yunnan	Dehong Dai and Jingpo Autonomous Prefecture	Longchuan County	53	5331	533124	100°43′-100°54′	27°36′-27°47′	(100.808333333333, 27.6916666666667)	1	1999	Investigation report on rodents in Lugu Lake Nature Reserve	Native
699	Berkenhout, 1769	RODENTIA	Muridae	Rattus	Rattus norvegicus	Brown rat	褐家鼠	Common rat	Least concern	2020, Shaoying Liu, Zhigang Jiang; Yong Ma, Yixin Bao	None	Non-endemic	3	Yunnan	Nujiang Lisu Autonomous Prefecture	Lanping Bai and Pumi Autonomous County	53	5333	533325	100°43′-100°54′	27°36′-27°47′	(100.808333333333, 27.6916666666667)	1	1999	Investigation report on rodents in Lugu Lake Nature Reserve	Native
700	Berkenhout, 1769	RODENTIA	Muridae	Rattus	Rattus norvegicus	Brown rat	褐家鼠	Common rat	Least concern	2020, Shaoying Liu, Zhigang Jiang; Yong Ma, Yixin Bao	None	Non-endemic	3	Yunnan	Diqing Tibetan Autonomous Prefecture	Deqin County	53	5334	533422	100°43′-100°54′	27°36′-27°47′	(100.808333333333, 27.6916666666667)	1	1999	Investigation report on rodents in Lugu Lake Nature Reserve	Native
701	Berkenhout, 1769	RODENTIA	Muridae	Rattus	Rattus norvegicus	Brown rat	褐家鼠	Common rat	Least concern	2020, Shaoying Liu, Zhigang Jiang; Yong Ma, Yixin Bao	None	Non-endemic	3	Guizhou	Qiandongnan Miao and Dong Autonomous Prefecture	Rongjiang County	52	5226	522632	108°5′-108°24′	26°15′-26°32′	(108.241666666667, 26.3916666666667)	1	2008	Investigation on mammals in Leigongshan National Nature Reserve of Guizhou Province	Native
702	Berkenhout, 1769	RODENTIA	Muridae	Rattus	Rattus norvegicus	Brown rat	褐家鼠	Common rat	Least concern	2020, Shaoying Liu, Zhigang Jiang; Yong Ma, Yixin Bao	None	Non-endemic	3	Guizhou	Qiandongnan Miao and Dong Autonomous Prefecture	Leishan County	52	5226	522634	108°5′-108°24′	26°15′-26°32′	(108.241666666667, 26.3916666666667)	1	2008	Investigation on mammals in Leigongshan National Nature Reserve of Guizhou Province	Native
703	Berkenhout, 1769	RODENTIA	Muridae	Rattus	Rattus norvegicus	Brown rat	褐家鼠	Common rat	Least concern	2020, Shaoying Liu, Zhigang Jiang; Yong Ma, Yixin Bao	None	Non-endemic	3	Guizhou	Qiandongnan Miao and Dong Autonomous Prefecture	Jianhe County	52	5226	522629	108°5′-108°24′	26°15′-26°32′	(108.241666666667, 26.3916666666667)	1	2008	Investigation on mammals in Leigongshan National Nature Reserve of Guizhou Province	Native
704	Berkenhout, 1769	RODENTIA	Muridae	Rattus	Rattus norvegicus	Brown rat	褐家鼠	Common rat	Least concern	2020, Shaoying Liu, Zhigang Jiang; Yong Ma, Yixin Bao	None	Non-endemic	2	Gansu	Longnan City		62	6212				(105.218292893, 33.603413796)	1	2010	Investigation on kinds and medicine importance of Rodent in Gansulongan area	Native
705	Berkenhout, 1769	RODENTIA	Muridae	Rattus	Rattus norvegicus	Brown rat	褐家鼠	Common rat	Least concern	2020, Shaoying Liu, Zhigang Jiang; Yong Ma, Yixin Bao	None	Non-endemic	3	Fujian	Sanming City	Youxi County	35	3504	350426	117°48′-118°36′	25°48′-26°24′	(118.2, 26.1)	1	1996	Preliminary investigation on rodents in Youxi County, Fujian Province	Native
706	Berkenhout, 1769	RODENTIA	Muridae	Rattus	Rattus norvegicus	Brown rat	褐家鼠	Common rat	Least concern	2020, Shaoying Liu, Zhigang Jiang; Yong Ma, Yixin Bao	None	Non-endemic	3	Gansu	Longnan City	Wudu District	62	6212	621202	104°17′-105°25′	32°35′-32°50′	(104.85, 32.7083333333333)	1	1988	Preliminary report on the investigation of mammals in Baishuijiang Nature Reserve	Native
707	Berkenhout, 1769	RODENTIA	Muridae	Rattus	Rattus norvegicus	Brown rat	褐家鼠	Common rat	Least concern	2020, Shaoying Liu, Zhigang Jiang; Yong Ma, Yixin Bao	None	Non-endemic	3	Gansu	Longnan City	Wenxian County	62	6212	621222	104°17′-105°25′	32°35′-32°50′	(104.85, 32.7083333333333)	1	1988	Preliminary report on the investigation of mammals in Baishuijiang Nature Reserve	Native
708	Berkenhout, 1769	RODENTIA	Muridae	Rattus	Rattus norvegicus	Brown rat	褐家鼠	Common rat	Least concern	2020, Shaoying Liu, Zhigang Jiang; Yong Ma, Yixin Bao	None	Non-endemic	3	Fujian	Nanping City	Wuyishan City	35	3507	350782			(118.001295237, 27.7556579208)	1	1981	Preliminary investigation on rodents and insectivores in Wuyishan Nature Reserve	Native
709	Berkenhout, 1769	RODENTIA	Muridae	Rattus	Rattus norvegicus	Brown rat	褐家鼠	Common rat	Least concern	2020, Shaoying Liu, Zhigang Jiang; Yong Ma, Yixin Bao	None	Non-endemic	2	Inner Mongolia	Hohhot City		15	1501		112°36′	41°	(112.6, 41)	1	1985	Investigation of mammals in Hohhot	Native
710	Berkenhout, 1769	RODENTIA	Muridae	Rattus	Rattus norvegicus	Brown rat	褐家鼠	Common rat	Least concern	2020, Shaoying Liu, Zhigang Jiang; Yong Ma, Yixin Bao	None	Non-endemic	3	Guizhou	Qiannan Buyi and Miao Autonomous Prefecture	Guiding County	52	5227	522723	107°14′	26°34′	(107.233333333333, 26.5666666666667)	1	1964	Investigation report on rodents in Guiding County of Guizhou Province	Native
711	Berkenhout, 1769	RODENTIA	Muridae	Rattus	Rattus norvegicus	Brown rat	褐家鼠	Common rat	Least concern	2020, Shaoying Liu, Zhigang Jiang; Yong Ma, Yixin Bao	None	Non-endemic	3	Yunnan	Zhaotong City	Yongshan County	53	5306	530625			(103.636857331, 27.947859664)	5	1980	Field survey data	Native
712	Berkenhout, 1769	RODENTIA	Muridae	Rattus	Rattus norvegicus	Brown rat	褐家鼠	Common rat	Least concern	2020, Shaoying Liu, Zhigang Jiang; Yong Ma, Yixin Bao	None	Non-endemic	3	Yunnan	Zhaotong City	Weixin County	53	5306	530629			(105.039396034, 27.8944665599)	5	1980	Field survey data	Native
713	Berkenhout, 1769	RODENTIA	Muridae	Rattus	Rattus norvegicus	Brown rat	褐家鼠	Common rat	Least concern	2020, Shaoying Liu, Zhigang Jiang; Yong Ma, Yixin Bao	None	Non-endemic	3	Zhejiang	Hangzhou City	Shangcheng District	33	3301	330102			(120.171675964, 30.2272009114)	3	1989	Fauna of Zhejiang - mammals	Native
714	Berkenhout, 1769	RODENTIA	Muridae	Rattus	Rattus norvegicus	Brown rat	褐家鼠	Common rat	Least concern	2020, Shaoying Liu, Zhigang Jiang; Yong Ma, Yixin Bao	None	Non-endemic	3	Zhejiang	Hangzhou City	Xiacheng District	33	3301	330103			(120.181949838, 30.3013109904)	3	1989	Fauna of Zhejiang - mammals	Native
715	Berkenhout, 1769	RODENTIA	Muridae	Rattus	Rattus norvegicus	Brown rat	褐家鼠	Common rat	Least concern	2020, Shaoying Liu, Zhigang Jiang; Yong Ma, Yixin Bao	None	Non-endemic	3	Zhejiang	Hangzhou City	Jianggan District	33	3301	330104			(120.295551364, 30.3043717881)	3	1989	Fauna of Zhejiang - mammals	Native
716	Berkenhout, 1769	RODENTIA	Muridae	Rattus	Rattus norvegicus	Brown rat	褐家鼠	Common rat	Least concern	2020, Shaoying Liu, Zhigang Jiang; Yong Ma, Yixin Bao	None	Non-endemic	3	Zhejiang	Hangzhou City	Gongshu District	33	3301	330105			(120.156706728, 30.3356229727)	3	1989	Fauna of Zhejiang - mammals	Native
717	Berkenhout, 1769	RODENTIA	Muridae	Rattus	Rattus norvegicus	Brown rat	褐家鼠	Common rat	Least concern	2020, Shaoying Liu, Zhigang Jiang; Yong Ma, Yixin Bao	None	Non-endemic	3	Zhejiang	Hangzhou City	Xihu District	33	3301	330106			(120.078917775, 30.2037044817)	3	1989	Fauna of Zhejiang - mammals	Native
718	Berkenhout, 1769	RODENTIA	Muridae	Rattus	Rattus norvegicus	Brown rat	褐家鼠	Common rat	Least concern	2020, Shaoying Liu, Zhigang Jiang; Yong Ma, Yixin Bao	None	Non-endemic	3	Zhejiang	Hangzhou City	Binjiang District	33	3301	330108			(120.181334441, 30.1825067323)	3	1989	Fauna of Zhejiang - mammals	Native
719	Berkenhout, 1769	RODENTIA	Muridae	Rattus	Rattus norvegicus	Brown rat	褐家鼠	Common rat	Least concern	2020, Shaoying Liu, Zhigang Jiang; Yong Ma, Yixin Bao	None	Non-endemic	3	Zhejiang	Hangzhou City	Xiaoshan District	33	3301	330109			(120.351192188, 30.1490154019)	3	1989	Fauna of Zhejiang - mammals	Native
720	Berkenhout, 1769	RODENTIA	Muridae	Rattus	Rattus norvegicus	Brown rat	褐家鼠	Common rat	Least concern	2020, Shaoying Liu, Zhigang Jiang; Yong Ma, Yixin Bao	None	Non-endemic	3	Zhejiang	Hangzhou City	Yuhang District	33	3301	330110			(119.994080584, 30.3893912295)	3	1989	Fauna of Zhejiang - mammals	Native
721	Berkenhout, 1769	RODENTIA	Muridae	Rattus	Rattus norvegicus	Brown rat	褐家鼠	Common rat	Least concern	2020, Shaoying Liu, Zhigang Jiang; Yong Ma, Yixin Bao	None	Non-endemic	3	Zhejiang	Hangzhou City	Tonglu County	33	3301	330122			(119.55628881, 29.8391451316)	3	1989	Fauna of Zhejiang - mammals	Native
722	Berkenhout, 1769	RODENTIA	Muridae	Rattus	Rattus norvegicus	Brown rat	褐家鼠	Common rat	Least concern	2020, Shaoying Liu, Zhigang Jiang; Yong Ma, Yixin Bao	None	Non-endemic	3	Zhejiang	Hangzhou City	Chun'an County	33	3301	330127			(118.882806403, 29.6128680832)	3	1989	Fauna of Zhejiang - mammals	Native
723	Berkenhout, 1769	RODENTIA	Muridae	Rattus	Rattus norvegicus	Brown rat	褐家鼠	Common rat	Least concern	2020, Shaoying Liu, Zhigang Jiang; Yong Ma, Yixin Bao	None	Non-endemic	3	Zhejiang	Hangzhou City	Jiande City	33	3301	330182			(119.367292592, 29.4859096859)	3	1989	Fauna of Zhejiang - mammals	Native
724	Berkenhout, 1769	RODENTIA	Muridae	Rattus	Rattus norvegicus	Brown rat	褐家鼠	Common rat	Least concern	2020, Shaoying Liu, Zhigang Jiang; Yong Ma, Yixin Bao	None	Non-endemic	3	Zhejiang	Hangzhou City	Fuyang City	33	3301	330183			(119.844337024, 30.0007674163)	3	1989	Fauna of Zhejiang - mammals	Native
725	Berkenhout, 1769	RODENTIA	Muridae	Rattus	Rattus norvegicus	Brown rat	褐家鼠	Common rat	Least concern	2020, Shaoying Liu, Zhigang Jiang; Yong Ma, Yixin Bao	None	Non-endemic	3	Zhejiang	Hangzhou City	Lin'an City	33	3301	330185			(119.331747721, 30.2124318418)	3	1989	Fauna of Zhejiang - mammals	Native
726	Berkenhout, 1769	RODENTIA	Muridae	Rattus	Rattus norvegicus	Brown rat	褐家鼠	Common rat	Least concern	2020, Shaoying Liu, Zhigang Jiang; Yong Ma, Yixin Bao	None	Non-endemic	3	Zhejiang	Ningbo City	Haishu District	33	3302	330203			(121.529371395, 29.8814691981)	3	1989	Fauna of Zhejiang - mammals	Native
727	Berkenhout, 1769	RODENTIA	Muridae	Rattus	Rattus norvegicus	Brown rat	褐家鼠	Common rat	Least concern	2020, Shaoying Liu, Zhigang Jiang; Yong Ma, Yixin Bao	None	Non-endemic	3	Zhejiang	Ningbo City	jiangdong District	33	3302	330204			(121.574857341, 29.8718221144)	3	1989	Fauna of Zhejiang - mammals	Native
728	Berkenhout, 1769	RODENTIA	Muridae	Rattus	Rattus norvegicus	Brown rat	褐家鼠	Common rat	Least concern	2020, Shaoying Liu, Zhigang Jiang; Yong Ma, Yixin Bao	None	Non-endemic	3	Zhejiang	Ningbo City	Jiangbei District	33	3302	330205			(121.488231979, 29.9711675043)	3	1989	Fauna of Zhejiang - mammals	Native
729	Berkenhout, 1769	RODENTIA	Muridae	Rattus	Rattus norvegicus	Brown rat	褐家鼠	Common rat	Least concern	2020, Shaoying Liu, Zhigang Jiang; Yong Ma, Yixin Bao	None	Non-endemic	3	Zhejiang	Ningbo City	Beilun District	33	3302	330206			(121.867208873, 29.8665313667)	3	1989	Fauna of Zhejiang - mammals	Native
730	Berkenhout, 1769	RODENTIA	Muridae	Rattus	Rattus norvegicus	Brown rat	褐家鼠	Common rat	Least concern	2020, Shaoying Liu, Zhigang Jiang; Yong Ma, Yixin Bao	None	Non-endemic	3	Zhejiang	Ningbo City	Zhenhai District	33	3302	330211			(121.602058942, 29.987018713)	3	1989	Fauna of Zhejiang - mammals	Native
731	Berkenhout, 1769	RODENTIA	Muridae	Rattus	Rattus norvegicus	Brown rat	褐家鼠	Common rat	Least concern	2020, Shaoying Liu, Zhigang Jiang; Yong Ma, Yixin Bao	None	Non-endemic	3	Zhejiang	Ningbo City	Yinzhou District	33	3302	330212			(121.522390169, 29.7868355404)	3	1989	Fauna of Zhejiang - mammals	Native
732	Berkenhout, 1769	RODENTIA	Muridae	Rattus	Rattus norvegicus	Brown rat	褐家鼠	Common rat	Least concern	2020, Shaoying Liu, Zhigang Jiang; Yong Ma, Yixin Bao	None	Non-endemic	3	Zhejiang	Ningbo City	Xiangshan County	33	3302	330225			(121.835952137, 29.3974247071)	3	1989	Fauna of Zhejiang - mammals	Native
733	Berkenhout, 1769	RODENTIA	Muridae	Rattus	Rattus norvegicus	Brown rat	褐家鼠	Common rat	Least concern	2020, Shaoying Liu, Zhigang Jiang; Yong Ma, Yixin Bao	None	Non-endemic	3	Zhejiang	Ningbo City	Ninghai County	33	3302	330226			(121.440771107, 29.3142723974)	3	1989	Fauna of Zhejiang - mammals	Native
734	Berkenhout, 1769	RODENTIA	Muridae	Rattus	Rattus norvegicus	Brown rat	褐家鼠	Common rat	Least concern	2020, Shaoying Liu, Zhigang Jiang; Yong Ma, Yixin Bao	None	Non-endemic	3	Zhejiang	Ningbo City	Yuyao City	33	3302	330281			(121.159508893, 29.9981691195)	3	1989	Fauna of Zhejiang - mammals	Native
735	Berkenhout, 1769	RODENTIA	Muridae	Rattus	Rattus norvegicus	Brown rat	褐家鼠	Common rat	Least concern	2020, Shaoying Liu, Zhigang Jiang; Yong Ma, Yixin Bao	None	Non-endemic	3	Zhejiang	Ningbo City	Cixi City	33	3302	330282			(121.327370741, 30.1859648807)	3	1989	Fauna of Zhejiang - mammals	Native
736	Berkenhout, 1769	RODENTIA	Muridae	Rattus	Rattus norvegicus	Brown rat	褐家鼠	Common rat	Least concern	2020, Shaoying Liu, Zhigang Jiang; Yong Ma, Yixin Bao	None	Non-endemic	3	Zhejiang	Ningbo City	Fenghua City	33	3302	330283			(121.362701119, 29.624611171)	3	1989	Fauna of Zhejiang - mammals	Native
737	Berkenhout, 1769	RODENTIA	Muridae	Rattus	Rattus norvegicus	Brown rat	褐家鼠	Common rat	Least concern	2020, Shaoying Liu, Zhigang Jiang; Yong Ma, Yixin Bao	None	Non-endemic	3	Zhejiang	Jinhua City	Yiwu City	33	3307	330782			(120.055965057, 29.3098508079)	3	1989	Fauna of Zhejiang - mammals	Native
738	Berkenhout, 1769	RODENTIA	Muridae	Rattus	Rattus norvegicus	Brown rat	褐家鼠	Common rat	Least concern	2020, Shaoying Liu, Zhigang Jiang; Yong Ma, Yixin Bao	None	Non-endemic	3	Zhejiang	Quzhou City	Kecheng District	33	3308	330802			(118.809012218, 29.0000924277)	3	1989	Fauna of Zhejiang - mammals	Native
739	Berkenhout, 1769	RODENTIA	Muridae	Rattus	Rattus norvegicus	Brown rat	褐家鼠	Common rat	Least concern	2020, Shaoying Liu, Zhigang Jiang; Yong Ma, Yixin Bao	None	Non-endemic	3	Zhejiang	Quzhou City	Qujiang District	33	3308	330803			(118.938043448, 28.9508577821)	3	1989	Fauna of Zhejiang - mammals	Native
740	Berkenhout, 1769	RODENTIA	Muridae	Rattus	Rattus norvegicus	Brown rat	褐家鼠	Common rat	Least concern	2020, Shaoying Liu, Zhigang Jiang; Yong Ma, Yixin Bao	None	Non-endemic	3	Zhejiang	Quzhou City	Changshan County	33	3308	330822			(118.547389753, 28.9810834895)	3	1989	Fauna of Zhejiang - mammals	Native
741	Berkenhout, 1769	RODENTIA	Muridae	Rattus	Rattus norvegicus	Brown rat	褐家鼠	Common rat	Least concern	2020, Shaoying Liu, Zhigang Jiang; Yong Ma, Yixin Bao	None	Non-endemic	3	Zhejiang	Quzhou City	Kaihua County	33	3308	330824			(118.320786325, 29.1964466248)	3	1989	Fauna of Zhejiang - mammals	Native
742	Berkenhout, 1769	RODENTIA	Muridae	Rattus	Rattus norvegicus	Brown rat	褐家鼠	Common rat	Least concern	2020, Shaoying Liu, Zhigang Jiang; Yong Ma, Yixin Bao	None	Non-endemic	3	Zhejiang	Quzhou City	Longyou County	33	3308	330825			(119.200529576, 28.9955549374)	3	1989	Fauna of Zhejiang - mammals	Native
743	Berkenhout, 1769	RODENTIA	Muridae	Rattus	Rattus norvegicus	Brown rat	褐家鼠	Common rat	Least concern	2020, Shaoying Liu, Zhigang Jiang; Yong Ma, Yixin Bao	None	Non-endemic	3	Zhejiang	Quzhou City	Jiangshan City	33	3308	330881			(118.592812052, 28.5738457065)	3	1989	Fauna of Zhejiang - mammals	Native
744	Berkenhout, 1769	RODENTIA	Muridae	Rattus	Rattus norvegicus	Brown rat	褐家鼠	Common rat	Least concern	2020, Shaoying Liu, Zhigang Jiang; Yong Ma, Yixin Bao	None	Non-endemic	3	Zhejiang	Zhoushan City	Dinghai District	33	3309	330902			(122.069051354, 30.0674580641)	3	1989	Fauna of Zhejiang - mammals	Native
745	Berkenhout, 1769	RODENTIA	Muridae	Rattus	Rattus norvegicus	Brown rat	褐家鼠	Common rat	Least concern	2020, Shaoying Liu, Zhigang Jiang; Yong Ma, Yixin Bao	None	Non-endemic	3	Zhejiang	Wenzhou City	Taishun County	33	3303	330329			(119.879184117, 27.54670347)	3	1989	Fauna of Zhejiang - mammals	Native
746	Berkenhout, 1769	RODENTIA	Muridae	Rattus	Rattus norvegicus	Brown rat	褐家鼠	Common rat	Least concern	2020, Shaoying Liu, Zhigang Jiang; Yong Ma, Yixin Bao	None	Non-endemic	3	Zhejiang	Lishui City	Qingyuan County	33	3311	331126			(119.139246295, 27.6386208906)	3	1989	Fauna of Zhejiang - mammals	Native
747	Berkenhout, 1769	RODENTIA	Muridae	Rattus	Rattus norvegicus	Brown rat	褐家鼠	Common rat	Least concern	2020, Shaoying Liu, Zhigang Jiang; Yong Ma, Yixin Bao	None	Non-endemic	3	Chongqing	Chongqing City	Yuzhong District	50	5001	500103			(106.68541567, 29.5823128264)	3	1980	Fauna of Sichuan resources	Native
748	Berkenhout, 1769	RODENTIA	Muridae	Rattus	Rattus norvegicus	Brown rat	褐家鼠	Common rat	Least concern	2020, Shaoying Liu, Zhigang Jiang; Yong Ma, Yixin Bao	None	Non-endemic	3	Chongqing	Chongqing City	Dadukou District	50	5001	500104			(106.447577873, 29.4234246758)	3	1980	Fauna of Sichuan resources	Native
749	Berkenhout, 1769	RODENTIA	Muridae	Rattus	Rattus norvegicus	Brown rat	褐家鼠	Common rat	Least concern	2020, Shaoying Liu, Zhigang Jiang; Yong Ma, Yixin Bao	None	Non-endemic	3	Chongqing	Chongqing City	Jiangbei District	50	5001	330205			(121.488231979, 29.9711675043)	3	1980	Fauna of Sichuan resources	Native
750	Berkenhout, 1769	RODENTIA	Muridae	Rattus	Rattus norvegicus	Brown rat	褐家鼠	Common rat	Least concern	2020, Shaoying Liu, Zhigang Jiang; Yong Ma, Yixin Bao	None	Non-endemic	3	Chongqing	Chongqing City	Shapingba District	50	5001	500106			(106.361466389, 29.6226088328)	3	1980	Fauna of Sichuan resources	Native
751	Berkenhout, 1769	RODENTIA	Muridae	Rattus	Rattus norvegicus	Brown rat	褐家鼠	Common rat	Least concern	2020, Shaoying Liu, Zhigang Jiang; Yong Ma, Yixin Bao	None	Non-endemic	3	Chongqing	Chongqing City	Jiulongpo District	50	5001	500107			(106.35233881, 29.4288394157)	3	1980	Fauna of Sichuan resources	Native
752	Berkenhout, 1769	RODENTIA	Muridae	Rattus	Rattus norvegicus	Brown rat	褐家鼠	Common rat	Least concern	2020, Shaoying Liu, Zhigang Jiang; Yong Ma, Yixin Bao	None	Non-endemic	3	Chongqing	Chongqing City	Nan'an District	50	5001	500108			(106.647896783, 29.531813973)	3	1980	Fauna of Sichuan resources	Native
753	Berkenhout, 1769	RODENTIA	Muridae	Rattus	Rattus norvegicus	Brown rat	褐家鼠	Common rat	Least concern	2020, Shaoying Liu, Zhigang Jiang; Yong Ma, Yixin Bao	None	Non-endemic	3	Chongqing	Chongqing City	Beibei District	50	5001	500109			(106.508011256, 29.8610719303)	3	1980	Fauna of Sichuan resources	Native
754	Berkenhout, 1769	RODENTIA	Muridae	Rattus	Rattus norvegicus	Brown rat	褐家鼠	Common rat	Least concern	2020, Shaoying Liu, Zhigang Jiang; Yong Ma, Yixin Bao	None	Non-endemic	3	Chongqing	Chongqing City	Qijiang District	50	5001	500110			(106.716381174, 28.8964904287)	3	1980	Fauna of Sichuan resources	Native
755	Berkenhout, 1769	RODENTIA	Muridae	Rattus	Rattus norvegicus	Brown rat	褐家鼠	Common rat	Least concern	2020, Shaoying Liu, Zhigang Jiang; Yong Ma, Yixin Bao	None	Non-endemic	3	Chongqing	Chongqing City	Dazu District	50	5001	500111			(105.73603282, 29.6578916031)	3	1980	Fauna of Sichuan resources	Native
756	Berkenhout, 1769	RODENTIA	Muridae	Rattus	Rattus norvegicus	Brown rat	褐家鼠	Common rat	Least concern	2020, Shaoying Liu, Zhigang Jiang; Yong Ma, Yixin Bao	None	Non-endemic	3	Chongqing	Chongqing City	Yubei District	50	5001	500112			(106.745111994, 29.8185576863)	3	1980	Fauna of Sichuan resources	Native
757	Berkenhout, 1769	RODENTIA	Muridae	Rattus	Rattus norvegicus	Brown rat	褐家鼠	Common rat	Least concern	2020, Shaoying Liu, Zhigang Jiang; Yong Ma, Yixin Bao	None	Non-endemic	3	Chongqing	Chongqing City	Banan District	50	5001	500113			(106.743731456, 29.370489348)	3	1980	Fauna of Sichuan resources	Native
758	Berkenhout, 1769	RODENTIA	Muridae	Rattus	Rattus norvegicus	Brown rat	褐家鼠	Common rat	Least concern	2020, Shaoying Liu, Zhigang Jiang; Yong Ma, Yixin Bao	None	Non-endemic	3	Chongqing	Chongqing City	Qianjiang District	50	5001	500114			(108.697429827, 29.4284573789)	3	1980	Fauna of Sichuan resources	Native
759	Berkenhout, 1769	RODENTIA	Muridae	Rattus	Rattus norvegicus	Brown rat	褐家鼠	Common rat	Least concern	2020, Shaoying Liu, Zhigang Jiang; Yong Ma, Yixin Bao	None	Non-endemic	3	Chongqing	Chongqing City	Changshou District	50	5001	500115			(107.136932221, 29.9559889626)	3	1980	Fauna of Sichuan resources	Native
760	Berkenhout, 1769	RODENTIA	Muridae	Rattus	Rattus norvegicus	Brown rat	褐家鼠	Common rat	Least concern	2020, Shaoying Liu, Zhigang Jiang; Yong Ma, Yixin Bao	None	Non-endemic	3	Chongqing	Chongqing City	Hechuan District	50	5001	500117			(106.315449825, 30.1186923179)	3	1980	Fauna of Sichuan resources	Native
761	Berkenhout, 1769	RODENTIA	Muridae	Rattus	Rattus norvegicus	Brown rat	褐家鼠	Common rat	Least concern	2020, Shaoying Liu, Zhigang Jiang; Yong Ma, Yixin Bao	None	Non-endemic	3	Chongqing	Chongqing City	Yongchuan District	50	5001	500118			(105.87227162, 29.2963125322)	3	1980	Fauna of Sichuan resources	Native
762	Berkenhout, 1769	RODENTIA	Muridae	Rattus	Rattus norvegicus	Brown rat	褐家鼠	Common rat	Least concern	2020, Shaoying Liu, Zhigang Jiang; Yong Ma, Yixin Bao	None	Non-endemic	3	Chongqing	Chongqing City	Tongnan County	50	5001	500223			(105.820908206, 30.1491166088)	3	1980	Fauna of Sichuan resources	Native
763	Berkenhout, 1769	RODENTIA	Muridae	Rattus	Rattus norvegicus	Brown rat	褐家鼠	Common rat	Least concern	2020, Shaoying Liu, Zhigang Jiang; Yong Ma, Yixin Bao	None	Non-endemic	3	Chongqing	Chongqing City	Tongliang County	50	5001	500224			(106.029756661, 29.8246827041)	3	1980	Fauna of Sichuan resources	Native
764	Berkenhout, 1769	RODENTIA	Muridae	Rattus	Rattus norvegicus	Brown rat	褐家鼠	Common rat	Least concern	2020, Shaoying Liu, Zhigang Jiang; Yong Ma, Yixin Bao	None	Non-endemic	3	Chongqing	Chongqing City	Rongchang County	50	5001	500226			(105.495719488, 29.48537168)	3	1980	Fauna of Sichuan resources	Native
765	Berkenhout, 1769	RODENTIA	Muridae	Rattus	Rattus norvegicus	Brown rat	褐家鼠	Common rat	Least concern	2020, Shaoying Liu, Zhigang Jiang; Yong Ma, Yixin Bao	None	Non-endemic	3	Chongqing	Chongqing City	Bishan County	50	5001	500227			(106.185796976, 29.5606333537)	3	1980	Fauna of Sichuan resources	Native
766	Berkenhout, 1769	RODENTIA	Muridae	Rattus	Rattus norvegicus	Brown rat	褐家鼠	Common rat	Least concern	2020, Shaoying Liu, Zhigang Jiang; Yong Ma, Yixin Bao	None	Non-endemic	3	Chongqing	Chongqing City	Liangping County	50	5001	500228			(107.721393301, 30.6676433919)	3	1980	Fauna of Sichuan resources	Native
767	Berkenhout, 1769	RODENTIA	Muridae	Rattus	Rattus norvegicus	Brown rat	褐家鼠	Common rat	Least concern	2020, Shaoying Liu, Zhigang Jiang; Yong Ma, Yixin Bao	None	Non-endemic	3	Chongqing	Chongqing City	Fengdu County	50	5001	500230			(107.82332641, 29.8878935065)	3	1980	Fauna of Sichuan resources	Native
768	Berkenhout, 1769	RODENTIA	Muridae	Rattus	Rattus norvegicus	Brown rat	褐家鼠	Common rat	Least concern	2020, Shaoying Liu, Zhigang Jiang; Yong Ma, Yixin Bao	None	Non-endemic	3	Chongqing	Chongqing City	Dianjiang County	50	5001	500231			(107.42981817, 30.2560305459)	3	1980	Fauna of Sichuan resources	Native
769	Berkenhout, 1769	RODENTIA	Muridae	Rattus	Rattus norvegicus	Brown rat	褐家鼠	Common rat	Least concern	2020, Shaoying Liu, Zhigang Jiang; Yong Ma, Yixin Bao	None	Non-endemic	3	Chongqing	Chongqing City	Wulong County	50	5001	500232			(107.704749739, 29.3854331983)	3	1980	Fauna of Sichuan resources	Native
770	Berkenhout, 1769	RODENTIA	Muridae	Rattus	Rattus norvegicus	Brown rat	褐家鼠	Common rat	Least concern	2020, Shaoying Liu, Zhigang Jiang; Yong Ma, Yixin Bao	None	Non-endemic	3	Chongqing	Chongqing City	Zhongxian County	50	5001	500233			(107.914944989, 30.3434798766)	3	1980	Fauna of Sichuan resources	Native
771	Berkenhout, 1769	RODENTIA	Muridae	Rattus	Rattus norvegicus	Brown rat	褐家鼠	Common rat	Least concern	2020, Shaoying Liu, Zhigang Jiang; Yong Ma, Yixin Bao	None	Non-endemic	3	Chongqing	Chongqing City	Kaixian County	50	5001	500234			(108.353285515, 31.2702806303)	3	1980	Fauna of Sichuan resources	Native
772	Berkenhout, 1769	RODENTIA	Muridae	Rattus	Rattus norvegicus	Brown rat	褐家鼠	Common rat	Least concern	2020, Shaoying Liu, Zhigang Jiang; Yong Ma, Yixin Bao	None	Non-endemic	3	Chongqing	Chongqing City	Yunyang County	50	5001	500235			(108.852041369, 31.044096348)	3	1980	Fauna of Sichuan resources	Native
773	Berkenhout, 1769	RODENTIA	Muridae	Rattus	Rattus norvegicus	Brown rat	褐家鼠	Common rat	Least concern	2020, Shaoying Liu, Zhigang Jiang; Yong Ma, Yixin Bao	None	Non-endemic	3	Chongqing	Chongqing City	Wuxi County	50	5001	500238			(109.352503578, 31.5113611998)	3	1980	Fauna of Sichuan resources	Native
774	Berkenhout, 1769	RODENTIA	Muridae	Rattus	Rattus norvegicus	Brown rat	褐家鼠	Common rat	Least concern	2020, Shaoying Liu, Zhigang Jiang; Yong Ma, Yixin Bao	None	Non-endemic	3	Chongqing	Chongqing City	Shizhu Tujia Autonomous County	50	5001	500240			(108.281137883, 30.0933661433)	3	1980	Fauna of Sichuan resources	Native
775	Berkenhout, 1769	RODENTIA	Muridae	Rattus	Rattus norvegicus	Brown rat	褐家鼠	Common rat	Least concern	2020, Shaoying Liu, Zhigang Jiang; Yong Ma, Yixin Bao	None	Non-endemic	3	Chongqing	Chongqing City	Youyang Tujia and Miao Autonomous County	50	5001	500242			(108.796144245, 28.9011496027)	3	1980	Fauna of Sichuan resources	Native
776	Berkenhout, 1769	RODENTIA	Muridae	Rattus	Rattus norvegicus	Brown rat	褐家鼠	Common rat	Least concern	2020, Shaoying Liu, Zhigang Jiang; Yong Ma, Yixin Bao	None	Non-endemic	3	Chongqing	Chongqing City	Miao and Tujia Autonomous County of Pengshui	50	5001	500243			(108.259911612, 29.359310808)	3	1980	Fauna of Sichuan resources	Native
777	Berkenhout, 1769	RODENTIA	Muridae	Rattus	Rattus norvegicus	Brown rat	褐家鼠	Common rat	Least concern	2020, Shaoying Liu, Zhigang Jiang; Yong Ma, Yixin Bao	None	Non-endemic	3	Sichuan	Chengdu City	Jinjiang District	51	5101	510104			(104.11264139, 30.5984933776)	3	1980	Fauna of Sichuan resources	Native
778	Berkenhout, 1769	RODENTIA	Muridae	Rattus	Rattus norvegicus	Brown rat	褐家鼠	Common rat	Least concern	2020, Shaoying Liu, Zhigang Jiang; Yong Ma, Yixin Bao	None	Non-endemic	3	Sichuan	Chengdu City	Qingyang District	51	5101	510105			(103.976318164, 30.6766418322)	3	1980	Fauna of Sichuan resources	Native
779	Berkenhout, 1769	RODENTIA	Muridae	Rattus	Rattus norvegicus	Brown rat	褐家鼠	Common rat	Least concern	2020, Shaoying Liu, Zhigang Jiang; Yong Ma, Yixin Bao	None	Non-endemic	3	Sichuan	Chengdu City	Jinniu District	51	5101	510106			(104.053860088, 30.7289063459)	3	1980	Fauna of Sichuan resources	Native
780	Berkenhout, 1769	RODENTIA	Muridae	Rattus	Rattus norvegicus	Brown rat	褐家鼠	Common rat	Least concern	2020, Shaoying Liu, Zhigang Jiang; Yong Ma, Yixin Bao	None	Non-endemic	3	Sichuan	Chengdu City	Wuhou District	51	5101	510107			(104.021684327, 30.6045846187)	3	1980	Fauna of Sichuan resources	Native
781	Berkenhout, 1769	RODENTIA	Muridae	Rattus	Rattus norvegicus	Brown rat	褐家鼠	Common rat	Least concern	2020, Shaoying Liu, Zhigang Jiang; Yong Ma, Yixin Bao	None	Non-endemic	3	Sichuan	Chengdu City	Chenghua District	51	5101	510108			(104.143210717, 30.6918902597)	3	1980	Fauna of Sichuan resources	Native
782	Berkenhout, 1769	RODENTIA	Muridae	Rattus	Rattus norvegicus	Brown rat	褐家鼠	Common rat	Least concern	2020, Shaoying Liu, Zhigang Jiang; Yong Ma, Yixin Bao	None	Non-endemic	3	Sichuan	Chengdu City	Longquanyi District	51	5101	510112			(104.294565787, 30.5977585223)	3	1980	Fauna of Sichuan resources	Native
783	Berkenhout, 1769	RODENTIA	Muridae	Rattus	Rattus norvegicus	Brown rat	褐家鼠	Common rat	Least concern	2020, Shaoying Liu, Zhigang Jiang; Yong Ma, Yixin Bao	None	Non-endemic	3	Sichuan	Chengdu City	Qingbaijiang District	51	5101	510113			(104.336433196, 30.7976529202)	3	1980	Fauna of Sichuan resources	Native
784	Berkenhout, 1769	RODENTIA	Muridae	Rattus	Rattus norvegicus	Brown rat	褐家鼠	Common rat	Least concern	2020, Shaoying Liu, Zhigang Jiang; Yong Ma, Yixin Bao	None	Non-endemic	3	Sichuan	Chengdu City	Xindu District	51	5101	510114			(104.105489905, 30.8375946986)	3	1980	Fauna of Sichuan resources	Native
785	Berkenhout, 1769	RODENTIA	Muridae	Rattus	Rattus norvegicus	Brown rat	褐家鼠	Common rat	Least concern	2020, Shaoying Liu, Zhigang Jiang; Yong Ma, Yixin Bao	None	Non-endemic	3	Sichuan	Chengdu City	Wenjiang District	51	5101	510115			(103.808188366, 30.7213127115)	3	1980	Fauna of Sichuan resources	Native
786	Berkenhout, 1769	RODENTIA	Muridae	Rattus	Rattus norvegicus	Brown rat	褐家鼠	Common rat	Least concern	2020, Shaoying Liu, Zhigang Jiang; Yong Ma, Yixin Bao	None	Non-endemic	3	Sichuan	Chengdu City	Jintang County	51	5101	510121			(104.610856097, 30.7203291497)	3	1980	Fauna of Sichuan resources	Native
787	Berkenhout, 1769	RODENTIA	Muridae	Rattus	Rattus norvegicus	Brown rat	褐家鼠	Common rat	Least concern	2020, Shaoying Liu, Zhigang Jiang; Yong Ma, Yixin Bao	None	Non-endemic	3	Sichuan	Chengdu City	Pi County	51	5101	510124			(103.882111379, 30.8254378358)	3	1980	Fauna of Sichuan resources	Native
788	Berkenhout, 1769	RODENTIA	Muridae	Rattus	Rattus norvegicus	Brown rat	褐家鼠	Common rat	Least concern	2020, Shaoying Liu, Zhigang Jiang; Yong Ma, Yixin Bao	None	Non-endemic	3	Sichuan	Chengdu City	Dayi County	51	5101	510129			(103.37314937, 30.6087061977)	3	1980	Fauna of Sichuan resources	Native
789	Berkenhout, 1769	RODENTIA	Muridae	Rattus	Rattus norvegicus	Brown rat	褐家鼠	Common rat	Least concern	2020, Shaoying Liu, Zhigang Jiang; Yong Ma, Yixin Bao	None	Non-endemic	3	Sichuan	Chengdu City	Pujiang County	51	5101	510131			(103.478059707, 30.2364288906)	3	1980	Fauna of Sichuan resources	Native
790	Berkenhout, 1769	RODENTIA	Muridae	Rattus	Rattus norvegicus	Brown rat	褐家鼠	Common rat	Least concern	2020, Shaoying Liu, Zhigang Jiang; Yong Ma, Yixin Bao	None	Non-endemic	3	Sichuan	Chengdu City	Xinjin County	51	5101	510132			(103.822506781, 30.4269658478)	3	1980	Fauna of Sichuan resources	Native
791	Berkenhout, 1769	RODENTIA	Muridae	Rattus	Rattus norvegicus	Brown rat	褐家鼠	Common rat	Least concern	2020, Shaoying Liu, Zhigang Jiang; Yong Ma, Yixin Bao	None	Non-endemic	3	Sichuan	Chengdu City	Pengzhou City	51	5101	510182			(103.870653262, 31.1502728124)	3	1980	Fauna of Sichuan resources	Native
792	Berkenhout, 1769	RODENTIA	Muridae	Rattus	Rattus norvegicus	Brown rat	褐家鼠	Common rat	Least concern	2020, Shaoying Liu, Zhigang Jiang; Yong Ma, Yixin Bao	None	Non-endemic	3	Sichuan	Chengdu City	Qionglai City	51	5101	510183			(103.366984036, 30.3829270795)	3	1980	Fauna of Sichuan resources	Native
793	Berkenhout, 1769	RODENTIA	Muridae	Rattus	Rattus norvegicus	Brown rat	褐家鼠	Common rat	Least concern	2020, Shaoying Liu, Zhigang Jiang; Yong Ma, Yixin Bao	None	Non-endemic	3	Sichuan	Chengdu City	Chongzhou City	51	5101	510184			(103.52138626, 30.7133216873)	3	1980	Fauna of Sichuan resources	Native
794	Berkenhout, 1769	RODENTIA	Muridae	Rattus	Rattus norvegicus	Brown rat	褐家鼠	Common rat	Least concern	2020, Shaoying Liu, Zhigang Jiang; Yong Ma, Yixin Bao	None	Non-endemic	3	Sichuan	Zigong City	Ziliujing district	51	5103	510302			(104.700477535, 29.2781156896)	3	1980	Fauna of Sichuan resources	Native
795	Berkenhout, 1769	RODENTIA	Muridae	Rattus	Rattus norvegicus	Brown rat	褐家鼠	Common rat	Least concern	2020, Shaoying Liu, Zhigang Jiang; Yong Ma, Yixin Bao	None	Non-endemic	3	Sichuan	Zigong City	Gongjing District	51	5103	510303			(104.578611589, 29.2960345692)	3	1980	Fauna of Sichuan resources	Native
796	Berkenhout, 1769	RODENTIA	Muridae	Rattus	Rattus norvegicus	Brown rat	褐家鼠	Common rat	Least concern	2020, Shaoying Liu, Zhigang Jiang; Yong Ma, Yixin Bao	None	Non-endemic	3	Sichuan	Zigong City	Da'an District	51	5103	510304			(104.924562813, 29.3867479138)	3	1980	Fauna of Sichuan resources	Native
797	Berkenhout, 1769	RODENTIA	Muridae	Rattus	Rattus norvegicus	Brown rat	褐家鼠	Common rat	Least concern	2020, Shaoying Liu, Zhigang Jiang; Yong Ma, Yixin Bao	None	Non-endemic	3	Sichuan	Zigong City	Yantan District	51	5103	510311			(104.847290888, 29.2463572614)	3	1980	Fauna of Sichuan resources	Native
798	Berkenhout, 1769	RODENTIA	Muridae	Rattus	Rattus norvegicus	Brown rat	褐家鼠	Common rat	Least concern	2020, Shaoying Liu, Zhigang Jiang; Yong Ma, Yixin Bao	None	Non-endemic	3	Sichuan	Zigong City	Rongxian County	51	5103	510321			(104.312899517, 29.4167861843)	3	1980	Fauna of Sichuan resources	Native
799	Berkenhout, 1769	RODENTIA	Muridae	Rattus	Rattus norvegicus	Brown rat	褐家鼠	Common rat	Least concern	2020, Shaoying Liu, Zhigang Jiang; Yong Ma, Yixin Bao	None	Non-endemic	3	Sichuan	Zigong City	Fushun County	51	5103	510322			(105.02025254, 29.1075015856)	3	1980	Fauna of Sichuan resources	Native
800	Berkenhout, 1769	RODENTIA	Muridae	Rattus	Rattus norvegicus	Brown rat	褐家鼠	Common rat	Least concern	2020, Shaoying Liu, Zhigang Jiang; Yong Ma, Yixin Bao	None	Non-endemic	3	Sichuan	Panzhihua City	East zone	51	5104	510402			(101.751315159, 26.5679126464)	3	1980	Fauna of Sichuan resources	Native
801	Berkenhout, 1769	RODENTIA	Muridae	Rattus	Rattus norvegicus	Brown rat	褐家鼠	Common rat	Least concern	2020, Shaoying Liu, Zhigang Jiang; Yong Ma, Yixin Bao	None	Non-endemic	3	Sichuan	Panzhihua City	West end	51	5104	510403			(101.546743975, 26.6254860374)	3	1980	Fauna of Sichuan resources	Native
802	Berkenhout, 1769	RODENTIA	Muridae	Rattus	Rattus norvegicus	Brown rat	褐家鼠	Common rat	Least concern	2020, Shaoying Liu, Zhigang Jiang; Yong Ma, Yixin Bao	None	Non-endemic	3	Sichuan	Panzhihua City	Renhe District	51	5104	510411			(101.706997342, 26.4409826435)	3	1980	Fauna of Sichuan resources	Native
803	Berkenhout, 1769	RODENTIA	Muridae	Rattus	Rattus norvegicus	Brown rat	褐家鼠	Common rat	Least concern	2020, Shaoying Liu, Zhigang Jiang; Yong Ma, Yixin Bao	None	Non-endemic	3	Sichuan	Panzhihua City	Miyi County	51	5104	510421			(101.985529654, 26.926582818)	3	1980	Fauna of Sichuan resources	Native
804	Berkenhout, 1769	RODENTIA	Muridae	Rattus	Rattus norvegicus	Brown rat	褐家鼠	Common rat	Least concern	2020, Shaoying Liu, Zhigang Jiang; Yong Ma, Yixin Bao	None	Non-endemic	3	Sichuan	Panzhihua City	Yanbian County	51	5104	510422			(101.596660256, 26.9338713965)	3	1980	Fauna of Sichuan resources	Native
805	Berkenhout, 1769	RODENTIA	Muridae	Rattus	Rattus norvegicus	Brown rat	褐家鼠	Common rat	Least concern	2020, Shaoying Liu, Zhigang Jiang; Yong Ma, Yixin Bao	None	Non-endemic	3	Sichuan	Luzhou City	Jiangyang District	51	5105	510502			(105.402696312, 28.8577099374)	3	1980	Fauna of Sichuan resources	Native
806	Berkenhout, 1769	RODENTIA	Muridae	Rattus	Rattus norvegicus	Brown rat	褐家鼠	Common rat	Least concern	2020, Shaoying Liu, Zhigang Jiang; Yong Ma, Yixin Bao	None	Non-endemic	3	Sichuan	Luzhou City	Naxi District	51	5105	510503			(105.390556193, 28.6464407713)	3	1980	Fauna of Sichuan resources	Native
807	Berkenhout, 1769	RODENTIA	Muridae	Rattus	Rattus norvegicus	Brown rat	褐家鼠	Common rat	Least concern	2020, Shaoying Liu, Zhigang Jiang; Yong Ma, Yixin Bao	None	Non-endemic	3	Sichuan	Luzhou City	Longmatan District	51	5105	510504			(105.431079654, 28.9785305461)	3	1980	Fauna of Sichuan resources	Native
808	Berkenhout, 1769	RODENTIA	Muridae	Rattus	Rattus norvegicus	Brown rat	褐家鼠	Common rat	Least concern	2020, Shaoying Liu, Zhigang Jiang; Yong Ma, Yixin Bao	None	Non-endemic	3	Sichuan	Luzhou City	Luxian County	51	5105	510521			(105.497790537, 29.1327021968)	3	1980	Fauna of Sichuan resources	Native
809	Berkenhout, 1769	RODENTIA	Muridae	Rattus	Rattus norvegicus	Brown rat	褐家鼠	Common rat	Least concern	2020, Shaoying Liu, Zhigang Jiang; Yong Ma, Yixin Bao	None	Non-endemic	3	Sichuan	Luzhou City	Hejiang County	51	5105	510522			(105.943852179, 28.7517508259)	3	1980	Fauna of Sichuan resources	Native
810	Berkenhout, 1769	RODENTIA	Muridae	Rattus	Rattus norvegicus	Brown rat	褐家鼠	Common rat	Least concern	2020, Shaoying Liu, Zhigang Jiang; Yong Ma, Yixin Bao	None	Non-endemic	3	Sichuan	Luzhou City	Xuyong County	51	5105	510524			(105.462603148, 28.1019792215)	3	1980	Fauna of Sichuan resources	Native
811	Berkenhout, 1769	RODENTIA	Muridae	Rattus	Rattus norvegicus	Brown rat	褐家鼠	Common rat	Least concern	2020, Shaoying Liu, Zhigang Jiang; Yong Ma, Yixin Bao	None	Non-endemic	3	Sichuan	Luzhou City	Gulin County	51	5105	510525			(105.928672846, 27.9820072771)	3	1980	Fauna of Sichuan resources	Native
812	Berkenhout, 1769	RODENTIA	Muridae	Rattus	Rattus norvegicus	Brown rat	褐家鼠	Common rat	Least concern	2020, Shaoying Liu, Zhigang Jiang; Yong Ma, Yixin Bao	None	Non-endemic	3	Sichuan	Deyang City	Jingyang District	51	5106	510603			(104.403338594, 31.173632595)	3	1980	Fauna of Sichuan resources	Native
813	Berkenhout, 1769	RODENTIA	Muridae	Rattus	Rattus norvegicus	Brown rat	褐家鼠	Common rat	Least concern	2020, Shaoying Liu, Zhigang Jiang; Yong Ma, Yixin Bao	None	Non-endemic	3	Sichuan	Deyang City	Zhongjiang County	51	5106	510623			(104.784946025, 30.8860276945)	3	1980	Fauna of Sichuan resources	Native
814	Berkenhout, 1769	RODENTIA	Muridae	Rattus	Rattus norvegicus	Brown rat	褐家鼠	Common rat	Least concern	2020, Shaoying Liu, Zhigang Jiang; Yong Ma, Yixin Bao	None	Non-endemic	3	Sichuan	Deyang City	Luojiang County	51	5106	510626			(104.509541414, 31.322171624)	3	1980	Fauna of Sichuan resources	Native
815	Berkenhout, 1769	RODENTIA	Muridae	Rattus	Rattus norvegicus	Brown rat	褐家鼠	Common rat	Least concern	2020, Shaoying Liu, Zhigang Jiang; Yong Ma, Yixin Bao	None	Non-endemic	3	Sichuan	Deyang City	Guanghan City	51	5106	510681			(104.279619164, 30.9975275452)	3	1980	Fauna of Sichuan resources	Native
816	Berkenhout, 1769	RODENTIA	Muridae	Rattus	Rattus norvegicus	Brown rat	褐家鼠	Common rat	Least concern	2020, Shaoying Liu, Zhigang Jiang; Yong Ma, Yixin Bao	None	Non-endemic	3	Sichuan	Deyang City	Shifang City	51	5106	510682			(104.009171416, 31.2923104969)	3	1980	Fauna of Sichuan resources	Native
817	Berkenhout, 1769	RODENTIA	Muridae	Rattus	Rattus norvegicus	Brown rat	褐家鼠	Common rat	Least concern	2020, Shaoying Liu, Zhigang Jiang; Yong Ma, Yixin Bao	None	Non-endemic	3	Sichuan	Deyang City	Mianzhu City	51	5106	510683			(104.117854519, 31.434798696)	3	1980	Fauna of Sichuan resources	Native
818	Berkenhout, 1769	RODENTIA	Muridae	Rattus	Rattus norvegicus	Brown rat	褐家鼠	Common rat	Least concern	2020, Shaoying Liu, Zhigang Jiang; Yong Ma, Yixin Bao	None	Non-endemic	3	Sichuan	Mianyang City	Fucheng District	51	5107	510703			(104.682493425, 31.4241327367)	3	1980	Fauna of Sichuan resources	Native
819	Berkenhout, 1769	RODENTIA	Muridae	Rattus	Rattus norvegicus	Brown rat	褐家鼠	Common rat	Least concern	2020, Shaoying Liu, Zhigang Jiang; Yong Ma, Yixin Bao	None	Non-endemic	3	Sichuan	Mianyang City	Youxian District	51	5107	510704			(104.913333715, 31.5328533547)	3	1980	Fauna of Sichuan resources	Native
820	Berkenhout, 1769	RODENTIA	Muridae	Rattus	Rattus norvegicus	Brown rat	褐家鼠	Common rat	Least concern	2020, Shaoying Liu, Zhigang Jiang; Yong Ma, Yixin Bao	None	Non-endemic	3	Sichuan	Mianyang City	Santai County	51	5107	510722			(105.026091613, 31.1126810187)	3	1980	Fauna of Sichuan resources	Native
821	Berkenhout, 1769	RODENTIA	Muridae	Rattus	Rattus norvegicus	Brown rat	褐家鼠	Common rat	Least concern	2020, Shaoying Liu, Zhigang Jiang; Yong Ma, Yixin Bao	None	Non-endemic	3	Sichuan	Mianyang City	Yanting County	51	5107	510723			(105.462243867, 31.2471717814)	3	1980	Fauna of Sichuan resources	Native
822	Berkenhout, 1769	RODENTIA	Muridae	Rattus	Rattus norvegicus	Brown rat	褐家鼠	Common rat	Least concern	2020, Shaoying Liu, Zhigang Jiang; Yong Ma, Yixin Bao	None	Non-endemic	3	Sichuan	Mianyang City	Anxian County	51	5107	510724			(104.349083873, 31.5759385426)	3	1980	Fauna of Sichuan resources	Native
823	Berkenhout, 1769	RODENTIA	Muridae	Rattus	Rattus norvegicus	Brown rat	褐家鼠	Common rat	Least concern	2020, Shaoying Liu, Zhigang Jiang; Yong Ma, Yixin Bao	None	Non-endemic	3	Sichuan	Mianyang City	Zitong County	51	5107	510725			(105.181841283, 31.6484934694)	3	1980	Fauna of Sichuan resources	Native
824	Berkenhout, 1769	RODENTIA	Muridae	Rattus	Rattus norvegicus	Brown rat	褐家鼠	Common rat	Least concern	2020, Shaoying Liu, Zhigang Jiang; Yong Ma, Yixin Bao	None	Non-endemic	3	Sichuan	Mianyang City	Beichuan Qiang Autonomous County	51	5107	510726			(104.252678841, 31.949866776)	3	1980	Fauna of Sichuan resources	Native
825	Berkenhout, 1769	RODENTIA	Muridae	Rattus	Rattus norvegicus	Brown rat	褐家鼠	Common rat	Least concern	2020, Shaoying Liu, Zhigang Jiang; Yong Ma, Yixin Bao	None	Non-endemic	3	Sichuan	Mianyang City	Jiangyou City	51	5107	510781			(104.922141947, 31.9466845535)	3	1980	Fauna of Sichuan resources	Native
826	Berkenhout, 1769	RODENTIA	Muridae	Rattus	Rattus norvegicus	Brown rat	褐家鼠	Common rat	Least concern	2020, Shaoying Liu, Zhigang Jiang; Yong Ma, Yixin Bao	None	Non-endemic	3	Sichuan	Guangyuan City	Lizhou District	51	5108	510802			(105.780322104, 32.4510358602)	3	1980	Fauna of Sichuan resources	Native
827	Berkenhout, 1769	RODENTIA	Muridae	Rattus	Rattus norvegicus	Brown rat	褐家鼠	Common rat	Least concern	2020, Shaoying Liu, Zhigang Jiang; Yong Ma, Yixin Bao	None	Non-endemic	3	Sichuan	Guangyuan City	Zhaohua District	51	5108	510811			(105.817449407, 32.1648605929)	3	1980	Fauna of Sichuan resources	Native
828	Berkenhout, 1769	RODENTIA	Muridae	Rattus	Rattus norvegicus	Brown rat	褐家鼠	Common rat	Least concern	2020, Shaoying Liu, Zhigang Jiang; Yong Ma, Yixin Bao	None	Non-endemic	3	Sichuan	Guangyuan City	Chaotian District	51	5108	510812			(105.948910727, 32.6768169374)	3	1980	Fauna of Sichuan resources	Native
829	Berkenhout, 1769	RODENTIA	Muridae	Rattus	Rattus norvegicus	Brown rat	褐家鼠	Common rat	Least concern	2020, Shaoying Liu, Zhigang Jiang; Yong Ma, Yixin Bao	None	Non-endemic	3	Sichuan	Guangyuan City	Wangcang County	51	5108	510821			(106.380038398, 32.3744274234)	3	1980	Fauna of Sichuan resources	Native
830	Berkenhout, 1769	RODENTIA	Muridae	Rattus	Rattus norvegicus	Brown rat	褐家鼠	Common rat	Least concern	2020, Shaoying Liu, Zhigang Jiang; Yong Ma, Yixin Bao	None	Non-endemic	3	Sichuan	Guangyuan City	Jiange County	51	5108	510823			(105.489984983, 31.9118241669)	3	1980	Fauna of Sichuan resources	Native
831	Berkenhout, 1769	RODENTIA	Muridae	Rattus	Rattus norvegicus	Brown rat	褐家鼠	Common rat	Least concern	2020, Shaoying Liu, Zhigang Jiang; Yong Ma, Yixin Bao	None	Non-endemic	3	Sichuan	Guangyuan City	Cangxi County	51	5108	510824			(106.099344667, 31.9158775317)	3	1980	Fauna of Sichuan resources	Native
832	Berkenhout, 1769	RODENTIA	Muridae	Rattus	Rattus norvegicus	Brown rat	褐家鼠	Common rat	Least concern	2020, Shaoying Liu, Zhigang Jiang; Yong Ma, Yixin Bao	None	Non-endemic	3	Sichuan	Suining City	Chuanshan District	51	5109	510903			(105.599004958, 30.5191095009)	3	1980	Fauna of Sichuan resources	Native
833	Berkenhout, 1769	RODENTIA	Muridae	Rattus	Rattus norvegicus	Brown rat	褐家鼠	Common rat	Least concern	2020, Shaoying Liu, Zhigang Jiang; Yong Ma, Yixin Bao	None	Non-endemic	3	Sichuan	Suining City	Anju District	51	5109	510904			(105.410904306, 30.3668212349)	3	1980	Fauna of Sichuan resources	Native
834	Berkenhout, 1769	RODENTIA	Muridae	Rattus	Rattus norvegicus	Brown rat	褐家鼠	Common rat	Least concern	2020, Shaoying Liu, Zhigang Jiang; Yong Ma, Yixin Bao	None	Non-endemic	3	Sichuan	Suining City	Pengxi County	51	5109	510921			(105.701187685, 30.6498134928)	3	1980	Fauna of Sichuan resources	Native
835	Berkenhout, 1769	RODENTIA	Muridae	Rattus	Rattus norvegicus	Brown rat	褐家鼠	Common rat	Least concern	2020, Shaoying Liu, Zhigang Jiang; Yong Ma, Yixin Bao	None	Non-endemic	3	Sichuan	Suining City	Shehong County	51	5109	510922			(105.37763447, 30.9060433853)	3	1980	Fauna of Sichuan resources	Native
836	Berkenhout, 1769	RODENTIA	Muridae	Rattus	Rattus norvegicus	Brown rat	褐家鼠	Common rat	Least concern	2020, Shaoying Liu, Zhigang Jiang; Yong Ma, Yixin Bao	None	Non-endemic	3	Sichuan	Suining City	SDaying County	51	5109	510923			(105.225407196, 30.5866460591)	3	1980	Fauna of Sichuan resources	Native
837	Berkenhout, 1769	RODENTIA	Muridae	Rattus	Rattus norvegicus	Brown rat	褐家鼠	Common rat	Least concern	2020, Shaoying Liu, Zhigang Jiang; Yong Ma, Yixin Bao	None	Non-endemic	3	Sichuan	Neijiang City	Shizhong District	51	5110	370103			(116.985821561, 36.5736752008)	3	1980	Fauna of Sichuan resources	Native
838	Berkenhout, 1769	RODENTIA	Muridae	Rattus	Rattus norvegicus	Brown rat	褐家鼠	Common rat	Least concern	2020, Shaoying Liu, Zhigang Jiang; Yong Ma, Yixin Bao	None	Non-endemic	3	Sichuan	Neijiang City	Dongxing District	51	5110	511011			(105.191410926, 29.6568522262)	3	1980	Fauna of Sichuan resources	Native
839	Berkenhout, 1769	RODENTIA	Muridae	Rattus	Rattus norvegicus	Brown rat	褐家鼠	Common rat	Least concern	2020, Shaoying Liu, Zhigang Jiang; Yong Ma, Yixin Bao	None	Non-endemic	3	Sichuan	Neijiang City	Weiyuan County	51	5110	511024			(104.579320473, 29.5968171547)	3	1980	Fauna of Sichuan resources	Native
840	Berkenhout, 1769	RODENTIA	Muridae	Rattus	Rattus norvegicus	Brown rat	褐家鼠	Common rat	Least concern	2020, Shaoying Liu, Zhigang Jiang; Yong Ma, Yixin Bao	None	Non-endemic	3	Sichuan	Neijiang City	Zizhong County	51	5110	511025			(104.795857925, 29.8111363471)	3	1980	Fauna of Sichuan resources	Native
841	Berkenhout, 1769	RODENTIA	Muridae	Rattus	Rattus norvegicus	Brown rat	褐家鼠	Common rat	Least concern	2020, Shaoying Liu, Zhigang Jiang; Yong Ma, Yixin Bao	None	Non-endemic	3	Sichuan	Neijiang City	Longchang County	51	5110	511028			(105.246260957, 29.3671691114)	3	1980	Fauna of Sichuan resources	Native
842	Berkenhout, 1769	RODENTIA	Muridae	Rattus	Rattus norvegicus	Brown rat	褐家鼠	Common rat	Least concern	2020, Shaoying Liu, Zhigang Jiang; Yong Ma, Yixin Bao	None	Non-endemic	3	Sichuan	Leshan City	Shizhong District	51	5111	370103			(116.985821561, 36.5736752008)	3	1980	Fauna of Sichuan resources	Native
843	Berkenhout, 1769	RODENTIA	Muridae	Rattus	Rattus norvegicus	Brown rat	褐家鼠	Common rat	Least concern	2020, Shaoying Liu, Zhigang Jiang; Yong Ma, Yixin Bao	None	Non-endemic	3	Sichuan	Leshan City	Shawan District	51	5111	511111			(103.572203878, 29.3386996096)	3	1980	Fauna of Sichuan resources	Native
844	Berkenhout, 1769	RODENTIA	Muridae	Rattus	Rattus norvegicus	Brown rat	褐家鼠	Common rat	Least concern	2020, Shaoying Liu, Zhigang Jiang; Yong Ma, Yixin Bao	None	Non-endemic	3	Sichuan	Leshan City	Wutongqiao District	51	5111	511112			(103.789822363, 29.4095234086)	3	1980	Fauna of Sichuan resources	Native
845	Berkenhout, 1769	RODENTIA	Muridae	Rattus	Rattus norvegicus	Brown rat	褐家鼠	Common rat	Least concern	2020, Shaoying Liu, Zhigang Jiang; Yong Ma, Yixin Bao	None	Non-endemic	3	Sichuan	Leshan City	Jinkouhe District	51	5111	511113			(103.05383169, 29.2938205928)	3	1980	Fauna of Sichuan resources	Native
846	Berkenhout, 1769	RODENTIA	Muridae	Rattus	Rattus norvegicus	Brown rat	褐家鼠	Common rat	Least concern	2020, Shaoying Liu, Zhigang Jiang; Yong Ma, Yixin Bao	None	Non-endemic	3	Sichuan	Leshan City	Qianwei County	51	5111	511123			(103.968481077, 29.2238687522)	3	1980	Fauna of Sichuan resources	Native
847	Berkenhout, 1769	RODENTIA	Muridae	Rattus	Rattus norvegicus	Brown rat	褐家鼠	Common rat	Least concern	2020, Shaoying Liu, Zhigang Jiang; Yong Ma, Yixin Bao	None	Non-endemic	3	Sichuan	Leshan City	Jingyan County	51	5111	511124			(104.040904102, 29.6413800013)	3	1980	Fauna of Sichuan resources	Native
848	Berkenhout, 1769	RODENTIA	Muridae	Rattus	Rattus norvegicus	Brown rat	褐家鼠	Common rat	Least concern	2020, Shaoying Liu, Zhigang Jiang; Yong Ma, Yixin Bao	None	Non-endemic	3	Sichuan	Leshan City	Jiajiang County	51	5111	511126			(103.547517088, 29.7755504473)	3	1980	Fauna of Sichuan resources	Native
849	Berkenhout, 1769	RODENTIA	Muridae	Rattus	Rattus norvegicus	Brown rat	褐家鼠	Common rat	Least concern	2020, Shaoying Liu, Zhigang Jiang; Yong Ma, Yixin Bao	None	Non-endemic	3	Sichuan	Leshan City	Muchuan County	51	5111	511129			(103.819526719, 28.9928039275)	3	1980	Fauna of Sichuan resources	Native
850	Berkenhout, 1769	RODENTIA	Muridae	Rattus	Rattus norvegicus	Brown rat	褐家鼠	Common rat	Least concern	2020, Shaoying Liu, Zhigang Jiang; Yong Ma, Yixin Bao	None	Non-endemic	3	Sichuan	Leshan City	Ebian Yi Autonomous County	51	5111	511132			(103.202778338, 29.0449559653)	3	1980	Fauna of Sichuan resources	Native
851	Berkenhout, 1769	RODENTIA	Muridae	Rattus	Rattus norvegicus	Brown rat	褐家鼠	Common rat	Least concern	2020, Shaoying Liu, Zhigang Jiang; Yong Ma, Yixin Bao	None	Non-endemic	3	Sichuan	Leshan City	Mabian Yi Autonomous County	51	5111	511133			(103.47475754, 28.7808397424)	3	1980	Fauna of Sichuan resources	Native
852	Berkenhout, 1769	RODENTIA	Muridae	Rattus	Rattus norvegicus	Brown rat	褐家鼠	Common rat	Least concern	2020, Shaoying Liu, Zhigang Jiang; Yong Ma, Yixin Bao	None	Non-endemic	3	Sichuan	Leshan City	Emeishan City	51	5111	511181			(103.380717208, 29.5002896164)	3	1980	Fauna of Sichuan resources	Native
853	Berkenhout, 1769	RODENTIA	Muridae	Rattus	Rattus norvegicus	Brown rat	褐家鼠	Common rat	Least concern	2020, Shaoying Liu, Zhigang Jiang; Yong Ma, Yixin Bao	None	Non-endemic	3	Sichuan	Nanchong City	Shunqing District	51	5113	511302			(106.084701888, 30.9312971164)	3	1980	Fauna of Sichuan resources	Native
854	Berkenhout, 1769	RODENTIA	Muridae	Rattus	Rattus norvegicus	Brown rat	褐家鼠	Common rat	Least concern	2020, Shaoying Liu, Zhigang Jiang; Yong Ma, Yixin Bao	None	Non-endemic	3	Sichuan	Nanchong City	Gaoping District	51	5113	511303			(106.247770691, 30.7872215136)	3	1980	Fauna of Sichuan resources	Native
855	Berkenhout, 1769	RODENTIA	Muridae	Rattus	Rattus norvegicus	Brown rat	褐家鼠	Common rat	Least concern	2020, Shaoying Liu, Zhigang Jiang; Yong Ma, Yixin Bao	None	Non-endemic	3	Sichuan	Nanchong City	Jialing District	51	5113	511304			(105.931118254, 30.6880970502)	3	1980	Fauna of Sichuan resources	Native
856	Berkenhout, 1769	RODENTIA	Muridae	Rattus	Rattus norvegicus	Brown rat	褐家鼠	Common rat	Least concern	2020, Shaoying Liu, Zhigang Jiang; Yong Ma, Yixin Bao	None	Non-endemic	3	Sichuan	Nanchong City	Nanbu County	51	5113	511321			(105.914727025, 31.3489954465)	3	1980	Fauna of Sichuan resources	Native
857	Berkenhout, 1769	RODENTIA	Muridae	Rattus	Rattus norvegicus	Brown rat	褐家鼠	Common rat	Least concern	2020, Shaoying Liu, Zhigang Jiang; Yong Ma, Yixin Bao	None	Non-endemic	3	Sichuan	Nanchong City	Yingshan County	51	5113	511322			(106.708812736, 31.1642493038)	3	1980	Fauna of Sichuan resources	Native
858	Berkenhout, 1769	RODENTIA	Muridae	Rattus	Rattus norvegicus	Brown rat	褐家鼠	Common rat	Least concern	2020, Shaoying Liu, Zhigang Jiang; Yong Ma, Yixin Bao	None	Non-endemic	3	Sichuan	Nanchong City	Peng'an County	51	5113	511323			(106.41606399, 31.0033355699)	3	1980	Fauna of Sichuan resources	Native
859	Berkenhout, 1769	RODENTIA	Muridae	Rattus	Rattus norvegicus	Brown rat	褐家鼠	Common rat	Least concern	2020, Shaoying Liu, Zhigang Jiang; Yong Ma, Yixin Bao	None	Non-endemic	3	Sichuan	Nanchong City	Yilong County	51	5113	511324			(106.524681398, 31.4433960095)	3	1980	Fauna of Sichuan resources	Native
860	Berkenhout, 1769	RODENTIA	Muridae	Rattus	Rattus norvegicus	Brown rat	褐家鼠	Common rat	Least concern	2020, Shaoying Liu, Zhigang Jiang; Yong Ma, Yixin Bao	None	Non-endemic	3	Sichuan	Nanchong City	Xichong County	51	5113	511325			(105.838705107, 31.052642032)	3	1980	Fauna of Sichuan resources	Native
861	Berkenhout, 1769	RODENTIA	Muridae	Rattus	Rattus norvegicus	Brown rat	褐家鼠	Common rat	Least concern	2020, Shaoying Liu, Zhigang Jiang; Yong Ma, Yixin Bao	None	Non-endemic	3	Sichuan	Nanchong City	Langzhong City	51	5113	511381			(106.076457598, 31.6055143347)	3	1980	Fauna of Sichuan resources	Native
862	Berkenhout, 1769	RODENTIA	Muridae	Rattus	Rattus norvegicus	Brown rat	褐家鼠	Common rat	Least concern	2020, Shaoying Liu, Zhigang Jiang; Yong Ma, Yixin Bao	None	Non-endemic	3	Sichuan	Meishan City	Dongpo District	51	5114	511402			(103.737137322, 30.0538971294)	3	1980	Fauna of Sichuan resources	Native
863	Berkenhout, 1769	RODENTIA	Muridae	Rattus	Rattus norvegicus	Brown rat	褐家鼠	Common rat	Least concern	2020, Shaoying Liu, Zhigang Jiang; Yong Ma, Yixin Bao	None	Non-endemic	3	Sichuan	Meishan City	Renshou County	51	5114	511421			(104.215309876, 29.9805240997)	3	1980	Fauna of Sichuan resources	Native
864	Berkenhout, 1769	RODENTIA	Muridae	Rattus	Rattus norvegicus	Brown rat	褐家鼠	Common rat	Least concern	2020, Shaoying Liu, Zhigang Jiang; Yong Ma, Yixin Bao	None	Non-endemic	3	Sichuan	Meishan City	Pengshan County	51	5114	511422			(103.858834472, 30.2491510073)	3	1980	Fauna of Sichuan resources	Native
865	Berkenhout, 1769	RODENTIA	Muridae	Rattus	Rattus norvegicus	Brown rat	褐家鼠	Common rat	Least concern	2020, Shaoying Liu, Zhigang Jiang; Yong Ma, Yixin Bao	None	Non-endemic	3	Sichuan	Meishan City	Hongya County	51	5114	511423			(103.15836098, 29.6855649224)	3	1980	Fauna of Sichuan resources	Native
866	Berkenhout, 1769	RODENTIA	Muridae	Rattus	Rattus norvegicus	Brown rat	褐家鼠	Common rat	Least concern	2020, Shaoying Liu, Zhigang Jiang; Yong Ma, Yixin Bao	None	Non-endemic	3	Sichuan	Meishan City	Danling County	51	5114	511424			(103.420619108, 30.0132788025)	3	1980	Fauna of Sichuan resources	Native
867	Berkenhout, 1769	RODENTIA	Muridae	Rattus	Rattus norvegicus	Brown rat	褐家鼠	Common rat	Least concern	2020, Shaoying Liu, Zhigang Jiang; Yong Ma, Yixin Bao	None	Non-endemic	3	Sichuan	Meishan City	Qingshen County	51	5114	511425			(103.826213562, 29.8205331167)	3	1980	Fauna of Sichuan resources	Native
868	Berkenhout, 1769	RODENTIA	Muridae	Rattus	Rattus norvegicus	Brown rat	褐家鼠	Common rat	Least concern	2020, Shaoying Liu, Zhigang Jiang; Yong Ma, Yixin Bao	None	Non-endemic	3	Sichuan	Yibin City	Cuiping District	51	5115	511502			(104.688175041, 28.8077060126)	3	1980	Fauna of Sichuan resources	Native
869	Berkenhout, 1769	RODENTIA	Muridae	Rattus	Rattus norvegicus	Brown rat	褐家鼠	Common rat	Least concern	2020, Shaoying Liu, Zhigang Jiang; Yong Ma, Yixin Bao	None	Non-endemic	3	Sichuan	Yibin City	Yibin County	51	5115	511521			(104.378426856, 28.9104766946)	3	1980	Fauna of Sichuan resources	Native
870	Berkenhout, 1769	RODENTIA	Muridae	Rattus	Rattus norvegicus	Brown rat	褐家鼠	Common rat	Least concern	2020, Shaoying Liu, Zhigang Jiang; Yong Ma, Yixin Bao	None	Non-endemic	3	Sichuan	Yibin City	Nanxi District	51	5115	511503			(104.93302627, 28.892031823)	3	1980	Fauna of Sichuan resources	Native
871	Berkenhout, 1769	RODENTIA	Muridae	Rattus	Rattus norvegicus	Brown rat	褐家鼠	Common rat	Least concern	2020, Shaoying Liu, Zhigang Jiang; Yong Ma, Yixin Bao	None	Non-endemic	3	Sichuan	Yibin City	Jiang'an County	51	5115	511523			(105.110507667, 28.6501441847)	3	1980	Fauna of Sichuan resources	Native
872	Berkenhout, 1769	RODENTIA	Muridae	Rattus	Rattus norvegicus	Brown rat	褐家鼠	Common rat	Least concern	2020, Shaoying Liu, Zhigang Jiang; Yong Ma, Yixin Bao	None	Non-endemic	3	Sichuan	Yibin City	Changning County	51	5115	511524			(104.919387738, 28.5040218486)	3	1980	Fauna of Sichuan resources	Native
873	Berkenhout, 1769	RODENTIA	Muridae	Rattus	Rattus norvegicus	Brown rat	褐家鼠	Common rat	Least concern	2020, Shaoying Liu, Zhigang Jiang; Yong Ma, Yixin Bao	None	Non-endemic	3	Sichuan	Yibin City	Gaoxian County	51	5115	511525			(104.578010054, 28.4528931345)	3	1980	Fauna of Sichuan resources	Native
874	Berkenhout, 1769	RODENTIA	Muridae	Rattus	Rattus norvegicus	Brown rat	褐家鼠	Common rat	Least concern	2020, Shaoying Liu, Zhigang Jiang; Yong Ma, Yixin Bao	None	Non-endemic	3	Sichuan	Yibin City	Gong County	51	5115	511526			(104.793319612, 28.1965139459)	3	1980	Fauna of Sichuan resources	Native
875	Berkenhout, 1769	RODENTIA	Muridae	Rattus	Rattus norvegicus	Brown rat	褐家鼠	Common rat	Least concern	2020, Shaoying Liu, Zhigang Jiang; Yong Ma, Yixin Bao	None	Non-endemic	3	Sichuan	Yibin City	Junlian County	51	5115	511527			(104.57430842, 28.0334430748)	3	1980	Fauna of Sichuan resources	Native
876	Berkenhout, 1769	RODENTIA	Muridae	Rattus	Rattus norvegicus	Brown rat	褐家鼠	Common rat	Least concern	2020, Shaoying Liu, Zhigang Jiang; Yong Ma, Yixin Bao	None	Non-endemic	3	Sichuan	Yibin City	Xingwen County	51	5115	511528			(105.13422696, 28.2527266863)	3	1980	Fauna of Sichuan resources	Native
877	Berkenhout, 1769	RODENTIA	Muridae	Rattus	Rattus norvegicus	Brown rat	褐家鼠	Common rat	Least concern	2020, Shaoying Liu, Zhigang Jiang; Yong Ma, Yixin Bao	None	Non-endemic	3	Sichuan	Yibin City	Pingshan County	51	5115	511529			(104.012445039, 28.7129693211)	3	1980	Fauna of Sichuan resources	Native
878	Berkenhout, 1769	RODENTIA	Muridae	Rattus	Rattus norvegicus	Brown rat	褐家鼠	Common rat	Least concern	2020, Shaoying Liu, Zhigang Jiang; Yong Ma, Yixin Bao	None	Non-endemic	3	Sichuan	Guang'an City	Guang'an District	51	5116	511602			(106.682598222, 30.6203808579)	3	1980	Fauna of Sichuan resources	Native
879	Berkenhout, 1769	RODENTIA	Muridae	Rattus	Rattus norvegicus	Brown rat	褐家鼠	Common rat	Least concern	2020, Shaoying Liu, Zhigang Jiang; Yong Ma, Yixin Bao	None	Non-endemic	3	Sichuan	Guang'an City	Yuechi County	51	5116	511621			(106.402986856, 30.5433837582)	3	1980	Fauna of Sichuan resources	Native
880	Berkenhout, 1769	RODENTIA	Muridae	Rattus	Rattus norvegicus	Brown rat	褐家鼠	Common rat	Least concern	2020, Shaoying Liu, Zhigang Jiang; Yong Ma, Yixin Bao	None	Non-endemic	3	Sichuan	Guang'an City	Wusheng County	51	5116	511622			(106.21192139, 30.3751164325)	3	1980	Fauna of Sichuan resources	Native
881	Berkenhout, 1769	RODENTIA	Muridae	Rattus	Rattus norvegicus	Brown rat	褐家鼠	Common rat	Least concern	2020, Shaoying Liu, Zhigang Jiang; Yong Ma, Yixin Bao	None	Non-endemic	3	Sichuan	Guang'an City	Linshui County	51	5116	511623			(106.994055736, 30.2614705851)	3	1980	Fauna of Sichuan resources	Native
882	Berkenhout, 1769	RODENTIA	Muridae	Rattus	Rattus norvegicus	Brown rat	褐家鼠	Common rat	Least concern	2020, Shaoying Liu, Zhigang Jiang; Yong Ma, Yixin Bao	None	Non-endemic	3	Sichuan	Guang'an City	Huaying City	51	5116	511681			(106.747093007, 30.3289687028)	3	1980	Fauna of Sichuan resources	Native
883	Berkenhout, 1769	RODENTIA	Muridae	Rattus	Rattus norvegicus	Brown rat	褐家鼠	Common rat	Least concern	2020, Shaoying Liu, Zhigang Jiang; Yong Ma, Yixin Bao	None	Non-endemic	3	Sichuan	Dazhou City	Tongchuan District	51	5117	511702			(107.425885208, 31.3641486077)	3	1980	Fauna of Sichuan resources	Native
884	Berkenhout, 1769	RODENTIA	Muridae	Rattus	Rattus norvegicus	Brown rat	褐家鼠	Common rat	Least concern	2020, Shaoying Liu, Zhigang Jiang; Yong Ma, Yixin Bao	None	Non-endemic	3	Sichuan	Dazhou City	Dachuan District	51	5117	511703			(107.413809294, 31.1193478198)	3	1980	Fauna of Sichuan resources	Native
885	Berkenhout, 1769	RODENTIA	Muridae	Rattus	Rattus norvegicus	Brown rat	褐家鼠	Common rat	Least concern	2020, Shaoying Liu, Zhigang Jiang; Yong Ma, Yixin Bao	None	Non-endemic	3	Sichuan	Dazhou City	Xuanhan County	51	5117	511722			(107.924552962, 31.5263322743)	3	1980	Fauna of Sichuan resources	Native
886	Berkenhout, 1769	RODENTIA	Muridae	Rattus	Rattus norvegicus	Brown rat	褐家鼠	Common rat	Least concern	2020, Shaoying Liu, Zhigang Jiang; Yong Ma, Yixin Bao	None	Non-endemic	3	Sichuan	Dazhou City	Kaijiang County	51	5117	511723			(107.853669912, 31.035573166)	3	1980	Fauna of Sichuan resources	Native
887	Berkenhout, 1769	RODENTIA	Muridae	Rattus	Rattus norvegicus	Brown rat	褐家鼠	Common rat	Least concern	2020, Shaoying Liu, Zhigang Jiang; Yong Ma, Yixin Bao	None	Non-endemic	3	Sichuan	Dazhou City	Dazhu County	51	5117	511724			(107.276625612, 30.6957028652)	3	1980	Fauna of Sichuan resources	Native
888	Berkenhout, 1769	RODENTIA	Muridae	Rattus	Rattus norvegicus	Brown rat	褐家鼠	Common rat	Least concern	2020, Shaoying Liu, Zhigang Jiang; Yong Ma, Yixin Bao	None	Non-endemic	3	Sichuan	Dazhou City	Quxian County	51	5117	511725			(106.973128346, 30.9466516255)	3	1980	Fauna of Sichuan resources	Native
889	Berkenhout, 1769	RODENTIA	Muridae	Rattus	Rattus norvegicus	Brown rat	褐家鼠	Common rat	Least concern	2020, Shaoying Liu, Zhigang Jiang; Yong Ma, Yixin Bao	None	Non-endemic	3	Sichuan	Dazhou City	Wanyuan City	51	5117	511781			(107.974110025, 31.9829275567)	3	1980	Fauna of Sichuan resources	Native
890	Berkenhout, 1769	RODENTIA	Muridae	Rattus	Rattus norvegicus	Brown rat	褐家鼠	Common rat	Least concern	2020, Shaoying Liu, Zhigang Jiang; Yong Ma, Yixin Bao	None	Non-endemic	3	Sichuan	Ya'an City	Yucheng District	51	5118	511802			(103.025011464, 29.9227925281)	3	1980	Fauna of Sichuan resources	Native
891	Berkenhout, 1769	RODENTIA	Muridae	Rattus	Rattus norvegicus	Brown rat	褐家鼠	Common rat	Least concern	2020, Shaoying Liu, Zhigang Jiang; Yong Ma, Yixin Bao	None	Non-endemic	3	Sichuan	Ya'an City	Mingshan District	51	5118	511803			(103.210065904, 30.1235235059)	3	1980	Fauna of Sichuan resources	Native
892	Berkenhout, 1769	RODENTIA	Muridae	Rattus	Rattus norvegicus	Brown rat	褐家鼠	Common rat	Least concern	2020, Shaoying Liu, Zhigang Jiang; Yong Ma, Yixin Bao	None	Non-endemic	3	Sichuan	Ya'an City	Yingjing County	51	5118	511822			(102.676492078, 29.7358278601)	3	1980	Fauna of Sichuan resources	Native
893	Berkenhout, 1769	RODENTIA	Muridae	Rattus	Rattus norvegicus	Brown rat	褐家鼠	Common rat	Least concern	2020, Shaoying Liu, Zhigang Jiang; Yong Ma, Yixin Bao	None	Non-endemic	3	Sichuan	Ya'an City	Hanyuan County	51	5118	511823			(102.609410066, 29.4266336034)	3	1980	Fauna of Sichuan resources	Native
894	Berkenhout, 1769	RODENTIA	Muridae	Rattus	Rattus norvegicus	Brown rat	褐家鼠	Common rat	Least concern	2020, Shaoying Liu, Zhigang Jiang; Yong Ma, Yixin Bao	None	Non-endemic	3	Sichuan	Ya'an City	Tianquan County	51	5118	511825			(102.564649849, 30.0749115738)	3	1980	Fauna of Sichuan resources	Native
895	Berkenhout, 1769	RODENTIA	Muridae	Rattus	Rattus norvegicus	Brown rat	褐家鼠	Common rat	Least concern	2020, Shaoying Liu, Zhigang Jiang; Yong Ma, Yixin Bao	None	Non-endemic	3	Sichuan	Ya'an City	Lushan County	51	5118	511826			(103.001029343, 30.4318165465)	3	1980	Fauna of Sichuan resources	Native
896	Berkenhout, 1769	RODENTIA	Muridae	Rattus	Rattus norvegicus	Brown rat	褐家鼠	Common rat	Least concern	2020, Shaoying Liu, Zhigang Jiang; Yong Ma, Yixin Bao	None	Non-endemic	3	Sichuan	Ya'an City	Baoxing County	51	5118	511827			(102.70253272, 30.5629230692)	3	1980	Fauna of Sichuan resources	Native
897	Berkenhout, 1769	RODENTIA	Muridae	Rattus	Rattus norvegicus	Brown rat	褐家鼠	Common rat	Least concern	2020, Shaoying Liu, Zhigang Jiang; Yong Ma, Yixin Bao	None	Non-endemic	3	Sichuan	Bazhong City	Bazhou District	51	5119	511902			(106.85256796, 31.8183873929)	3	1980	Fauna of Sichuan resources	Native
898	Berkenhout, 1769	RODENTIA	Muridae	Rattus	Rattus norvegicus	Brown rat	褐家鼠	Common rat	Least concern	2020, Shaoying Liu, Zhigang Jiang; Yong Ma, Yixin Bao	None	Non-endemic	3	Sichuan	Bazhong City	Nanjiang County	51	5119	511922			(106.816858518, 32.3399566774)	3	1980	Fauna of Sichuan resources	Native
899	Berkenhout, 1769	RODENTIA	Muridae	Rattus	Rattus norvegicus	Brown rat	褐家鼠	Common rat	Least concern	2020, Shaoying Liu, Zhigang Jiang; Yong Ma, Yixin Bao	None	Non-endemic	3	Sichuan	Bazhong City	Pingchang County	51	5119	511923			(107.154739701, 31.5904385366)	3	1980	Fauna of Sichuan resources	Native
900	Berkenhout, 1769	RODENTIA	Muridae	Rattus	Rattus norvegicus	Brown rat	褐家鼠	Common rat	Least concern	2020, Shaoying Liu, Zhigang Jiang; Yong Ma, Yixin Bao	None	Non-endemic	3	Sichuan	ziyang City	Yanjiang District	51	5120	512002			(104.737840834, 30.0884261873)	3	1980	Fauna of Sichuan resources	Native
901	Berkenhout, 1769	RODENTIA	Muridae	Rattus	Rattus norvegicus	Brown rat	褐家鼠	Common rat	Least concern	2020, Shaoying Liu, Zhigang Jiang; Yong Ma, Yixin Bao	None	Non-endemic	3	Sichuan	ziyang City	Anyue County	51	5120	512021			(105.398490818, 29.9965005263)	3	1980	Fauna of Sichuan resources	Native
902	Berkenhout, 1769	RODENTIA	Muridae	Rattus	Rattus norvegicus	Brown rat	褐家鼠	Common rat	Least concern	2020, Shaoying Liu, Zhigang Jiang; Yong Ma, Yixin Bao	None	Non-endemic	3	Sichuan	ziyang City	Lezhi County	51	5120	512022			(105.018987219, 30.3037282845)	3	1980	Fauna of Sichuan resources	Native
903	Berkenhout, 1769	RODENTIA	Muridae	Rattus	Rattus norvegicus	Brown rat	褐家鼠	Common rat	Least concern	2020, Shaoying Liu, Zhigang Jiang; Yong Ma, Yixin Bao	None	Non-endemic	3	Sichuan	ziyang City	Jianyang City	51	5120	512081			(104.531318244, 30.3901553364)	3	1980	Fauna of Sichuan resources	Native
904	Berkenhout, 1769	RODENTIA	Muridae	Rattus	Rattus norvegicus	Brown rat	褐家鼠	Common rat	Least concern	2020, Shaoying Liu, Zhigang Jiang; Yong Ma, Yixin Bao	None	Non-endemic	3	Sichuan	Aba Tibetan and Qiang Autonomous Prefecture	Wenchuan County	51	5132	513221			(103.283679596, 31.1665652195)	3	1980	Fauna of Sichuan resources	Native
905	Berkenhout, 1769	RODENTIA	Muridae	Rattus	Rattus norvegicus	Brown rat	褐家鼠	Common rat	Least concern	2020, Shaoying Liu, Zhigang Jiang; Yong Ma, Yixin Bao	None	Non-endemic	3	Sichuan	Aba Tibetan and Qiang Autonomous Prefecture	Lixian County	51	5132	513222			(103.009393025, 31.5764930792)	3	1980	Fauna of Sichuan resources	Native
906	Berkenhout, 1769	RODENTIA	Muridae	Rattus	Rattus norvegicus	Brown rat	褐家鼠	Common rat	Least concern	2020, Shaoying Liu, Zhigang Jiang; Yong Ma, Yixin Bao	None	Non-endemic	3	Sichuan	Aba Tibetan and Qiang Autonomous Prefecture	Maoxian County	51	5132	513223			(103.621855288, 31.8525938734)	3	1980	Fauna of Sichuan resources	Native
907	Berkenhout, 1769	RODENTIA	Muridae	Rattus	Rattus norvegicus	Brown rat	褐家鼠	Common rat	Least concern	2020, Shaoying Liu, Zhigang Jiang; Yong Ma, Yixin Bao	None	Non-endemic	3	Sichuan	Aba Tibetan and Qiang Autonomous Prefecture	Songpan County	51	5132	513224			(103.522599225, 32.6211982166)	3	1980	Fauna of Sichuan resources	Native
908	Berkenhout, 1769	RODENTIA	Muridae	Rattus	Rattus norvegicus	Brown rat	褐家鼠	Common rat	Least concern	2020, Shaoying Liu, Zhigang Jiang; Yong Ma, Yixin Bao	None	Non-endemic	3	Sichuan	Aba Tibetan and Qiang Autonomous Prefecture	Jinchuan County	51	5132	513226			(101.790020005, 31.5237724924)	3	1980	Fauna of Sichuan resources	Native
909	Berkenhout, 1769	RODENTIA	Muridae	Rattus	Rattus norvegicus	Brown rat	褐家鼠	Common rat	Least concern	2020, Shaoying Liu, Zhigang Jiang; Yong Ma, Yixin Bao	None	Non-endemic	3	Sichuan	Aba Tibetan and Qiang Autonomous Prefecture	Xiaojin County	51	5132	513227			(102.463310217, 31.1320009817)	3	1980	Fauna of Sichuan resources	Native
910	Berkenhout, 1769	RODENTIA	Muridae	Rattus	Rattus norvegicus	Brown rat	褐家鼠	Common rat	Least concern	2020, Shaoying Liu, Zhigang Jiang; Yong Ma, Yixin Bao	None	Non-endemic	3	Sichuan	Aba Tibetan and Qiang Autonomous Prefecture	Heishui County	51	5132	513228			(103.044604403, 32.1653187548)	3	1980	Fauna of Sichuan resources	Native
911	Berkenhout, 1769	RODENTIA	Muridae	Rattus	Rattus norvegicus	Brown rat	褐家鼠	Common rat	Least concern	2020, Shaoying Liu, Zhigang Jiang; Yong Ma, Yixin Bao	None	Non-endemic	3	Sichuan	Aba Tibetan and Qiang Autonomous Prefecture	Ma'erkang County	51	5132	513229			(102.014428486, 32.014766463)	3	1980	Fauna of Sichuan resources	Native
912	Berkenhout, 1769	RODENTIA	Muridae	Rattus	Rattus norvegicus	Brown rat	褐家鼠	Common rat	Least concern	2020, Shaoying Liu, Zhigang Jiang; Yong Ma, Yixin Bao	None	Non-endemic	3	Sichuan	Aba Tibetan and Qiang Autonomous Prefecture	Zamtang County	51	5132	513230			(101.050475265, 32.1463755997)	3	1980	Fauna of Sichuan resources	Native
913	Berkenhout, 1769	RODENTIA	Muridae	Rattus	Rattus norvegicus	Brown rat	褐家鼠	Common rat	Least concern	2020, Shaoying Liu, Zhigang Jiang; Yong Ma, Yixin Bao	None	Non-endemic	3	Sichuan	Aba Tibetan and Qiang Autonomous Prefecture	Aba County	51	5132	513231			(101.746879154, 32.8769916263)	3	1980	Fauna of Sichuan resources	Native
914	Berkenhout, 1769	RODENTIA	Muridae	Rattus	Rattus norvegicus	Brown rat	褐家鼠	Common rat	Least concern	2020, Shaoying Liu, Zhigang Jiang; Yong Ma, Yixin Bao	None	Non-endemic	3	Sichuan	Ganzi Tibetan Autonomous Prefecture	Danba County	51	5133	513323			(101.736541084, 30.9589517057)	3	1980	Fauna of Sichuan resources	Native
915	Berkenhout, 1769	RODENTIA	Muridae	Rattus	Rattus norvegicus	Brown rat	褐家鼠	Common rat	Least concern	2020, Shaoying Liu, Zhigang Jiang; Yong Ma, Yixin Bao	None	Non-endemic	3	Sichuan	Ganzi Tibetan Autonomous Prefecture	Jiulong County	51	5133	513324			(101.622772279, 28.9110068569)	3	1980	Fauna of Sichuan resources	Native
916	Berkenhout, 1769	RODENTIA	Muridae	Rattus	Rattus norvegicus	Brown rat	褐家鼠	Common rat	Least concern	2020, Shaoying Liu, Zhigang Jiang; Yong Ma, Yixin Bao	None	Non-endemic	3	Sichuan	Ganzi Tibetan Autonomous Prefecture	Yajiang County	51	5133	513325			(100.958285575, 29.9175508376)	3	1980	Fauna of Sichuan resources	Native
917	Berkenhout, 1769	RODENTIA	Muridae	Rattus	Rattus norvegicus	Brown rat	褐家鼠	Common rat	Least concern	2020, Shaoying Liu, Zhigang Jiang; Yong Ma, Yixin Bao	None	Non-endemic	3	Sichuan	Ganzi Tibetan Autonomous Prefecture	Daofu County	51	5133	513326			(101.189569672, 30.8558736304)	3	1980	Fauna of Sichuan resources	Native
918	Berkenhout, 1769	RODENTIA	Muridae	Rattus	Rattus norvegicus	Brown rat	褐家鼠	Common rat	Least concern	2020, Shaoying Liu, Zhigang Jiang; Yong Ma, Yixin Bao	None	Non-endemic	3	Sichuan	Ganzi Tibetan Autonomous Prefecture	Luhuo County	51	5133	513327			(100.667297087, 31.4811346217)	3	1980	Fauna of Sichuan resources	Native
919	Berkenhout, 1769	RODENTIA	Muridae	Rattus	Rattus norvegicus	Brown rat	褐家鼠	Common rat	Least concern	2020, Shaoying Liu, Zhigang Jiang; Yong Ma, Yixin Bao	None	Non-endemic	3	Sichuan	Ganzi Tibetan Autonomous Prefecture	Ganzi County	51	5133	513328			(99.7698601823, 32.0441089213)	3	1980	Fauna of Sichuan resources	Native
920	Berkenhout, 1769	RODENTIA	Muridae	Rattus	Rattus norvegicus	Brown rat	褐家鼠	Common rat	Least concern	2020, Shaoying Liu, Zhigang Jiang; Yong Ma, Yixin Bao	None	Non-endemic	3	Sichuan	Ganzi Tibetan Autonomous Prefecture	Xinlong County	51	5133	513329			(100.235930807, 30.9721720742)	3	1980	Fauna of Sichuan resources	Native
921	Berkenhout, 1769	RODENTIA	Muridae	Rattus	Rattus norvegicus	Brown rat	褐家鼠	Common rat	Least concern	2020, Shaoying Liu, Zhigang Jiang; Yong Ma, Yixin Bao	None	Non-endemic	3	Sichuan	Ganzi Tibetan Autonomous Prefecture	Dege County	51	5133	513330			(98.9625188667, 32.0522374899)	3	1980	Fauna of Sichuan resources	Native
922	Berkenhout, 1769	RODENTIA	Muridae	Rattus	Rattus norvegicus	Brown rat	褐家鼠	Common rat	Least concern	2020, Shaoying Liu, Zhigang Jiang; Yong Ma, Yixin Bao	None	Non-endemic	3	Sichuan	Ganzi Tibetan Autonomous Prefecture	Baiyu County	51	5133	513331			(99.2705689696, 31.0443570756)	3	1980	Fauna of Sichuan resources	Native
923	Berkenhout, 1769	RODENTIA	Muridae	Rattus	Rattus norvegicus	Brown rat	褐家鼠	Common rat	Least concern	2020, Shaoying Liu, Zhigang Jiang; Yong Ma, Yixin Bao	None	Non-endemic	3	Sichuan	Ganzi Tibetan Autonomous Prefecture	Shiqu County	51	5133	513332			(98.1976752427, 33.1899040009)	3	1980	Fauna of Sichuan resources	Native
924	Berkenhout, 1769	RODENTIA	Muridae	Rattus	Rattus norvegicus	Brown rat	褐家鼠	Common rat	Least concern	2020, Shaoying Liu, Zhigang Jiang; Yong Ma, Yixin Bao	None	Non-endemic	3	Sichuan	Ganzi Tibetan Autonomous Prefecture	Seda County	51	5133	513333			(100.207247063, 32.3489232403)	3	1980	Fauna of Sichuan resources	Native
925	Berkenhout, 1769	RODENTIA	Muridae	Rattus	Rattus norvegicus	Brown rat	褐家鼠	Common rat	Least concern	2020, Shaoying Liu, Zhigang Jiang; Yong Ma, Yixin Bao	None	Non-endemic	3	Sichuan	Ganzi Tibetan Autonomous Prefecture	Litang County	51	5133	513334			(100.218301574, 29.9085193869)	3	1980	Fauna of Sichuan resources	Native
926	Berkenhout, 1769	RODENTIA	Muridae	Rattus	Rattus norvegicus	Brown rat	褐家鼠	Common rat	Least concern	2020, Shaoying Liu, Zhigang Jiang; Yong Ma, Yixin Bao	None	Non-endemic	3	Sichuan	Ganzi Tibetan Autonomous Prefecture	Batang County	51	5133	513335			(99.3023796522, 29.9036463375)	3	1980	Fauna of Sichuan resources	Native
927	Berkenhout, 1769	RODENTIA	Muridae	Rattus	Rattus norvegicus	Brown rat	褐家鼠	Common rat	Least concern	2020, Shaoying Liu, Zhigang Jiang; Yong Ma, Yixin Bao	None	Non-endemic	3	Sichuan	Ganzi Tibetan Autonomous Prefecture	Xiangcheng County	51	5133	513336			(99.7258913001, 29.1126020646)	3	1980	Fauna of Sichuan resources	Native
928	Berkenhout, 1769	RODENTIA	Muridae	Rattus	Rattus norvegicus	Brown rat	褐家鼠	Common rat	Least concern	2020, Shaoying Liu, Zhigang Jiang; Yong Ma, Yixin Bao	None	Non-endemic	3	Sichuan	Ganzi Tibetan Autonomous Prefecture	Daocheng County	51	5133	513337			(100.222270901, 28.8475289587)	3	1980	Fauna of Sichuan resources	Native
929	Berkenhout, 1769	RODENTIA	Muridae	Rattus	Rattus norvegicus	Brown rat	褐家鼠	Common rat	Least concern	2020, Shaoying Liu, Zhigang Jiang; Yong Ma, Yixin Bao	None	Non-endemic	3	Sichuan	Ganzi Tibetan Autonomous Prefecture	Derong County	51	5133	513338			(99.3206429848, 28.7157186517)	3	1980	Fauna of Sichuan resources	Native
930	Berkenhout, 1769	RODENTIA	Muridae	Rattus	Rattus norvegicus	Brown rat	褐家鼠	Common rat	Least concern	2020, Shaoying Liu, Zhigang Jiang; Yong Ma, Yixin Bao	None	Non-endemic	3	Sichuan	Liangshan Yi Autonomous Prefecture	Xichang City	51	5134	513401			(102.114688345, 27.8584056193)	3	1980	Fauna of Sichuan resources	Native
931	Berkenhout, 1769	RODENTIA	Muridae	Rattus	Rattus norvegicus	Brown rat	褐家鼠	Common rat	Least concern	2020, Shaoying Liu, Zhigang Jiang; Yong Ma, Yixin Bao	None	Non-endemic	3	Sichuan	Liangshan Yi Autonomous Prefecture	Muli Tibetan Autonomous County	51	5134	513422			(100.940678083, 28.3527468298)	3	1980	Fauna of Sichuan resources	Native
932	Berkenhout, 1769	RODENTIA	Muridae	Rattus	Rattus norvegicus	Brown rat	褐家鼠	Common rat	Least concern	2020, Shaoying Liu, Zhigang Jiang; Yong Ma, Yixin Bao	None	Non-endemic	3	Sichuan	Liangshan Yi Autonomous Prefecture	Yanyuan County	51	5134	513423			(101.466970981, 27.5990068927)	3	1980	Fauna of Sichuan resources	Native
933	Berkenhout, 1769	RODENTIA	Muridae	Rattus	Rattus norvegicus	Brown rat	褐家鼠	Common rat	Least concern	2020, Shaoying Liu, Zhigang Jiang; Yong Ma, Yixin Bao	None	Non-endemic	3	Sichuan	Liangshan Yi Autonomous Prefecture	Huili County	51	5134	513425			(102.252955956, 26.5928653743)	3	1980	Fauna of Sichuan resources	Native
934	Berkenhout, 1769	RODENTIA	Muridae	Rattus	Rattus norvegicus	Brown rat	褐家鼠	Common rat	Least concern	2020, Shaoying Liu, Zhigang Jiang; Yong Ma, Yixin Bao	None	Non-endemic	3	Sichuan	Liangshan Yi Autonomous Prefecture	Huidong County	51	5134	513426			(102.720635753, 26.5673876313)	3	1980	Fauna of Sichuan resources	Native
935	Berkenhout, 1769	RODENTIA	Muridae	Rattus	Rattus norvegicus	Brown rat	褐家鼠	Common rat	Least concern	2020, Shaoying Liu, Zhigang Jiang; Yong Ma, Yixin Bao	None	Non-endemic	3	Sichuan	Liangshan Yi Autonomous Prefecture	Ningnan County	51	5134	513427			(102.705662039, 27.088088371)	3	1980	Fauna of Sichuan resources	Native
936	Berkenhout, 1769	RODENTIA	Muridae	Rattus	Rattus norvegicus	Brown rat	褐家鼠	Common rat	Least concern	2020, Shaoying Liu, Zhigang Jiang; Yong Ma, Yixin Bao	None	Non-endemic	3	Sichuan	Liangshan Yi Autonomous Prefecture	Butuo County	51	5134	513429			(102.870374559, 27.5974528343)	3	1980	Fauna of Sichuan resources	Native
937	Berkenhout, 1769	RODENTIA	Muridae	Rattus	Rattus norvegicus	Brown rat	褐家鼠	Common rat	Least concern	2020, Shaoying Liu, Zhigang Jiang; Yong Ma, Yixin Bao	None	Non-endemic	3	Sichuan	Liangshan Yi Autonomous Prefecture	Jinyang County	51	5134	513430			(103.190595781, 27.7050094035)	3	1980	Fauna of Sichuan resources	Native
938	Berkenhout, 1769	RODENTIA	Muridae	Rattus	Rattus norvegicus	Brown rat	褐家鼠	Common rat	Least concern	2020, Shaoying Liu, Zhigang Jiang; Yong Ma, Yixin Bao	None	Non-endemic	3	Sichuan	Liangshan Yi Autonomous Prefecture	Zhaojue County	51	5134	513431			(102.818020641, 28.0076000817)	3	1980	Fauna of Sichuan resources	Native
939	Berkenhout, 1769	RODENTIA	Muridae	Rattus	Rattus norvegicus	Brown rat	褐家鼠	Common rat	Least concern	2020, Shaoying Liu, Zhigang Jiang; Yong Ma, Yixin Bao	None	Non-endemic	3	Sichuan	Liangshan Yi Autonomous Prefecture	Xide County	51	5134	513432			(102.443418248, 28.1995381612)	3	1980	Fauna of Sichuan resources	Native
940	Berkenhout, 1769	RODENTIA	Muridae	Rattus	Rattus norvegicus	Brown rat	褐家鼠	Common rat	Least concern	2020, Shaoying Liu, Zhigang Jiang; Yong Ma, Yixin Bao	None	Non-endemic	3	Sichuan	Liangshan Yi Autonomous Prefecture	Mianning County	51	5134	513433			(102.056593239, 28.5042403757)	3	1980	Fauna of Sichuan resources	Native
941	Berkenhout, 1769	RODENTIA	Muridae	Rattus	Rattus norvegicus	Brown rat	褐家鼠	Common rat	Least concern	2020, Shaoying Liu, Zhigang Jiang; Yong Ma, Yixin Bao	None	Non-endemic	3	Sichuan	Liangshan Yi Autonomous Prefecture	Ganluo County	51	5134	513435			(102.750755925, 28.9630367189)	3	1980	Fauna of Sichuan resources	Native
942	Berkenhout, 1769	RODENTIA	Muridae	Rattus	Rattus norvegicus	Brown rat	褐家鼠	Common rat	Least concern	2020, Shaoying Liu, Zhigang Jiang; Yong Ma, Yixin Bao	None	Non-endemic	3	Sichuan	Liangshan Yi Autonomous Prefecture	Meigu County	51	5134	513436			(103.089398523, 28.4366785394)	3	1980	Fauna of Sichuan resources	Native
943	Berkenhout, 1769	RODENTIA	Muridae	Rattus	Rattus norvegicus	Brown rat	褐家鼠	Common rat	Least concern	2020, Shaoying Liu, Zhigang Jiang; Yong Ma, Yixin Bao	None	Non-endemic	3	Sichuan	Liangshan Yi Autonomous Prefecture	Leibo County	51	5134	513437			(103.492010948, 28.2806783174)	3	1980	Fauna of Sichuan resources	Native
944	Berkenhout, 1769	RODENTIA	Muridae	Rattus	Rattus norvegicus	Brown rat	褐家鼠	Common rat	Least concern	2020, Shaoying Liu, Zhigang Jiang; Yong Ma, Yixin Bao	None	Non-endemic	2	Qinghai	Hainan Tibetan Autonomous Prefecture		63	6325				(100.244807723, 35.900731927)	1	1983	Rodents in Hainan area of Qinghai Province	Native
945	Berkenhout, 1769	RODENTIA	Muridae	Rattus	Rattus norvegicus	Brown rat	褐家鼠	Common rat	Least concern	2020, Shaoying Liu, Zhigang Jiang; Yong Ma, Yixin Bao	None	Non-endemic	3	Zhejiang	Lishui City	Longquan City	33	3311	331181			(119.07456014, 28.0570188219)	1	2017	Molecular phylogeny and geographical distribution of Apodemus species in China	Native
946	Berkenhout, 1769	RODENTIA	Muridae	Rattus	Rattus norvegicus	Brown rat	褐家鼠	Common rat	Least concern	2020, Shaoying Liu, Zhigang Jiang; Yong Ma, Yixin Bao	None	Non-endemic	2	Beijing	Beijing City		11	1101				(116.403248273, 40.186864328)	3	2002	Fauna of Beijing	Native
947	Berkenhout, 1769	RODENTIA	Muridae	Rattus	Rattus norvegicus	Brown rat	褐家鼠	Common rat	Least concern	2020, Shaoying Liu, Zhigang Jiang; Yong Ma, Yixin Bao	None	Non-endemic	3	Beijing	Beijing City	Dongcheng District	11	1101	110101			(116.41085757, 39.90925612)	3	2002	Fauna of Beijing	Native
948	Berkenhout, 1769	RODENTIA	Muridae	Rattus	Rattus norvegicus	Brown rat	褐家鼠	Common rat	Least concern	2020, Shaoying Liu, Zhigang Jiang; Yong Ma, Yixin Bao	None	Non-endemic	3	Beijing	Beijing City	Xicheng District	11	1101	110102			(116.358478697, 39.9102067301)	3	2002	Fauna of Beijing	Native
949	Berkenhout, 1769	RODENTIA	Muridae	Rattus	Rattus norvegicus	Brown rat	褐家鼠	Common rat	Least concern	2020, Shaoying Liu, Zhigang Jiang; Yong Ma, Yixin Bao	None	Non-endemic	3	Beijing	Beijing City	Chaoyang District	11	1101	110105			(116.509564947, 39.9541760402)	3	2002	Fauna of Beijing	Native
950	Berkenhout, 1769	RODENTIA	Muridae	Rattus	Rattus norvegicus	Brown rat	褐家鼠	Common rat	Least concern	2020, Shaoying Liu, Zhigang Jiang; Yong Ma, Yixin Bao	None	Non-endemic	3	Beijing	Beijing City	Fengtai District	11	1101	110106			(116.246128201, 39.8364509793)	3	2002	Fauna of Beijing	Native
951	Berkenhout, 1769	RODENTIA	Muridae	Rattus	Rattus norvegicus	Brown rat	褐家鼠	Common rat	Least concern	2020, Shaoying Liu, Zhigang Jiang; Yong Ma, Yixin Bao	None	Non-endemic	3	Beijing	Beijing City	Shijingshan District	11	1101	110107			(116.169065857, 39.9315984033)	3	2002	Fauna of Beijing	Native
952	Berkenhout, 1769	RODENTIA	Muridae	Rattus	Rattus norvegicus	Brown rat	褐家鼠	Common rat	Least concern	2020, Shaoying Liu, Zhigang Jiang; Yong Ma, Yixin Bao	None	Non-endemic	3	Beijing	Beijing City	Haidian District	11	1101	110108			(116.225959578, 40.0251494811)	3	2002	Fauna of Beijing	Native
953	Berkenhout, 1769	RODENTIA	Muridae	Rattus	Rattus norvegicus	Brown rat	褐家鼠	Common rat	Least concern	2020, Shaoying Liu, Zhigang Jiang; Yong Ma, Yixin Bao	None	Non-endemic	3	Beijing	Beijing City	Mentougou District	11	1101	110109			(115.77739764, 39.9951789417)	3	2002	Fauna of Beijing	Native
954	Berkenhout, 1769	RODENTIA	Muridae	Rattus	Rattus norvegicus	Brown rat	褐家鼠	Common rat	Least concern	2020, Shaoying Liu, Zhigang Jiang; Yong Ma, Yixin Bao	None	Non-endemic	3	Beijing	Beijing City	Tongzhou District	11	1101	110112			(116.725005195, 39.7948056695)	3	2002	Fauna of Beijing	Native
955	Berkenhout, 1769	RODENTIA	Muridae	Rattus	Rattus norvegicus	Brown rat	褐家鼠	Common rat	Least concern	2020, Shaoying Liu, Zhigang Jiang; Yong Ma, Yixin Bao	None	Non-endemic	3	Beijing	Beijing City	Shunyi District	11	1101	110113			(116.725568867, 40.1582927435)	3	2002	Fauna of Beijing	Native
956	Berkenhout, 1769	RODENTIA	Muridae	Rattus	Rattus norvegicus	Brown rat	褐家鼠	Common rat	Least concern	2020, Shaoying Liu, Zhigang Jiang; Yong Ma, Yixin Bao	None	Non-endemic	3	Beijing	Beijing City	Changping District	11	1101	110114			(116.204523512, 40.218317253)	3	2002	Fauna of Beijing	Native
957	Berkenhout, 1769	RODENTIA	Muridae	Rattus	Rattus norvegicus	Brown rat	褐家鼠	Common rat	Least concern	2020, Shaoying Liu, Zhigang Jiang; Yong Ma, Yixin Bao	None	Non-endemic	3	Beijing	Beijing City	Daxing District	11	1101	110115			(116.426022238, 39.6493035155)	3	2002	Fauna of Beijing	Native
958	Berkenhout, 1769	RODENTIA	Muridae	Rattus	Rattus norvegicus	Brown rat	褐家鼠	Common rat	Least concern	2020, Shaoying Liu, Zhigang Jiang; Yong Ma, Yixin Bao	None	Non-endemic	3	Beijing	Beijing City	Huairou District	11	1101	110116			(116.582082504, 40.6321303349)	3	2002	Fauna of Beijing	Native
959	Berkenhout, 1769	RODENTIA	Muridae	Rattus	Rattus norvegicus	Brown rat	褐家鼠	Common rat	Least concern	2020, Shaoying Liu, Zhigang Jiang; Yong Ma, Yixin Bao	None	Non-endemic	3	Beijing	Beijing City	Pinggu District	11	1101	110117			(117.127988534, 40.2139618162)	3	2002	Fauna of Beijing	Native
960	Berkenhout, 1769	RODENTIA	Muridae	Rattus	Rattus norvegicus	Brown rat	褐家鼠	Common rat	Least concern	2020, Shaoying Liu, Zhigang Jiang; Yong Ma, Yixin Bao	None	Non-endemic	3	Beijing	Beijing City	Miyun County	11	1101	110228			(116.998616827, 40.5327909784)	3	2002	Fauna of Beijing	Native
961	Berkenhout, 1769	RODENTIA	Muridae	Rattus	Rattus norvegicus	Brown rat	褐家鼠	Common rat	Least concern	2020, Shaoying Liu, Zhigang Jiang; Yong Ma, Yixin Bao	None	Non-endemic	2	Liaoning	Dalian City		21	2102				(122.21488, 39.598102738)	1	1985	Notes on rodents in Dalian Port	Native
962	Berkenhout, 1769	RODENTIA	Muridae	Rattus	Rattus norvegicus	Brown rat	褐家鼠	Common rat	Least concern	2020, Shaoying Liu, Zhigang Jiang; Yong Ma, Yixin Bao	None	Non-endemic	3	Shaanxi	Shangluo City	Zhashui County	61	6110	611026			(109.273421799, 33.6948703808)	1	2003	A survey of mammal in Zhashui county	Native
963	Berkenhout, 1769	RODENTIA	Muridae	Rattus	Rattus norvegicus	Brown rat	褐家鼠	Common rat	Least concern	2020, Shaoying Liu, Zhigang Jiang; Yong Ma, Yixin Bao	None	Non-endemic	3	Sichuan	Liangshan Yi Autonomous Prefecture	Puge County	51	5134	513428	102°18′-102°30′	27°10′-27°28′	(102.4, 27.3166666666667)	1	2010	A Survey of mammal in Luojishan nature reserve, Sichuan China	Native
964	Berkenhout, 1769	RODENTIA	Muridae	Rattus	Rattus norvegicus	Brown rat	褐家鼠	Common rat	Least concern	2020, Shaoying Liu, Zhigang Jiang; Yong Ma, Yixin Bao	None	Non-endemic	3	Sichuan	Liangshan Yi Autonomous Prefecture	Dechang County	51	5134	513424	102°18′-102°30′	27°10′-27°28′	(102.4, 27.3166666666667)	1	2010	A Survey of mammal in Luojishan nature reserve, Sichuan China	Native
965	Berkenhout, 1769	RODENTIA	Muridae	Rattus	Rattus norvegicus	Brown rat	褐家鼠	Common rat	Least concern	2020, Shaoying Liu, Zhigang Jiang; Yong Ma, Yixin Bao	None	Non-endemic	3	Sichuan	Ganzi Tibetan Autonomous Prefecture	Kangding County	51	5133	513321	102°18′-102°30′	27°10′-27°28′	(102.4, 27.3166666666667)	1	2010	A Survey of mammal in Luojishan nature reserve, Sichuan China	Native
966	Berkenhout, 1769	RODENTIA	Muridae	Rattus	Rattus norvegicus	Brown rat	褐家鼠	Common rat	Least concern	2020, Shaoying Liu, Zhigang Jiang; Yong Ma, Yixin Bao	None	Non-endemic	3	Hubei	Provincial administrative units at the county level	Shennongjia Forestry District	42	4190	429021			(110.487510774, 31.6015777864)	1	1988	Studies on small mammals in Shennongjia forest region Ⅰ fauna of mammals	Native
967	Berkenhout, 1769	RODENTIA	Muridae	Rattus	Rattus norvegicus	Brown rat	褐家鼠	Common rat	Least concern	2020, Shaoying Liu, Zhigang Jiang; Yong Ma, Yixin Bao	None	Non-endemic	3	Tianjin	Tianjin City	Binhai New District	12	1201	120116			(117.543269409, 38.9228160486)	3	2008	Amphibians, reptiles and mammals of Tianjin	Native
968	Berkenhout, 1769	RODENTIA	Muridae	Rattus	Rattus norvegicus	Brown rat	褐家鼠	Common rat	Least concern	2020, Shaoying Liu, Zhigang Jiang; Yong Ma, Yixin Bao	None	Non-endemic	3	Tianjin	Tianjin City	Dongli District	12	1201	120110			(117.416069177, 39.1435787774)	3	2008	Amphibians, reptiles and mammals of Tianjin	Native
969	Berkenhout, 1769	RODENTIA	Muridae	Rattus	Rattus norvegicus	Brown rat	褐家鼠	Common rat	Least concern	2020, Shaoying Liu, Zhigang Jiang; Yong Ma, Yixin Bao	None	Non-endemic	3	Tianjin	Tianjin City	Xiqing District	12	1201	120111			(117.11785864, 39.0497587883)	3	2008	Amphibians, reptiles and mammals of Tianjin	Native
970	Berkenhout, 1769	RODENTIA	Muridae	Rattus	Rattus norvegicus	Brown rat	褐家鼠	Common rat	Least concern	2020, Shaoying Liu, Zhigang Jiang; Yong Ma, Yixin Bao	None	Non-endemic	3	Tianjin	Tianjin City	Jinnan District	12	1201	120112			(117.384682177, 38.970861432)	3	2008	Amphibians, reptiles and mammals of Tianjin	Native
971	Berkenhout, 1769	RODENTIA	Muridae	Rattus	Rattus norvegicus	Brown rat	褐家鼠	Common rat	Least concern	2020, Shaoying Liu, Zhigang Jiang; Yong Ma, Yixin Bao	None	Non-endemic	3	Tianjin	Tianjin City	Beichen District	12	1201	120113			(117.184963524, 39.2743975731)	3	2008	Amphibians, reptiles and mammals of Tianjin	Native
972	Berkenhout, 1769	RODENTIA	Muridae	Rattus	Rattus norvegicus	Brown rat	褐家鼠	Common rat	Least concern	2020, Shaoying Liu, Zhigang Jiang; Yong Ma, Yixin Bao	None	Non-endemic	3	Tianjin	Tianjin City	Wuqing District	12	1201	120114			(117.038672455, 39.4440281872)	3	2008	Amphibians, reptiles and mammals of Tianjin	Native
973	Berkenhout, 1769	RODENTIA	Muridae	Rattus	Rattus norvegicus	Brown rat	褐家鼠	Common rat	Least concern	2020, Shaoying Liu, Zhigang Jiang; Yong Ma, Yixin Bao	None	Non-endemic	3	Tianjin	Tianjin City	Baodi District	12	1201	120115			(117.403222814, 39.6192239343)	3	2008	Amphibians, reptiles and mammals of Tianjin	Native
974	Berkenhout, 1769	RODENTIA	Muridae	Rattus	Rattus norvegicus	Brown rat	褐家鼠	Common rat	Least concern	2020, Shaoying Liu, Zhigang Jiang; Yong Ma, Yixin Bao	None	Non-endemic	3	Tianjin	Tianjin City	Ninghe County	12	1201	120221			(117.657141405, 39.3877826505)	3	2008	Amphibians, reptiles and mammals of Tianjin	Native
975	Berkenhout, 1769	RODENTIA	Muridae	Rattus	Rattus norvegicus	Brown rat	褐家鼠	Common rat	Least concern	2020, Shaoying Liu, Zhigang Jiang; Yong Ma, Yixin Bao	None	Non-endemic	3	Tianjin	Tianjin City	Jinghai County	12	1201	120223			(116.95464138, 38.8809429734)	3	2008	Amphibians, reptiles and mammals of Tianjin	Native
976	Berkenhout, 1769	RODENTIA	Muridae	Rattus	Rattus norvegicus	Brown rat	褐家鼠	Common rat	Least concern	2020, Shaoying Liu, Zhigang Jiang; Yong Ma, Yixin Bao	None	Non-endemic	3	Sichuan	Aba Tibetan and Qiang Autonomous Prefecture	Jiuzhaigou County	51	5132	513225	103°46′-104°05′	32°55′-33°16′	(103.925, 33.0916666666667)	1	2005	Mammalian Survey of Jiuzhaigou National Nature Reserve , Sichuan Province	Native
977	Berkenhout, 1769	RODENTIA	Muridae	Rattus	Rattus norvegicus	Brown rat	褐家鼠	Common rat	Least concern	2020, Shaoying Liu, Zhigang Jiang; Yong Ma, Yixin Bao	None	Non-endemic	3	Sichuan	Aba Tibetan and Qiang Autonomous Prefecture	Zoige County	51	5132	513232	97°26′-104°27′	27°27′-34°21′	(100.941666666667, 30.9)	1	1991	Geographical distribution and regionalization of rodents in grassland of Northwest Sichuan	Native
978	Berkenhout, 1769	RODENTIA	Muridae	Rattus	Rattus norvegicus	Brown rat	褐家鼠	Common rat	Least concern	2020, Shaoying Liu, Zhigang Jiang; Yong Ma, Yixin Bao	None	Non-endemic	3	Sichuan	Aba Tibetan and Qiang Autonomous Prefecture	Hongyuan County	51	5132	513233	97°26′-104°27′	27°27′-34°21′	(100.941666666667, 30.9)	1	1991	Geographical distribution and regionalization of rodents in grassland of Northwest Sichuan	Native
979	Berkenhout, 1769	RODENTIA	Muridae	Rattus	Rattus norvegicus	Brown rat	褐家鼠	Common rat	Least concern	2020, Shaoying Liu, Zhigang Jiang; Yong Ma, Yixin Bao	None	Non-endemic	3	Qinghai	Xining City	Huangyuan County	63	6301	630123			(101.158288046, 36.6254533209)	1	2000	A list of Rodentia in parts of Qinghai Province	Native
980	Berkenhout, 1769	RODENTIA	Muridae	Rattus	Rattus norvegicus	Brown rat	褐家鼠	Common rat	Least concern	2020, Shaoying Liu, Zhigang Jiang; Yong Ma, Yixin Bao	None	Non-endemic	3	Qinghai	Mongolian and Tibetan Autonomous Prefecture of Haixi	Delingha City	63	6328	632802			(96.983414988, 37.7425235866)	1	2000	A list of Rodentia in parts of Qinghai Province	Native
981	Berkenhout, 1769	RODENTIA	Muridae	Rattus	Rattus norvegicus	Brown rat	褐家鼠	Common rat	Least concern	2020, Shaoying Liu, Zhigang Jiang; Yong Ma, Yixin Bao	None	Non-endemic	3	Qinghai	Mongolian and Tibetan Autonomous Prefecture of Haixi	Golmud City	63	6328	632801			(92.5881868994, 35.5289265331)	1	2000	A list of Rodentia in parts of Qinghai Province	Native
982	Berkenhout, 1769	RODENTIA	Muridae	Rattus	Rattus norvegicus	Brown rat	褐家鼠	Common rat	Least concern	2020, Shaoying Liu, Zhigang Jiang; Yong Ma, Yixin Bao	None	Non-endemic	3	Qinghai	Mongolian and Tibetan Autonomous Prefecture of Haixi	Ulan County	63	6328	632821			(98.193498272, 36.8049880726)	1	2000	A list of Rodentia in parts of Qinghai Province	Native
983	Berkenhout, 1769	RODENTIA	Muridae	Rattus	Rattus norvegicus	Brown rat	褐家鼠	Common rat	Least concern	2020, Shaoying Liu, Zhigang Jiang; Yong Ma, Yixin Bao	None	Non-endemic	3	Qinghai	Mongolian and Tibetan Autonomous Prefecture of Haixi	Tianjun County	63	6328	632823			(98.460855952, 38.0316422872)	1	2000	A list of Rodentia in parts of Qinghai Province	Native
984	Berkenhout, 1769	RODENTIA	Muridae	Rattus	Rattus norvegicus	Brown rat	褐家鼠	Common rat	Least concern	2020, Shaoying Liu, Zhigang Jiang; Yong Ma, Yixin Bao	None	Non-endemic	3	Qinghai	Haibei Tibetan Autonomous Prefecture	Haiyan County	63	6322	632223			(100.730748759, 37.0638897766)	1	2000	A list of Rodentia in parts of Qinghai Province	Native
985	Berkenhout, 1769	RODENTIA	Muridae	Rattus	Rattus norvegicus	Brown rat	褐家鼠	Common rat	Least concern	2020, Shaoying Liu, Zhigang Jiang; Yong Ma, Yixin Bao	None	Non-endemic	2	Guangdong	Zhaoqing City		44	4412				(112.201376733, 23.536561906)	1	1997	Investigation on rodents in Zhaoqing City	Native
986	Berkenhout, 1769	RODENTIA	Muridae	Rattus	Rattus norvegicus	Brown rat	褐家鼠	Common rat	Least concern	2020, Shaoying Liu, Zhigang Jiang; Yong Ma, Yixin Bao	None	Non-endemic	3	Fujian	Longyan City	Xinluo District	35	3508	350802	116°40′-117°02′	25°03′-25°30′	(116.85, 25.275)	1	1984	A preliminary survey of rodents in Meihuashan and its adjacent areas in Longyan, Fujian Province	Native
987	Berkenhout, 1769	RODENTIA	Muridae	Rattus	Rattus norvegicus	Brown rat	褐家鼠	Common rat	Least concern	2020, Shaoying Liu, Zhigang Jiang; Yong Ma, Yixin Bao	None	Non-endemic	3	Fujian	Longyan City	Shanghang County	35	3508	350823	116°40′-117°02′	25°03′-25°30′	(116.85, 25.275)	1	1984	A preliminary survey of rodents in Meihuashan and its adjacent areas in Longyan, Fujian Province	Native
988	Berkenhout, 1769	RODENTIA	Muridae	Rattus	Rattus norvegicus	Brown rat	褐家鼠	Common rat	Least concern	2020, Shaoying Liu, Zhigang Jiang; Yong Ma, Yixin Bao	None	Non-endemic	3	Fujian	Longyan City	Liancheng County	35	3508	350825	116°40′-117°02′	25°03′-25°30′	(116.85, 25.275)	1	1984	A preliminary survey of rodents in Meihuashan and its adjacent areas in Longyan, Fujian Province	Native
989	Berkenhout, 1769	RODENTIA	Muridae	Rattus	Rattus norvegicus	Brown rat	褐家鼠	Common rat	Least concern	2020, Shaoying Liu, Zhigang Jiang; Yong Ma, Yixin Bao	None	Non-endemic	2	Shandong	Qingdao City		37	3702				(120.15223933, 36.473209964)	5	2020	Distribution and characteristics of Beilong virus among wild rodents and shrews in China	Native
990	Berkenhout, 1769	RODENTIA	Muridae	Rattus	Rattus norvegicus	Brown rat	褐家鼠	Common rat	Least concern	2020, Shaoying Liu, Zhigang Jiang; Yong Ma, Yixin Bao	None	Non-endemic	3	Guangdong	Guangzhou City	Conghua City	44	4401	440184			(113.678816075, 23.6843132197)	5	2020	Distribution and characteristics of Beilong virus among wild rodents and shrews in China	Native
991	Berkenhout, 1769	RODENTIA	Muridae	Rattus	Rattus norvegicus	Brown rat	褐家鼠	Common rat	Least concern	2020, Shaoying Liu, Zhigang Jiang; Yong Ma, Yixin Bao	None	Non-endemic	3	Henan	Xinyang City	Shangcheng County	41	4115	411524			(115.364695911, 31.7725534633)	5	2020	Distribution and characteristics of Beilong virus among wild rodents and shrews in China	Native
992	Berkenhout, 1769	RODENTIA	Muridae	Rattus	Rattus norvegicus	Brown rat	褐家鼠	Common rat	Least concern	2020, Shaoying Liu, Zhigang Jiang; Yong Ma, Yixin Bao	None	Non-endemic	2	Liaoning	Huludao City		21	2114				(120.210979559, 40.634571979)	5	2020	Distribution and characteristics of Beilong virus among wild rodents and shrews in China	Native
993	Berkenhout, 1769	RODENTIA	Muridae	Rattus	Rattus norvegicus	Brown rat	褐家鼠	Common rat	Least concern	2020, Shaoying Liu, Zhigang Jiang; Yong Ma, Yixin Bao	None	Non-endemic	2	Fujian	Xiamen City		35	3502				(118.1051087, 24.700210383)	2	2019	Detection of Hepatitis B Virus-Like Nucleotide Sequences in Liver Samples from Murine Rodents and Asian House Shrews	Native
994	Berkenhout, 1769	RODENTIA	Muridae	Rattus	Rattus norvegicus	Brown rat	褐家鼠	Common rat	Least concern	2020, Shaoying Liu, Zhigang Jiang; Yong Ma, Yixin Bao	None	Non-endemic	2	Guangdong	Guangzhou City		44	4401				(113.531576444, 23.372678083)	2	2019	Detection of Hepatitis B Virus-Like Nucleotide Sequences in Liver Samples from Murine Rodents and Asian House Shrews	Native
995	Berkenhout, 1769	RODENTIA	Muridae	Rattus	Rattus norvegicus	Brown rat	褐家鼠	Common rat	Least concern	2020, Shaoying Liu, Zhigang Jiang; Yong Ma, Yixin Bao	None	Non-endemic	2	Guangdong	Maoming City		44	4409				(110.946117605, 22.020276603)	2	2019	Detection of Hepatitis B Virus-Like Nucleotide Sequences in Liver Samples from Murine Rodents and Asian House Shrews	Native
996	Berkenhout, 1769	RODENTIA	Muridae	Rattus	Rattus norvegicus	Brown rat	褐家鼠	Common rat	Least concern	2020, Shaoying Liu, Zhigang Jiang; Yong Ma, Yixin Bao	None	Non-endemic	3	Jiangxi	Shangrao City	Yiyang County	36	3611	361126			(117.40446875, 28.4467982856)	2	2019	Detection of Hepatitis B Virus-Like Nucleotide Sequences in Liver Samples from Murine Rodents and Asian House Shrews	Native
997	Berkenhout, 1769	RODENTIA	Muridae	Rattus	Rattus norvegicus	Brown rat	褐家鼠	Common rat	Least concern	2020, Shaoying Liu, Zhigang Jiang; Yong Ma, Yixin Bao	None	Non-endemic	2	Zhejiang	Wenzhou City		33	3303				(120.428179823, 27.906719404)	2	2020	Extensive genetic diversity and host range of rodent-borne coronaviruses	Native
998	Berkenhout, 1769	RODENTIA	Muridae	Rattus	Rattus norvegicus	Brown rat	褐家鼠	Common rat	Least concern	2020, Shaoying Liu, Zhigang Jiang; Yong Ma, Yixin Bao	None	Non-endemic	2	Yunnan	Lijiang City		53	5307				(100.532563003, 26.941143616)	2	2020	Extensive genetic diversity and host range of rodent-borne coronaviruses	Native
999	Berkenhout, 1769	RODENTIA	Muridae	Rattus	Rattus norvegicus	Brown rat	褐家鼠	Common rat	Least concern	2020, Shaoying Liu, Zhigang Jiang; Yong Ma, Yixin Bao	None	Non-endemic	3	Yunnan	Dali Bai Autonomous Prefecture	Eryuan County	53	5329	532930			(99.9045331485, 26.0635775752)	1	1999	Investigation of small mammals in Schistosomiasis area of Eryuan county	Native
1000	Berkenhout, 1769	RODENTIA	Muridae	Rattus	Rattus norvegicus	Brown rat	褐家鼠	Common rat	Least concern	2020, Shaoying Liu, Zhigang Jiang; Yong Ma, Yixin Bao	None	Non-endemic	3	Yunnan	Yuxi City	Tonghai County	53	5304	530423			(102.691296819, 24.108399965)	1	1996	Investigation of small mammals in Yuxi scenic spot	Native
1001	Berkenhout, 1769	RODENTIA	Muridae	Rattus	Rattus norvegicus	Brown rat	褐家鼠	Common rat	Least concern	2020, Shaoying Liu, Zhigang Jiang; Yong Ma, Yixin Bao	None	Non-endemic	3	Yunnan	Yuxi City	Yimen County	53	5304	530425			(102.112702377, 24.6958452453)	1	1996	Investigation of small mammals in Yuxi scenic spot	Native
1002	Berkenhout, 1769	RODENTIA	Muridae	Rattus	Rattus norvegicus	Brown rat	褐家鼠	Common rat	Least concern	2020, Shaoying Liu, Zhigang Jiang; Yong Ma, Yixin Bao	None	Non-endemic	2	Yunnan	Yuxi City		53	5304				(102.19442768, 24.136451168)	1	1996	Investigation of small mammals in Yuxi scenic spot	Native
1003	Berkenhout, 1769	RODENTIA	Muridae	Rattus	Rattus norvegicus	Brown rat	褐家鼠	Common rat	Least concern	2020, Shaoying Liu, Zhigang Jiang; Yong Ma, Yixin Bao	None	Non-endemic	2	Guangdong	Zhanjiang City		44	4408				(110.153480219, 21.101843577)	1	1985	Quantity and population composition of rodents in Zhanjiang Port	Native
1004	Berkenhout, 1769	RODENTIA	Muridae	Rattus	Rattus norvegicus	Brown rat	褐家鼠	Common rat	Least concern	2020, Shaoying Liu, Zhigang Jiang; Yong Ma, Yixin Bao	None	Non-endemic	3	Ningxia	Yinchuan City	Xixia District	64	6401	640105	105°44′-106°41′	38°21′-29°22′	(106.208333333333, 33.8583333333333)	1	2015	Preliminary study on the distribution pattern of small mammals in Ningxia Helan Mountain Nature Reserve	Native
1005	Berkenhout, 1769	RODENTIA	Muridae	Rattus	Rattus norvegicus	Brown rat	褐家鼠	Common rat	Least concern	2020, Shaoying Liu, Zhigang Jiang; Yong Ma, Yixin Bao	None	Non-endemic	3	Ningxia	Yinchuan City	Helan County	64	6401	640122	105°44′-106°41′	38°21′-29°22′	(106.208333333333, 33.8583333333333)	1	2015	Preliminary study on the distribution pattern of small mammals in Ningxia Helan Mountain Nature Reserve	Native
1006	Berkenhout, 1769	RODENTIA	Muridae	Rattus	Rattus norvegicus	Brown rat	褐家鼠	Common rat	Least concern	2020, Shaoying Liu, Zhigang Jiang; Yong Ma, Yixin Bao	None	Non-endemic	3	Shanxi	Linfen City	Xixian County	14	1410	141031	110°55′-111°15′	36°30′-36°55′	(111.083333333333, 36.7083333333333)	1	2014	Impact of farmland habitat complexityon diversity of small rodents in Shanxi province, China	Native
1007	Berkenhout, 1769	RODENTIA	Muridae	Rattus	Rattus norvegicus	Brown rat	褐家鼠	Common rat	Least concern	2020, Shaoying Liu, Zhigang Jiang; Yong Ma, Yixin Bao	None	Non-endemic	3	Shandong	Jining City	Qufu City	37	3708	370881	116°51′-117°13′	35°29′-35°49′	(117.033333333333, 35.65)	1	1986	Investigation report on mammals in Qufu area	Native
1008	Berkenhout, 1769	RODENTIA	Muridae	Rattus	Rattus norvegicus	Brown rat	褐家鼠	Common rat	Least concern	2020, Shaoying Liu, Zhigang Jiang; Yong Ma, Yixin Bao	None	Non-endemic	3	Shandong	Weifang City	Qingzhou City	37	3707	370781	118°10′-118°46′	36°24′-36°58′	(118.466666666667, 36.6833333333333)	1	1988	A preliminary report on the investigation of wild mammals in Qingzhou	Native
1009	Berkenhout, 1769	RODENTIA	Muridae	Rattus	Rattus norvegicus	Brown rat	褐家鼠	Common rat	Least concern	2020, Shaoying Liu, Zhigang Jiang; Yong Ma, Yixin Bao	None	Non-endemic	3	Fujian	Fuzhou City	Pingtan County	35	3501	350128			(119.768499898, 25.5419799456)	2	2006	The foci of scrub typhus and strategies of prevention in the Spring in Pingtan Island, Fujian Province	Native
1010	Berkenhout, 1769	RODENTIA	Muridae	Rattus	Rattus norvegicus	Brown rat	褐家鼠	Common rat	Least concern	2020, Shaoying Liu, Zhigang Jiang; Yong Ma, Yixin Bao	None	Non-endemic	3	Shanxi	Xinzhou City	Ningwu County	14	1409	140925	111°55′-112°30′	38°35′-38°45′	(112.208333333333, 38.6666666666667)	1	1998	Investigation of mammals in Luyashan Nature Reserve	Native
1011	Berkenhout, 1769	RODENTIA	Muridae	Rattus	Rattus norvegicus	Brown rat	褐家鼠	Common rat	Least concern	2020, Shaoying Liu, Zhigang Jiang; Yong Ma, Yixin Bao	None	Non-endemic	3	Shanxi	Xinzhou City	Kelan County	14	1409	140929	111°55′-112°30′	38°35′-38°45′	(112.208333333333, 38.6666666666667)	1	1998	Investigation of mammals in Luyashan Nature Reserve	Native
1012	Berkenhout, 1769	RODENTIA	Muridae	Rattus	Rattus norvegicus	Brown rat	褐家鼠	Common rat	Least concern	2020, Shaoying Liu, Zhigang Jiang; Yong Ma, Yixin Bao	None	Non-endemic	3	Shanxi	Xinzhou City	Wuzhai County	14	1409	140928	111°55′-112°30′	38°35′-38°45′	(112.208333333333, 38.6666666666667)	1	1998	Investigation of mammals in Luyashan Nature Reserve	Native
1013	Berkenhout, 1769	RODENTIA	Muridae	Rattus	Rattus norvegicus	Brown rat	褐家鼠	Common rat	Least concern	2020, Shaoying Liu, Zhigang Jiang; Yong Ma, Yixin Bao	None	Non-endemic	3	Hebei	Shijiazhuang City	Zanhuang County	13	1301	130129			(114.311257437, 37.6302816721)	1	2006	Investigation of animal resources in Hebei Province	Native
1014	Berkenhout, 1769	RODENTIA	Muridae	Rattus	Rattus norvegicus	Brown rat	褐家鼠	Common rat	Least concern	2020, Shaoying Liu, Zhigang Jiang; Yong Ma, Yixin Bao	None	Non-endemic	3	Hebei	Shijiazhuang City	Pingshan County	13	1301	130131			(113.874474474, 38.417626675)	1	2006	Investigation of animal resources in Hebei Province	Native
1015	Berkenhout, 1769	RODENTIA	Muridae	Rattus	Rattus norvegicus	Brown rat	褐家鼠	Common rat	Least concern	2020, Shaoying Liu, Zhigang Jiang; Yong Ma, Yixin Bao	None	Non-endemic	3	Hebei	Tangshan City	Zunhua City	13	1302	130281			(117.943135656, 40.1381723882)	1	2006	Investigation of animal resources in Hebei Province	Native
1016	Berkenhout, 1769	RODENTIA	Muridae	Rattus	Rattus norvegicus	Brown rat	褐家鼠	Common rat	Least concern	2020, Shaoying Liu, Zhigang Jiang; Yong Ma, Yixin Bao	None	Non-endemic	3	Hebei	Chengde City	Xinglong County	13	1308	130822			(117.709461919, 40.4424806528)	1	2006	Investigation of animal resources in Hebei Province	Native
1017	Berkenhout, 1769	RODENTIA	Muridae	Rattus	Rattus norvegicus	Brown rat	褐家鼠	Common rat	Least concern	2020, Shaoying Liu, Zhigang Jiang; Yong Ma, Yixin Bao	None	Non-endemic	3	Hebei	Baoding City	Anxin County	13	1306	130632			(115.88247095, 38.8805539379)	1	2006	Investigation of animal resources in Hebei Province	Native
1018	Berkenhout, 1769	RODENTIA	Muridae	Rattus	Rattus norvegicus	Brown rat	褐家鼠	Common rat	Least concern	2020, Shaoying Liu, Zhigang Jiang; Yong Ma, Yixin Bao	None	Non-endemic	3	Hebei	Qinhuangdao City	Changli County	13	1303	130322			(119.103937189, 39.636561917)	1	2006	Investigation of animal resources in Hebei Province	Native
1019	Berkenhout, 1769	RODENTIA	Muridae	Rattus	Rattus norvegicus	Brown rat	褐家鼠	Common rat	Least concern	2020, Shaoying Liu, Zhigang Jiang; Yong Ma, Yixin Bao	None	Non-endemic	3	Hebei	Handan City	Shexian County	13	1304	130426			(113.748140544, 36.5840587203)	1	2006	Investigation of animal resources in Hebei Province	Native
1020	Berkenhout, 1769	RODENTIA	Muridae	Rattus	Rattus norvegicus	Brown rat	褐家鼠	Common rat	Least concern	2020, Shaoying Liu, Zhigang Jiang; Yong Ma, Yixin Bao	None	Non-endemic	3	Beijing	Beijing City	Fangshan District	11	1101	110111			(115.856813346, 39.7250104585)	1	2006	Investigation of animal resources in Hebei Province	Native
1021	Berkenhout, 1769	RODENTIA	Muridae	Rattus	Rattus norvegicus	Brown rat	褐家鼠	Common rat	Least concern	2020, Shaoying Liu, Zhigang Jiang; Yong Ma, Yixin Bao	None	Non-endemic	3	Tianjin	Tianjin City	Jixian County	12	1201	120225			(117.429030848, 39.9993528149)	1	2006	Investigation of animal resources in Hebei Province	Native
1022	Berkenhout, 1769	RODENTIA	Muridae	Rattus	Rattus norvegicus	Brown rat	褐家鼠	Common rat	Least concern	2020, Shaoying Liu, Zhigang Jiang; Yong Ma, Yixin Bao	None	Non-endemic	3	Beijing	Beijing City	Yanqing County	11	1101	110229			(116.146702495, 40.5373529862)	1	1991	Investigation report on mammals in Songshan Nature Reserve of Beijing	Native
1023	Berkenhout, 1769	RODENTIA	Muridae	Rattus	Rattus norvegicus	Brown rat	褐家鼠	Common rat	Least concern	2020, Shaoying Liu, Zhigang Jiang; Yong Ma, Yixin Bao	None	Non-endemic	3	Gansu	Gannan Tibetan Autonomous Prefecture	Luqu County	62	6230	623026	101°36′-102°58′	33°57′-34°48′	(102.283333333333, 34.375)	1	2013	Species composition of rodents in Luqu County	Native
1024	Berkenhout, 1769	RODENTIA	Muridae	Rattus	Rattus norvegicus	Brown rat	褐家鼠	Common rat	Least concern	2020, Shaoying Liu, Zhigang Jiang; Yong Ma, Yixin Bao	None	Non-endemic	2	Gansu	Wuwei City		62	6206		101°59′-113°23′	37°23′-38°12′	(107.683333333333, 37.7916666666667)	1	2013	Study on Rodent Fauna of natural grassland in Wuwei City	Native
1025	Berkenhout, 1769	RODENTIA	Muridae	Rattus	Rattus norvegicus	Brown rat	褐家鼠	Common rat	Least concern	2020, Shaoying Liu, Zhigang Jiang; Yong Ma, Yixin Bao	None	Non-endemic	3	Gansu	Wuwei City	Tianzhu Tibetan Autonomous County	62	6206	620623			(102.764601143, 37.2535757805)	1	2014	A list of wild mammals in the eastern end of Qilian Mountains	Native
1026	Berkenhout, 1769	RODENTIA	Muridae	Rattus	Rattus norvegicus	Brown rat	褐家鼠	Common rat	Least concern	2020, Shaoying Liu, Zhigang Jiang; Yong Ma, Yixin Bao	None	Non-endemic	3	Heilongjiang	Mudanjiang City	Suifenhe City	23	2310	231081			(131.093910703, 44.4126252531)	1	2001	Investigation report on rodent background at Suifenhe highway port	Native
1027	Berkenhout, 1769	RODENTIA	Muridae	Rattus	Rattus norvegicus	Brown rat	褐家鼠	Common rat	Least concern	2020, Shaoying Liu, Zhigang Jiang; Yong Ma, Yixin Bao	None	Non-endemic	3	Heilongjiang	Mudanjiang City	Hailin City	23	2310	231083	129°18′-129°45′	44°22′-44°49′	(129.525, 44.5916666666667)	1	2012	Preliminary study on the distribution pattern of small mammals in Ningxia Helan Mountain Nature Reserve	Native
1028	Berkenhout, 1769	RODENTIA	Muridae	Rattus	Rattus norvegicus	Brown rat	褐家鼠	Common rat	Least concern	2020, Shaoying Liu, Zhigang Jiang; Yong Ma, Yixin Bao	None	Non-endemic	3	Heilongjiang	Mudanjiang City	Ning'an City	23	2310	231084	129°18′-129°45′	44°22′-44°49′	(129.525, 44.5916666666667)	1	2012	Preliminary study on the distribution pattern of small mammals in Ningxia Helan Mountain Nature Reserve	Native
1029	Berkenhout, 1769	RODENTIA	Muridae	Rattus	Rattus norvegicus	Brown rat	褐家鼠	Common rat	Least concern	2020, Shaoying Liu, Zhigang Jiang; Yong Ma, Yixin Bao	None	Non-endemic	3	Heilongjiang	Mudanjiang City	Aimin District	23	2310	231004	129°41′	44°20′	(129.683333333333, 44.3333333333333)	1	2015	Rodent Fauna of Sandao Forest Farm in Mudanjiang	Native
1030	Berkenhout, 1769	RODENTIA	Muridae	Rattus	Rattus norvegicus	Brown rat	褐家鼠	Common rat	Least concern	2020, Shaoying Liu, Zhigang Jiang; Yong Ma, Yixin Bao	None	Non-endemic	2	Heilongjiang	Da Hinggan Ling Prefecture(Gagedaqi)		23	2327				(124.181176759, 52.327250126)	1	2016	Species Composition and Zoogeographic Division of Rodents in the North Great Khingan Mountains	Native
1031	Berkenhout, 1769	RODENTIA	Muridae	Rattus	Rattus norvegicus	Brown rat	褐家鼠	Common rat	Least concern	2020, Shaoying Liu, Zhigang Jiang; Yong Ma, Yixin Bao	None	Non-endemic	2	Hunan	Yueyang City		43	4306		111°40′-113°10′	28°30′-30°20′	(112.416666666667, 29.4166666666667)	2	2014	Small mammal community succession on the beach of Dongting Lake, China after the Three Gorges Project	Native
1032	Berkenhout, 1769	RODENTIA	Muridae	Rattus	Rattus norvegicus	Brown rat	褐家鼠	Common rat	Least concern	2020, Shaoying Liu, Zhigang Jiang; Yong Ma, Yixin Bao	None	Non-endemic	2	Tianjin	Tianjin City		12	1201				(117.331234075, 39.313861888)	3	2019	Atlas of Epidemiology of Natural Focus Diseases in China	Native
1033	Berkenhout, 1769	RODENTIA	Muridae	Rattus	Rattus norvegicus	Brown rat	褐家鼠	Common rat	Least concern	2020, Shaoying Liu, Zhigang Jiang; Yong Ma, Yixin Bao	None	Non-endemic	3	Tianjin	Tianjin City	Hedong District	12	1201	120102			(117.2590584, 39.1334434903)	3	2019	Atlas of Epidemiology of Natural Focus Diseases in China	Native
1034	Berkenhout, 1769	RODENTIA	Muridae	Rattus	Rattus norvegicus	Brown rat	褐家鼠	Common rat	Least concern	2020, Shaoying Liu, Zhigang Jiang; Yong Ma, Yixin Bao	None	Non-endemic	3	Tianjin	Tianjin City	Nankai District	12	1201	120104			(117.162449317, 39.1352729723)	3	2019	Atlas of Epidemiology of Natural Focus Diseases in China	Native
1035	Berkenhout, 1769	RODENTIA	Muridae	Rattus	Rattus norvegicus	Brown rat	褐家鼠	Common rat	Least concern	2020, Shaoying Liu, Zhigang Jiang; Yong Ma, Yixin Bao	None	Non-endemic	3	Tianjin	Tianjin City	Hexi District	12	1201	120103			(117.232607665, 39.0941228055)	3	2019	Atlas of Epidemiology of Natural Focus Diseases in China	Native
1036	Berkenhout, 1769	RODENTIA	Muridae	Rattus	Rattus norvegicus	Brown rat	褐家鼠	Common rat	Least concern	2020, Shaoying Liu, Zhigang Jiang; Yong Ma, Yixin Bao	None	Non-endemic	3	Tianjin	Tianjin City	Hongqiao District	12	1201	120106			(117.16514921, 39.192050202)	3	2019	Atlas of Epidemiology of Natural Focus Diseases in China	Native
1037	Berkenhout, 1769	RODENTIA	Muridae	Rattus	Rattus norvegicus	Brown rat	褐家鼠	Common rat	Least concern	2020, Shaoying Liu, Zhigang Jiang; Yong Ma, Yixin Bao	None	Non-endemic	3	Tianjin	Tianjin City	Heping District	12	1201	120101			(117.204212057, 39.1374223453)	3	2019	Atlas of Epidemiology of Natural Focus Diseases in China	Native
1038	Berkenhout, 1769	RODENTIA	Muridae	Rattus	Rattus norvegicus	Brown rat	褐家鼠	Common rat	Least concern	2020, Shaoying Liu, Zhigang Jiang; Yong Ma, Yixin Bao	None	Non-endemic	3	Tianjin	Tianjin City	Hebei District	12	1201	120105			(117.222332641, 39.1885704678)	3	2019	Atlas of Epidemiology of Natural Focus Diseases in China	Native
1039	Berkenhout, 1769	RODENTIA	Muridae	Rattus	Rattus norvegicus	Brown rat	褐家鼠	Common rat	Least concern	2020, Shaoying Liu, Zhigang Jiang; Yong Ma, Yixin Bao	None	Non-endemic	3	Xinjiang	Bortala Mongolian Autonomous Prefecture	Alashankou City	65	6527	652702	83°36′	45°12′	(83.6, 45.2)	1	2008	Fauna investigation on small mammals and dynamic analysis of its imported population at Alashankou port, Xiingjiang	Native
1040	Berkenhout, 1769	RODENTIA	Muridae	Rattus	Rattus norvegicus	Brown rat	褐家鼠	Common rat	Least concern	2020, Shaoying Liu, Zhigang Jiang; Yong Ma, Yixin Bao	None	Non-endemic	3	Heilongjiang	Jiamusi City	Fuyuan County	23	2308	230833	133°43′-134°46′	47°26′-48°22′	(134.241666666667, 47.9)	1	2001	Preliminary report on the investigation of mammals in Sanjiang National Nature Reserve of Heilongjiang Province	Native
1041	Berkenhout, 1769	RODENTIA	Muridae	Rattus	Rattus norvegicus	Brown rat	褐家鼠	Common rat	Least concern	2020, Shaoying Liu, Zhigang Jiang; Yong Ma, Yixin Bao	None	Non-endemic	3	Heilongjiang	Jiamusi City	Tongjiang City	23	2308	230881	133°43′-134°46′	47°26′-48°22′	(134.241666666667, 47.9)	1	2001	Preliminary report on the investigation of mammals in Sanjiang National Nature Reserve of Heilongjiang Province	Native
1042	Berkenhout, 1769	RODENTIA	Muridae	Rattus	Rattus norvegicus	Brown rat	褐家鼠	Common rat	Least concern	2020, Shaoying Liu, Zhigang Jiang; Yong Ma, Yixin Bao	None	Non-endemic	3	Heilongjiang	Suihua City	Qinggang County	23	2312	231223			(125.965838494, 46.857646455)	2	2018	Molecular characterizations of Cryptosporidium spp. and Enterocytozoon bieneusi in brown rats (Rattus norvegicus) from Heilongjiang Province, China	Native
1043	Berkenhout, 1769	RODENTIA	Muridae	Rattus	Rattus norvegicus	Brown rat	褐家鼠	Common rat	Least concern	2020, Shaoying Liu, Zhigang Jiang; Yong Ma, Yixin Bao	None	Non-endemic	3	Heilongjiang	Shuangyashan City	Baoqing County	23	2305	230523			(132.393870995, 46.4136916896)	2	2018	Molecular characterizations of Cryptosporidium spp. and Enterocytozoon bieneusi in brown rats (Rattus norvegicus) from Heilongjiang Province, China	Native
1044	Berkenhout, 1769	RODENTIA	Muridae	Rattus	Rattus norvegicus	Brown rat	褐家鼠	Common rat	Least concern	2020, Shaoying Liu, Zhigang Jiang; Yong Ma, Yixin Bao	None	Non-endemic	3	Heilongjiang	Suihua City	Mingshui County	23	2312	231225			(125.840912902, 47.2146453064)	2	2017	Prevalence of Hymenolepis nana and H. diminuta from Brown Rats (Rattus norvegicus) in Heilongjiang Province, China	Native
1045	Berkenhout, 1769	RODENTIA	Muridae	Rattus	Rattus norvegicus	Brown rat	褐家鼠	Common rat	Least concern	2020, Shaoying Liu, Zhigang Jiang; Yong Ma, Yixin Bao	None	Non-endemic	3	Heilongjiang	Hegang City	Luobei County	23	2304	230421			(130.760746753, 47.7507045493)	2	2016	Genetic characterization of hantaviruses isolated from rodents in the port cities of Heilongjiang, China, in 2014	Native
1046	Berkenhout, 1769	RODENTIA	Muridae	Rattus	Rattus norvegicus	Brown rat	褐家鼠	Common rat	Least concern	2020, Shaoying Liu, Zhigang Jiang; Yong Ma, Yixin Bao	None	Non-endemic	3	Heilongjiang	Yichun City	Jiayin County	23	2307	230722			(130.000061745, 48.7633329664)	2	2016	Genetic characterization of hantaviruses isolated from rodents in the port cities of Heilongjiang, China, in 2014	Native
1047	Berkenhout, 1769	RODENTIA	Muridae	Rattus	Rattus norvegicus	Brown rat	褐家鼠	Common rat	Least concern	2020, Shaoying Liu, Zhigang Jiang; Yong Ma, Yixin Bao	None	Non-endemic	3	Heilongjiang	Mudanjiang City	Dongning County	23	2310	231024			(130.84687206, 44.0726512315)	2	2016	Genetic characterization of hantaviruses isolated from rodents in the port cities of Heilongjiang, China, in 2014	Native
1048	Berkenhout, 1769	RODENTIA	Muridae	Rattus	Rattus norvegicus	Brown rat	褐家鼠	Common rat	Least concern	2020, Shaoying Liu, Zhigang Jiang; Yong Ma, Yixin Bao	None	Non-endemic	3	Heilongjiang	Jixi City	Hulin City	23	2303	230381			(133.099942221, 45.9945779924)	2	2016	Genetic characterization of hantaviruses isolated from rodents in the port cities of Heilongjiang, China, in 2014	Native
1049	Berkenhout, 1769	RODENTIA	Muridae	Rattus	Rattus norvegicus	Brown rat	褐家鼠	Common rat	Least concern	2020, Shaoying Liu, Zhigang Jiang; Yong Ma, Yixin Bao	None	Non-endemic	3	Heilongjiang	Jixi City	Mishan City	23	2303	230382			(132.173334037, 45.4668348501)	2	2016	Genetic characterization of hantaviruses isolated from rodents in the port cities of Heilongjiang, China, in 2014	Native
1050	Berkenhout, 1769	RODENTIA	Muridae	Rattus	Rattus norvegicus	Brown rat	褐家鼠	Common rat	Least concern	2020, Shaoying Liu, Zhigang Jiang; Yong Ma, Yixin Bao	None	Non-endemic	3	Heilongjiang	Jiamusi City	Fujin City	23	2308	230882			(132.54206581, 47.1765124029)	2	2016	Genetic characterization of hantaviruses isolated from rodents in the port cities of Heilongjiang, China, in 2014	Native
1051	Berkenhout, 1769	RODENTIA	Muridae	Rattus	Rattus norvegicus	Brown rat	褐家鼠	Common rat	Least concern	2020, Shaoying Liu, Zhigang Jiang; Yong Ma, Yixin Bao	None	Non-endemic	3	Heilongjiang	Shuangyashan City	Raohe County	23	2305	230524			(133.716694915, 47.0665505889)	2	2016	Genetic characterization of hantaviruses isolated from rodents in the port cities of Heilongjiang, China, in 2014	Native
1052	Berkenhout, 1769	RODENTIA	Muridae	Rattus	Rattus norvegicus	Brown rat	褐家鼠	Common rat	Least concern	2020, Shaoying Liu, Zhigang Jiang; Yong Ma, Yixin Bao	None	Non-endemic	3	Heilongjiang	Yichun City	Xilin District	23	2307	230705			(129.237996936, 47.5041021896)	2	2017	Mechanism study on a plague outbreak driven by the construction of a large reservoir in southwest china (surveillance from 2000-2015)	Native
1053	Berkenhout, 1769	RODENTIA	Muridae	Rattus	Rattus norvegicus	Brown rat	褐家鼠	Common rat	Least concern	2020, Shaoying Liu, Zhigang Jiang; Yong Ma, Yixin Bao	None	Non-endemic	2	Heilongjiang	Yichun City		23	2307		128°58′-129°15′	48°02′-48°12′	(129.108333333333, 48.1166666666667)	1	2003	Biodiversity of small and medium mammals in Different Habitat Gradients in Xiaoxing'anling forest area	Native
1054	Berkenhout, 1769	RODENTIA	Muridae	Rattus	Rattus norvegicus	Brown rat	褐家鼠	Common rat	Least concern	2020, Shaoying Liu, Zhigang Jiang; Yong Ma, Yixin Bao	None	Non-endemic	3	Shanghai	Shanghai	Fengxian District	31	3101	310120			(121.545348302, 30.9261772846)	2	2015	Population change of farmland rodent and the influences of climate and cultivation factors in Fengxian District of Shanghai, China	Native
1055	Berkenhout, 1769	RODENTIA	Muridae	Rattus	Rattus norvegicus	Brown rat	褐家鼠	Common rat	Least concern	2020, Shaoying Liu, Zhigang Jiang; Yong Ma, Yixin Bao	None	Non-endemic	3	Hunan	Yueyang City	Miluo City	43	4306	430681	113°8′	29°26′	(113.133333333333, 29.4333333333333)	1	1999	Investigation on rodents and ectoparasites at Chenglingji port of Yueyang	Native
1056	Berkenhout, 1769	RODENTIA	Muridae	Rattus	Rattus norvegicus	Brown rat	褐家鼠	Common rat	Least concern	2020, Shaoying Liu, Zhigang Jiang; Yong Ma, Yixin Bao	None	Non-endemic	3	Hunan	Yueyang City	Huarong County	43	4306	430623			(112.624159691, 29.48838906)	2	2009	Epidemiological study on leptospirosa infection of host animals and healthy population in flood areas	Native
1057	Berkenhout, 1769	RODENTIA	Muridae	Rattus	Rattus norvegicus	Brown rat	褐家鼠	Common rat	Least concern	2020, Shaoying Liu, Zhigang Jiang; Yong Ma, Yixin Bao	None	Non-endemic	3	Shanxi	Xinzhou City	Daixian	14	1409	140923	112°48′-113°55′	38°27′-39°15′	(113.358333333333, 38.85)	1	1987	Preliminary investigation on rodents in Wutai Mountain	Native
1058	Berkenhout, 1769	RODENTIA	Muridae	Rattus	Rattus norvegicus	Brown rat	褐家鼠	Common rat	Least concern	2020, Shaoying Liu, Zhigang Jiang; Yong Ma, Yixin Bao	None	Non-endemic	3	Shanxi	Xinzhou City	Fanshi County	14	1409	140924	112°48′-113°55′	38°27′-39°15′	(113.358333333333, 38.85)	1	1987	Preliminary investigation on rodents in Wutai Mountain	Native
1059	Berkenhout, 1769	RODENTIA	Muridae	Rattus	Rattus norvegicus	Brown rat	褐家鼠	Common rat	Least concern	2020, Shaoying Liu, Zhigang Jiang; Yong Ma, Yixin Bao	None	Non-endemic	3	Shanxi	Xinzhou City	Wutai County	14	1409	140922	112°48′-113°55′	38°27′-39°15′	(113.358333333333, 38.85)	1	1987	Preliminary investigation on rodents in Wutai Mountain	Native
1060	Berkenhout, 1769	RODENTIA	Muridae	Rattus	Rattus norvegicus	Brown rat	褐家鼠	Common rat	Least concern	2020, Shaoying Liu, Zhigang Jiang; Yong Ma, Yixin Bao	None	Non-endemic	3	Jiangxi	Nanchang City	Xinjian County	36	3601	360122			(115.916814141, 28.790627723)	2	2019	Genetic characteristics of pathogenic Leptospira in wild small animals and livestock in Jiangxi Province, China, 2002-2015	Native
1061	Berkenhout, 1769	RODENTIA	Muridae	Rattus	Rattus norvegicus	Brown rat	褐家鼠	Common rat	Least concern	2020, Shaoying Liu, Zhigang Jiang; Yong Ma, Yixin Bao	None	Non-endemic	3	Jiangxi	Shangrao City	Shangrao County	36	3611	361121			(117.934864034, 28.4089659619)	2	2019	Genetic characteristics of pathogenic Leptospira in wild small animals and livestock in Jiangxi Province, China, 2002-2015	Native
1062	Berkenhout, 1769	RODENTIA	Muridae	Rattus	Rattus norvegicus	Brown rat	褐家鼠	Common rat	Least concern	2020, Shaoying Liu, Zhigang Jiang; Yong Ma, Yixin Bao	None	Non-endemic	3	Jiangxi	Yichun City	Shanggao County	36	3609	360923			(114.843756609, 28.1937246075)	2	2019	Genetic characteristics of pathogenic Leptospira in wild small animals and livestock in Jiangxi Province, China, 2002-2015	Native
1063	Berkenhout, 1769	RODENTIA	Muridae	Rattus	Rattus norvegicus	Brown rat	褐家鼠	Common rat	Least concern	2020, Shaoying Liu, Zhigang Jiang; Yong Ma, Yixin Bao	None	Non-endemic	3	Jiangxi	Ganzhou City	Shangyou County	36	3607	360724			(114.388534838, 25.9383780112)	2	2019	Genetic characteristics of pathogenic Leptospira in wild small animals and livestock in Jiangxi Province, China, 2002-2015	Native
1064	Berkenhout, 1769	RODENTIA	Muridae	Rattus	Rattus norvegicus	Brown rat	褐家鼠	Common rat	Least concern	2020, Shaoying Liu, Zhigang Jiang; Yong Ma, Yixin Bao	None	Non-endemic	3	Jiangxi	Ganzhou City	Chongyi County	36	3607	360725	113°55′-114°08′	25°44′-25°54′	(114.025, 25.8166666666667)	1	2009	Investigation and analysis of animal resources in Qiyunshan Nature Reserve, Jiangxi Province	Native
1065	Berkenhout, 1769	RODENTIA	Muridae	Rattus	Rattus norvegicus	Brown rat	褐家鼠	Common rat	Least concern	2020, Shaoying Liu, Zhigang Jiang; Yong Ma, Yixin Bao	None	Non-endemic	3	Guizhou	Tongren City	Sinan County	52	5206	520624			(108.134032792, 27.8469577724)	1	1992	Comparative study on gamasid mite communities of rodents in different habitats of Sinan County, Guizhou Province	Native
1066	Berkenhout, 1769	RODENTIA	Muridae	Rattus	Rattus norvegicus	Brown rat	褐家鼠	Common rat	Least concern	2020, Shaoying Liu, Zhigang Jiang; Yong Ma, Yixin Bao	None	Non-endemic	3	Guizhou	Qiannan Buyi and Miao Autonomous Prefecture	Duyun City	52	5227	522701			(107.469934627, 26.1492982368)	1	1992	Investigation on the changes of small mammals and rodents in the suburb of Duyun, Guizhou Province	Native
1067	Berkenhout, 1769	RODENTIA	Muridae	Rattus	Rattus norvegicus	Brown rat	褐家鼠	Common rat	Least concern	2020, Shaoying Liu, Zhigang Jiang; Yong Ma, Yixin Bao	None	Non-endemic	3	Guizhou	Qiandongnan Miao and Dong Autonomous Prefecture	Liping County	52	5226	522631			(109.054571217, 26.1651054482)	2	2013	Source tracking of human leptospirosis: serotyping and genotyping of Leptospira isolated from rodents in the epidemic area of Guizhou province, China	Native
1068	Berkenhout, 1769	RODENTIA	Muridae	Rattus	Rattus norvegicus	Brown rat	褐家鼠	Common rat	Least concern	2020, Shaoying Liu, Zhigang Jiang; Yong Ma, Yixin Bao	None	Non-endemic	3	Guizhou	Qianxinan Buyi and Miao Autonomous Prefecture	Xingyi City	52	5223	522301			(104.851215514, 24.9955269661)	2	2013	Source tracking of human leptospirosis: serotyping and genotyping of Leptospira isolated from rodents in the epidemic area of Guizhou province, China	Native
1069	Berkenhout, 1769	RODENTIA	Muridae	Rattus	Rattus norvegicus	Brown rat	褐家鼠	Common rat	Least concern	2020, Shaoying Liu, Zhigang Jiang; Yong Ma, Yixin Bao	None	Non-endemic	3	Sichuan	Ganzi Tibetan Autonomous Prefecture	Luding County	51	5133	513322			(102.105703211, 29.7417000559)	1	1993	Investigation on small mammals in farmland of Luding, Shimian and Danba counties	Native
1070	Berkenhout, 1769	RODENTIA	Muridae	Rattus	Rattus norvegicus	Brown rat	褐家鼠	Common rat	Least concern	2020, Shaoying Liu, Zhigang Jiang; Yong Ma, Yixin Bao	None	Non-endemic	3	Sichuan	Chengdu City	Shuangliu County	51	5101	510122			(104.034483571, 30.44183737)	1	2008	Technical report on monitoring and control of rodents and their surface parasites in Chengdu Shuangliu International Airport	Native
1071	Berkenhout, 1769	RODENTIA	Muridae	Rattus	Rattus norvegicus	Brown rat	褐家鼠	Common rat	Least concern	2020, Shaoying Liu, Zhigang Jiang; Yong Ma, Yixin Bao	None	Non-endemic	3	Sichuan	Bazhong City	Tongjiang County	51	5119	511921			(107.34512375, 32.1309873375)	1	1990	Investigation report on epidemic focus and harmful wild vertebrates in Tongjiang County	Native
1072	Berkenhout, 1769	RODENTIA	Muridae	Rattus	Rattus norvegicus	Brown rat	褐家鼠	Common rat	Least concern	2020, Shaoying Liu, Zhigang Jiang; Yong Ma, Yixin Bao	None	Non-endemic	3	Yunnan	Dali Bai Autonomous Prefecture	Weishan Yi and Hui Autonomous County	53	5329	532927			(100.167248402, 25.2351682368)	1	2012	First record of Van sung’s shrew (Chodsigoa caovansunga) in China	Native
1073	Berkenhout, 1769	RODENTIA	Muridae	Rattus	Rattus norvegicus	Brown rat	褐家鼠	Common rat	Least concern	2020, Shaoying Liu, Zhigang Jiang; Yong Ma, Yixin Bao	None	Non-endemic	3	Yunnan	Dali Bai Autonomous Prefecture	Jianchuan County	53	5329	532931			(99.7420158564, 26.4316438069)	2	2002	Genetic and ecologic characteristics of Bartonella communities in rodents in southern China	Native
1074	Berkenhout, 1769	RODENTIA	Muridae	Rattus	Rattus norvegicus	Brown rat	褐家鼠	Common rat	Least concern	2020, Shaoying Liu, Zhigang Jiang; Yong Ma, Yixin Bao	None	Non-endemic	3	Yunnan	Qujing City	Luoping County	53	5303	530324			(104.336303485, 24.9769070433)	2	2002	Genetic and ecologic characteristics of Bartonella communities in rodents in southern China	Native
1075	Berkenhout, 1769	RODENTIA	Muridae	Rattus	Rattus norvegicus	Brown rat	褐家鼠	Common rat	Least concern	2020, Shaoying Liu, Zhigang Jiang; Yong Ma, Yixin Bao	None	Non-endemic	3	Yunnan	Chuxiong Yi Autonomous Prefecture	Nanhua County	53	5323	532324			(101.03026349, 25.085836305)	2	2004	Study on the prevalence of Bartonella species in rodent hosts from different environmental areas in Yunnan	Native
1076	Berkenhout, 1769	RODENTIA	Muridae	Rattus	Rattus norvegicus	Brown rat	褐家鼠	Common rat	Least concern	2020, Shaoying Liu, Zhigang Jiang; Yong Ma, Yixin Bao	None	Non-endemic	3	Yunnan	Dali Bai Autonomous Prefecture	Yunlong County	53	5329	532929			(99.2990352317, 25.8860945678)	2	2004	Study on the prevalence of Bartonella species in rodent hosts from different environmental areas in Yunnan	Native
1077	Berkenhout, 1769	RODENTIA	Muridae	Rattus	Rattus norvegicus	Brown rat	褐家鼠	Common rat	Least concern	2020, Shaoying Liu, Zhigang Jiang; Yong Ma, Yixin Bao	None	Non-endemic	3	Yunnan	Dali Bai Autonomous Prefecture	Xiangyun County	53	5329	532923			(100.771631008, 25.5064327554)	2	2017	Detection of alpha- and betacoronaviruses in rodents from Yunnan, China	Native
1078	Berkenhout, 1769	RODENTIA	Muridae	Rattus	Rattus norvegicus	Brown rat	褐家鼠	Common rat	Least concern	2020, Shaoying Liu, Zhigang Jiang; Yong Ma, Yixin Bao	None	Non-endemic	3	Yunnan	Dali Bai Autonomous Prefecture	Dali City	53	5329	532901			(100.205295525, 25.6857699959)	1	2005	Investigation on the species of Chigger Mites on the body surface of small animals around Erhai Lake in Dali, Yunnan Province	Native
1079	Berkenhout, 1769	RODENTIA	Muridae	Rattus	Rattus norvegicus	Brown rat	褐家鼠	Common rat	Least concern	2020, Shaoying Liu, Zhigang Jiang; Yong Ma, Yixin Bao	None	Non-endemic	3	Hubei	Provincial administrative units at the county level	Shennongjia Forestry District	42	4290	429021	110°03′-110°34′	31°22′-31°27′	(110.308333333333, 31.4083333333333)	1	2003	Species richness of non flying mammals in Shennongjia Nature Reserve: distribution pattern of coastal pull-out gradient	Native
1080	Berkenhout, 1769	RODENTIA	Muridae	Rattus	Rattus norvegicus	Brown rat	褐家鼠	Common rat	Least concern	2020, Shaoying Liu, Zhigang Jiang; Yong Ma, Yixin Bao	None	Non-endemic	2	Hainan	Sanya City		46	4602		108°	18°	(108, 18)	1	1995	Investigation on rat type animals and ectoparasites in mountainous areas of southern Hainan	Native
1081	Berkenhout, 1769	RODENTIA	Muridae	Rattus	Rattus norvegicus	Brown rat	褐家鼠	Common rat	Least concern	2020, Shaoying Liu, Zhigang Jiang; Yong Ma, Yixin Bao	None	Non-endemic	3	Sichuan	Ya'an City	shimian County	51	5118	511824	102°10′-102°29′	28°51′-29°08′	(102.325, 28.9916666666667)	1	2007	Mammalian fauna and resources in Liziping nature reserve, Sichuan	Native
1082	Berkenhout, 1769	RODENTIA	Muridae	Rattus	Rattus norvegicus	Brown rat	褐家鼠	Common rat	Least concern	2020, Shaoying Liu, Zhigang Jiang; Yong Ma, Yixin Bao	None	Non-endemic	1	Guangdong			44					(113.426948465, 23.359848058)	3	2007	Colored atlas of Chinese mammalians	Native
1083	Berkenhout, 1769	RODENTIA	Muridae	Rattus	Rattus norvegicus	Brown rat	褐家鼠	Common rat	Least concern	2020, Shaoying Liu, Zhigang Jiang; Yong Ma, Yixin Bao	None	Non-endemic	1	Shaanxi			61					(108.868485542, 35.212887037)	3	2007	Colored atlas of Chinese mammalians	Native
1084	Berkenhout, 1769	RODENTIA	Muridae	Rattus	Rattus norvegicus	Brown rat	褐家鼠	Common rat	Least concern	2020, Shaoying Liu, Zhigang Jiang; Yong Ma, Yixin Bao	None	Non-endemic	1	Henan			41					(113.601507251, 33.895289037)	3	2007	Colored atlas of Chinese mammalians	Native
1085	Berkenhout, 1769	RODENTIA	Muridae	Rattus	Rattus norvegicus	Brown rat	褐家鼠	Common rat	Least concern	2020, Shaoying Liu, Zhigang Jiang; Yong Ma, Yixin Bao	None	Non-endemic	1	Jiangxi			36					(115.720124991, 27.615513095)	3	2007	Colored atlas of Chinese mammalians	Native
1086	Berkenhout, 1769	RODENTIA	Muridae	Rattus	Rattus norvegicus	Brown rat	褐家鼠	Common rat	Least concern	2020, Shaoying Liu, Zhigang Jiang; Yong Ma, Yixin Bao	None	Non-endemic	1	Hainan			46					(109.740936084, 19.202542443)	3	2007	Colored atlas of Chinese mammalians	Native
1087	Berkenhout, 1769	RODENTIA	Muridae	Rattus	Rattus norvegicus	Brown rat	褐家鼠	Common rat	Least concern	2020, Shaoying Liu, Zhigang Jiang; Yong Ma, Yixin Bao	None	Non-endemic	1	Jilin			22					(126.17796656, 43.677139548)	3	2007	Colored atlas of Chinese mammalians	Native
1088	Berkenhout, 1769	RODENTIA	Muridae	Rattus	Rattus norvegicus	Brown rat	褐家鼠	Common rat	Least concern	2020, Shaoying Liu, Zhigang Jiang; Yong Ma, Yixin Bao	None	Non-endemic	1	Anhui			34					(117.214863392, 31.830264813)	3	2007	Colored atlas of Chinese mammalians	Native
1089	Berkenhout, 1769	RODENTIA	Muridae	Rattus	Rattus norvegicus	Brown rat	褐家鼠	Common rat	Least concern	2020, Shaoying Liu, Zhigang Jiang; Yong Ma, Yixin Bao	None	Non-endemic	1	Hebei			13					(116.135723195, 39.561512217)	3	2007	Colored atlas of Chinese mammalians	Native
1090	Berkenhout, 1769	RODENTIA	Muridae	Rattus	Rattus norvegicus	Brown rat	褐家鼠	Common rat	Least concern	2020, Shaoying Liu, Zhigang Jiang; Yong Ma, Yixin Bao	None	Non-endemic	1	Tianjin			12					(117.331234075, 39.313861888)	3	2007	Colored atlas of Chinese mammalians	Native
1091	Berkenhout, 1769	RODENTIA	Muridae	Rattus	Rattus norvegicus	Brown rat	褐家鼠	Common rat	Least concern	2020, Shaoying Liu, Zhigang Jiang; Yong Ma, Yixin Bao	None	Non-endemic	1	Gansu			62					(100.93257487, 38.290130848)	3	2007	Colored atlas of Chinese mammalians	Native
1092	Berkenhout, 1769	RODENTIA	Muridae	Rattus	Rattus norvegicus	Brown rat	褐家鼠	Common rat	Least concern	2020, Shaoying Liu, Zhigang Jiang; Yong Ma, Yixin Bao	None	Non-endemic	1	Ningxia			64					(106.164305004, 37.290103721)	3	2007	Colored atlas of Chinese mammalians	Native
1093	Berkenhout, 1769	RODENTIA	Muridae	Rattus	Rattus norvegicus	Brown rat	褐家鼠	Common rat	Least concern	2020, Shaoying Liu, Zhigang Jiang; Yong Ma, Yixin Bao	None	Non-endemic	1	Shanxi			14					(112.300157755, 37.577468315)	3	2007	Colored atlas of Chinese mammalians	Native
1094	Berkenhout, 1769	RODENTIA	Muridae	Rattus	Rattus norvegicus	Brown rat	褐家鼠	Common rat	Least concern	2020, Shaoying Liu, Zhigang Jiang; Yong Ma, Yixin Bao	None	Non-endemic	1	Jiangsu			32					(119.437881597, 32.982940939)	3	2007	Colored atlas of Chinese mammalians	Native
1095	Berkenhout, 1769	RODENTIA	Muridae	Rattus	Rattus norvegicus	Brown rat	褐家鼠	Common rat	Least concern	2020, Shaoying Liu, Zhigang Jiang; Yong Ma, Yixin Bao	None	Non-endemic	1	Sichuan			51					(102.691298719, 30.63749751)	3	2007	Colored atlas of Chinese mammalians	Native
1096	Berkenhout, 1769	RODENTIA	Muridae	Rattus	Rattus norvegicus	Brown rat	褐家鼠	Common rat	Least concern	2020, Shaoying Liu, Zhigang Jiang; Yong Ma, Yixin Bao	None	Non-endemic	1	Fujian			35					(117.976270111, 26.089735879)	3	2007	Colored atlas of Chinese mammalians	Native
1097	Berkenhout, 1769	RODENTIA	Muridae	Rattus	Rattus norvegicus	Brown rat	褐家鼠	Common rat	Least concern	2020, Shaoying Liu, Zhigang Jiang; Yong Ma, Yixin Bao	None	Non-endemic	1	Hunan			43					(111.70837573, 27.611282394)	3	2007	Colored atlas of Chinese mammalians	Native
1098	Berkenhout, 1769	RODENTIA	Muridae	Rattus	Rattus norvegicus	Brown rat	褐家鼠	Common rat	Least concern	2020, Shaoying Liu, Zhigang Jiang; Yong Ma, Yixin Bao	None	Non-endemic	1	Zhejiang			33					(120.064415561, 29.178414583)	3	2007	Colored atlas of Chinese mammalians	Native
1099	Berkenhout, 1769	RODENTIA	Muridae	Rattus	Rattus norvegicus	Brown rat	褐家鼠	Common rat	Least concern	2020, Shaoying Liu, Zhigang Jiang; Yong Ma, Yixin Bao	None	Non-endemic	1	Guizhou			52					(106.871090059, 26.822381207)	3	2007	Colored atlas of Chinese mammalians	Native
1100	Berkenhout, 1769	RODENTIA	Muridae	Rattus	Rattus norvegicus	Brown rat	褐家鼠	Common rat	Least concern	2020, Shaoying Liu, Zhigang Jiang; Yong Ma, Yixin Bao	None	Non-endemic	1	Taiwan			38					(118.13286749, 36.342142635)	3	2007	Colored atlas of Chinese mammalians	Native
1101	Berkenhout, 1769	RODENTIA	Muridae	Rattus	Rattus norvegicus	Brown rat	褐家鼠	Common rat	Least concern	2020, Shaoying Liu, Zhigang Jiang; Yong Ma, Yixin Bao	None	Non-endemic	1	Liaoning			21					(122.609354561, 41.301414265)	3	2007	Colored atlas of Chinese mammalians	Native
1102	Berkenhout, 1769	RODENTIA	Muridae	Rattus	Rattus norvegicus	Brown rat	褐家鼠	Common rat	Least concern	2020, Shaoying Liu, Zhigang Jiang; Yong Ma, Yixin Bao	None	Non-endemic	1	Shandong			37					(118.13286749, 36.342142635)	3	2007	Colored atlas of Chinese mammalians	Native
1103	Berkenhout, 1769	RODENTIA	Muridae	Rattus	Rattus norvegicus	Brown rat	褐家鼠	Common rat	Least concern	2020, Shaoying Liu, Zhigang Jiang; Yong Ma, Yixin Bao	None	Non-endemic	1	Xinjiang			65					(85.19501379, 41.119805213)	3	2007	Colored atlas of Chinese mammalians	Native
1104	Berkenhout, 1769	RODENTIA	Muridae	Rattus	Rattus norvegicus	Brown rat	褐家鼠	Common rat	Least concern	2020, Shaoying Liu, Zhigang Jiang; Yong Ma, Yixin Bao	None	Non-endemic	1	Beijing			11					(116.403248273, 40.186864329)	3	2007	Colored atlas of Chinese mammalians	Native
1105	Berkenhout, 1769	RODENTIA	Muridae	Rattus	Rattus norvegicus	Brown rat	褐家鼠	Common rat	Least concern	2020, Shaoying Liu, Zhigang Jiang; Yong Ma, Yixin Bao	None	Non-endemic	1	Inner Mongolia			15					(113.915704973, 44.092068826)	3	2007	Colored atlas of Chinese mammalians	Native
1106	Berkenhout, 1769	RODENTIA	Muridae	Rattus	Rattus norvegicus	Brown rat	褐家鼠	Common rat	Least concern	2020, Shaoying Liu, Zhigang Jiang; Yong Ma, Yixin Bao	None	Non-endemic	1	Guangxi			45					(108.783055014, 23.839463713)	3	2007	Colored atlas of Chinese mammalians	Native
1107	Berkenhout, 1769	RODENTIA	Muridae	Rattus	Rattus norvegicus	Brown rat	褐家鼠	Common rat	Least concern	2020, Shaoying Liu, Zhigang Jiang; Yong Ma, Yixin Bao	None	Non-endemic	1	Hubei			42					(112.266151247, 30.986526669)	3	2007	Colored atlas of Chinese mammalians	Native
1108	Berkenhout, 1769	RODENTIA	Muridae	Rattus	Rattus norvegicus	Brown rat	褐家鼠	Common rat	Least concern	2020, Shaoying Liu, Zhigang Jiang; Yong Ma, Yixin Bao	None	Non-endemic	1	Heilongjiang			23					(127.754306844, 47.867442455)	3	2007	Colored atlas of Chinese mammalians	Native
1109	Berkenhout, 1769	RODENTIA	Muridae	Rattus	Rattus norvegicus	Brown rat	褐家鼠	Common rat	Least concern	2020, Shaoying Liu, Zhigang Jiang; Yong Ma, Yixin Bao	None	Non-endemic	1	Yunnan			53					(101.486616471, 24.984260531)	3	2007	Colored atlas of Chinese mammalians	Native
1110	Berkenhout, 1769	RODENTIA	Muridae	Rattus	Rattus norvegicus	Brown rat	褐家鼠	Common rat	Least concern	2020, Shaoying Liu, Zhigang Jiang; Yong Ma, Yixin Bao	None	Non-endemic	1	Qinghai			63					(96.040580528, 35.673294473)	3	2007	Colored atlas of Chinese mammalians	Native
1111	Berkenhout, 1769	RODENTIA	Muridae	Rattus	Rattus norvegicus	Brown rat	褐家鼠	Common rat	Least concern	2020, Shaoying Liu, Zhigang Jiang; Yong Ma, Yixin Bao	None	Non-endemic	1	Chongqing			50					(107.887548612, 30.074344692)	3	2007	Colored atlas of Chinese mammalians	Native
1112	Berkenhout, 1769	RODENTIA	Muridae	Rattus	Rattus norvegicus	Brown rat	褐家鼠	Common rat	Least concern	2020, Shaoying Liu, Zhigang Jiang; Yong Ma, Yixin Bao	None	Non-endemic	1	Shanghai			31					(121.413928179, 31.193122794)	3	2007	Colored atlas of Chinese mammalians	Native
1113	Berkenhout, 1769	RODENTIA	Muridae	Rattus	Rattus norvegicus	Brown rat	褐家鼠	Common rat	Least concern	2020, Shaoying Liu, Zhigang Jiang; Yong Ma, Yixin Bao	None	Non-endemic	1	Hong Kong			81					(85.19501379, 41.119805213)	3	2007	Colored atlas of Chinese mammalians	Native
1114	Berkenhout, 1769	RODENTIA	Muridae	Rattus	Rattus norvegicus	Brown rat	褐家鼠	Common rat	Least concern	2020, Shaoying Liu, Zhigang Jiang; Yong Ma, Yixin Bao	None	Non-endemic	3	Sichuan	Guangyuan City	Qingchuan County	51	5108	510822	104°55′-105°23′	32°30′-32°42′	(105.15, 32.6)	1	2010	Fauna survey of mammals in Dongyanggou nature reserve, Sichuan	Native
1115	Berkenhout, 1769	RODENTIA	Muridae	Rattus	Rattus norvegicus	Brown rat	褐家鼠	Common rat	Least concern	2020, Shaoying Liu, Zhigang Jiang; Yong Ma, Yixin Bao	None	Non-endemic	3	Sichuan	Mianyang City	Pingwu County	51	5107	510727	103°59′-104°24′	32°53′-33°13′	(104.191666666667, 33.05)	1	2013	Composition and fauna of mammals in bujiao nature reserve, Sichuan	Native
1116	Berkenhout, 1769	RODENTIA	Muridae	Rattus	Rattus norvegicus	Brown rat	褐家鼠	Common rat	Least concern	2020, Shaoying Liu, Zhigang Jiang; Yong Ma, Yixin Bao	None	Non-endemic	3	Gansu	Lanzhou City	Chengguan District	62	6201	540102			(91.1569598978, 29.6516389281)	3	1982	Rodents in Gansu Province	Native
1117	Berkenhout, 1769	RODENTIA	Muridae	Rattus	Rattus norvegicus	Brown rat	褐家鼠	Common rat	Least concern	2020, Shaoying Liu, Zhigang Jiang; Yong Ma, Yixin Bao	None	Non-endemic	3	Gansu	Lanzhou City	Qilihe District	62	6201	620103			(103.781337514, 35.9564428612)	3	1982	Rodents in Gansu Province	Native
1118	Berkenhout, 1769	RODENTIA	Muridae	Rattus	Rattus norvegicus	Brown rat	褐家鼠	Common rat	Least concern	2020, Shaoying Liu, Zhigang Jiang; Yong Ma, Yixin Bao	None	Non-endemic	3	Gansu	Lanzhou City	Xigu District	62	6201	620104			(103.513405134, 36.1273709716)	3	1982	Rodents in Gansu Province	Native
1119	Berkenhout, 1769	RODENTIA	Muridae	Rattus	Rattus norvegicus	Brown rat	褐家鼠	Common rat	Least concern	2020, Shaoying Liu, Zhigang Jiang; Yong Ma, Yixin Bao	None	Non-endemic	3	Gansu	Lanzhou City	Anning District	62	6201	620105			(103.674937294, 36.1332575203)	3	1982	Rodents in Gansu Province	Native
1120	Berkenhout, 1769	RODENTIA	Muridae	Rattus	Rattus norvegicus	Brown rat	褐家鼠	Common rat	Least concern	2020, Shaoying Liu, Zhigang Jiang; Yong Ma, Yixin Bao	None	Non-endemic	3	Gansu	Lanzhou City	Honggu District	62	6201	620111			(103.079015326, 36.2926067939)	3	1982	Rodents in Gansu Province	Native
1121	Berkenhout, 1769	RODENTIA	Muridae	Rattus	Rattus norvegicus	Brown rat	褐家鼠	Common rat	Least concern	2020, Shaoying Liu, Zhigang Jiang; Yong Ma, Yixin Bao	None	Non-endemic	3	Gansu	Lanzhou City	Yongdeng County	62	6201	620121			(103.268608893, 36.6125363514)	3	1982	Rodents in Gansu Province	Native
1122	Berkenhout, 1769	RODENTIA	Muridae	Rattus	Rattus norvegicus	Brown rat	褐家鼠	Common rat	Least concern	2020, Shaoying Liu, Zhigang Jiang; Yong Ma, Yixin Bao	None	Non-endemic	3	Gansu	Lanzhou City	Gaolan County	62	6201	620122			(103.874796359, 36.3931794199)	3	1982	Rodents in Gansu Province	Native
1123	Berkenhout, 1769	RODENTIA	Muridae	Rattus	Rattus norvegicus	Brown rat	褐家鼠	Common rat	Least concern	2020, Shaoying Liu, Zhigang Jiang; Yong Ma, Yixin Bao	None	Non-endemic	3	Gansu	Lanzhou City	Yuzhong County	62	6201	620123			(104.237414381, 36.0039328208)	3	1982	Rodents in Gansu Province	Native
1124	Berkenhout, 1769	RODENTIA	Muridae	Rattus	Rattus norvegicus	Brown rat	褐家鼠	Common rat	Least concern	2020, Shaoying Liu, Zhigang Jiang; Yong Ma, Yixin Bao	None	Non-endemic	3	Gansu	Jiayuguan City	Jiayuguan City	62	6202	620200			(98.1891182226, 39.817890458)	3	1982	Rodents in Gansu Province	Native
1125	Berkenhout, 1769	RODENTIA	Muridae	Rattus	Rattus norvegicus	Brown rat	褐家鼠	Common rat	Least concern	2020, Shaoying Liu, Zhigang Jiang; Yong Ma, Yixin Bao	None	Non-endemic	3	Gansu	Jinchang City	Jinchuan District	62	6203	620302			(102.156997795, 38.6490927394)	3	1982	Rodents in Gansu Province	Native
1126	Berkenhout, 1769	RODENTIA	Muridae	Rattus	Rattus norvegicus	Brown rat	褐家鼠	Common rat	Least concern	2020, Shaoying Liu, Zhigang Jiang; Yong Ma, Yixin Bao	None	Non-endemic	3	Gansu	Jinchang City	Yongchang County	62	6203	620321			(101.966965591, 38.2711113451)	3	1982	Rodents in Gansu Province	Native
1127	Berkenhout, 1769	RODENTIA	Muridae	Rattus	Rattus norvegicus	Brown rat	褐家鼠	Common rat	Least concern	2020, Shaoying Liu, Zhigang Jiang; Yong Ma, Yixin Bao	None	Non-endemic	3	Gansu	Baiyin City	Baiyin District	62	6204	620402			(104.153941269, 36.5695327732)	3	1982	Rodents in Gansu Province	Native
1128	Berkenhout, 1769	RODENTIA	Muridae	Rattus	Rattus norvegicus	Brown rat	褐家鼠	Common rat	Least concern	2020, Shaoying Liu, Zhigang Jiang; Yong Ma, Yixin Bao	None	Non-endemic	3	Gansu	Baiyin City	Pingchuan District	62	6204	620403			(104.924468675, 36.712665055)	3	1982	Rodents in Gansu Province	Native
1129	Berkenhout, 1769	RODENTIA	Muridae	Rattus	Rattus norvegicus	Brown rat	褐家鼠	Common rat	Least concern	2020, Shaoying Liu, Zhigang Jiang; Yong Ma, Yixin Bao	None	Non-endemic	3	Gansu	Baiyin City	Jingyuan County	62	6204	620421			(104.711506041, 36.7519988182)	3	1982	Rodents in Gansu Province	Native
1130	Berkenhout, 1769	RODENTIA	Muridae	Rattus	Rattus norvegicus	Brown rat	褐家鼠	Common rat	Least concern	2020, Shaoying Liu, Zhigang Jiang; Yong Ma, Yixin Bao	None	Non-endemic	3	Gansu	Baiyin City	Huining County	62	6204	620422			(105.094152115, 35.95446669)	3	1982	Rodents in Gansu Province	Native
1131	Berkenhout, 1769	RODENTIA	Muridae	Rattus	Rattus norvegicus	Brown rat	褐家鼠	Common rat	Least concern	2020, Shaoying Liu, Zhigang Jiang; Yong Ma, Yixin Bao	None	Non-endemic	3	Gansu	Baiyin City	Jingtai County	62	6204	620423			(104.02796229, 37.1373856982)	3	1982	Rodents in Gansu Province	Native
1132	Berkenhout, 1769	RODENTIA	Muridae	Rattus	Rattus norvegicus	Brown rat	褐家鼠	Common rat	Least concern	2020, Shaoying Liu, Zhigang Jiang; Yong Ma, Yixin Bao	None	Non-endemic	3	Gansu	Tianshui City	Qinzhou District	62	6205	620502			(105.632283285, 34.3921760081)	3	1982	Rodents in Gansu Province	Native
1133	Berkenhout, 1769	RODENTIA	Muridae	Rattus	Rattus norvegicus	Brown rat	褐家鼠	Common rat	Least concern	2020, Shaoying Liu, Zhigang Jiang; Yong Ma, Yixin Bao	None	Non-endemic	3	Gansu	Tianshui City	Maiji District	62	6205	620503			(106.105225588, 34.4245340787)	3	1982	Rodents in Gansu Province	Native
1134	Berkenhout, 1769	RODENTIA	Muridae	Rattus	Rattus norvegicus	Brown rat	褐家鼠	Common rat	Least concern	2020, Shaoying Liu, Zhigang Jiang; Yong Ma, Yixin Bao	None	Non-endemic	3	Gansu	Tianshui City	Qingshui County	62	6205	620521			(106.136873382, 34.7381734947)	3	1982	Rodents in Gansu Province	Native
1135	Berkenhout, 1769	RODENTIA	Muridae	Rattus	Rattus norvegicus	Brown rat	褐家鼠	Common rat	Least concern	2020, Shaoying Liu, Zhigang Jiang; Yong Ma, Yixin Bao	None	Non-endemic	3	Gansu	Tianshui City	Qin'an County	62	6205	620522			(105.694830439, 34.9489498997)	3	1982	Rodents in Gansu Province	Native
1136	Berkenhout, 1769	RODENTIA	Muridae	Rattus	Rattus norvegicus	Brown rat	褐家鼠	Common rat	Least concern	2020, Shaoying Liu, Zhigang Jiang; Yong Ma, Yixin Bao	None	Non-endemic	3	Gansu	Tianshui City	Gangu County	62	6205	620523			(105.268076894, 34.8055594389)	3	1982	Rodents in Gansu Province	Native
1137	Berkenhout, 1769	RODENTIA	Muridae	Rattus	Rattus norvegicus	Brown rat	褐家鼠	Common rat	Least concern	2020, Shaoying Liu, Zhigang Jiang; Yong Ma, Yixin Bao	None	Non-endemic	3	Gansu	Tianshui City	Wushan County	62	6205	620524			(104.880785512, 34.6764047332)	3	1982	Rodents in Gansu Province	Native
1138	Berkenhout, 1769	RODENTIA	Muridae	Rattus	Rattus norvegicus	Brown rat	褐家鼠	Common rat	Least concern	2020, Shaoying Liu, Zhigang Jiang; Yong Ma, Yixin Bao	None	Non-endemic	3	Gansu	Tianshui City	Zhangjiachuan Hui Autonomous County	62	6205	620525			(106.27393174, 34.9893256088)	3	1982	Rodents in Gansu Province	Native
1139	Berkenhout, 1769	RODENTIA	Muridae	Rattus	Rattus norvegicus	Brown rat	褐家鼠	Common rat	Least concern	2020, Shaoying Liu, Zhigang Jiang; Yong Ma, Yixin Bao	None	Non-endemic	3	Gansu	Wuwei City	Liangzhou District	62	6206	620602			(102.751301372, 37.9130083306)	3	1982	Rodents in Gansu Province	Native
1140	Berkenhout, 1769	RODENTIA	Muridae	Rattus	Rattus norvegicus	Brown rat	褐家鼠	Common rat	Least concern	2020, Shaoying Liu, Zhigang Jiang; Yong Ma, Yixin Bao	None	Non-endemic	3	Gansu	Wuwei City	Minqin County	62	6206	620621			(103.178745139, 38.8300822887)	3	1982	Rodents in Gansu Province	Native
1141	Berkenhout, 1769	RODENTIA	Muridae	Rattus	Rattus norvegicus	Brown rat	褐家鼠	Common rat	Least concern	2020, Shaoying Liu, Zhigang Jiang; Yong Ma, Yixin Bao	None	Non-endemic	3	Gansu	Wuwei City	Gulang County	62	6206	620622			(103.328805059, 37.5273594477)	3	1982	Rodents in Gansu Province	Native
1142	Berkenhout, 1769	RODENTIA	Muridae	Rattus	Rattus norvegicus	Brown rat	褐家鼠	Common rat	Least concern	2020, Shaoying Liu, Zhigang Jiang; Yong Ma, Yixin Bao	None	Non-endemic	3	Gansu	Zhangye City	Ganzhou District	62	6207	620702			(100.499625485, 39.0038859717)	3	1982	Rodents in Gansu Province	Native
1143	Berkenhout, 1769	RODENTIA	Muridae	Rattus	Rattus norvegicus	Brown rat	褐家鼠	Common rat	Least concern	2020, Shaoying Liu, Zhigang Jiang; Yong Ma, Yixin Bao	None	Non-endemic	3	Gansu	Zhangye City	Sunan Yugur Autonomous County	62	6207	620721			(99.3194380287, 38.9166606084)	3	1982	Rodents in Gansu Province	Native
1144	Berkenhout, 1769	RODENTIA	Muridae	Rattus	Rattus norvegicus	Brown rat	褐家鼠	Common rat	Least concern	2020, Shaoying Liu, Zhigang Jiang; Yong Ma, Yixin Bao	None	Non-endemic	3	Gansu	Zhangye City	Minle County	62	6207	620722			(100.764529754, 38.4725154777)	3	1982	Rodents in Gansu Province	Native
1145	Berkenhout, 1769	RODENTIA	Muridae	Rattus	Rattus norvegicus	Brown rat	褐家鼠	Common rat	Least concern	2020, Shaoying Liu, Zhigang Jiang; Yong Ma, Yixin Bao	None	Non-endemic	3	Gansu	Zhangye City	Linze County	62	6207	620723			(100.17728637, 39.3501952723)	3	1982	Rodents in Gansu Province	Native
1146	Berkenhout, 1769	RODENTIA	Muridae	Rattus	Rattus norvegicus	Brown rat	褐家鼠	Common rat	Least concern	2020, Shaoying Liu, Zhigang Jiang; Yong Ma, Yixin Bao	None	Non-endemic	3	Gansu	Zhangye City	Gaotai County	62	6207	620724			(99.6005841857, 39.5390759924)	3	1982	Rodents in Gansu Province	Native
1147	Berkenhout, 1769	RODENTIA	Muridae	Rattus	Rattus norvegicus	Brown rat	褐家鼠	Common rat	Least concern	2020, Shaoying Liu, Zhigang Jiang; Yong Ma, Yixin Bao	None	Non-endemic	3	Gansu	Zhangye City	Shandan County	62	6207	620725			(101.189824511, 38.5387182872)	3	1982	Rodents in Gansu Province	Native
1148	Berkenhout, 1769	RODENTIA	Muridae	Rattus	Rattus norvegicus	Brown rat	褐家鼠	Common rat	Least concern	2020, Shaoying Liu, Zhigang Jiang; Yong Ma, Yixin Bao	None	Non-endemic	3	Gansu	Pingliang City	Kongtong District	62	6208	620802			(106.749231423, 35.5099224182)	3	1982	Rodents in Gansu Province	Native
1149	Berkenhout, 1769	RODENTIA	Muridae	Rattus	Rattus norvegicus	Brown rat	褐家鼠	Common rat	Least concern	2020, Shaoying Liu, Zhigang Jiang; Yong Ma, Yixin Bao	None	Non-endemic	3	Gansu	Pingliang City	Jingchuan County	62	6208	620821			(107.432639531, 35.3500608689)	3	1982	Rodents in Gansu Province	Native
1150	Berkenhout, 1769	RODENTIA	Muridae	Rattus	Rattus norvegicus	Brown rat	褐家鼠	Common rat	Least concern	2020, Shaoying Liu, Zhigang Jiang; Yong Ma, Yixin Bao	None	Non-endemic	3	Gansu	Pingliang City	Lingtai County	62	6208	620822			(107.40224667, 35.0666600735)	3	1982	Rodents in Gansu Province	Native
1151	Berkenhout, 1769	RODENTIA	Muridae	Rattus	Rattus norvegicus	Brown rat	褐家鼠	Common rat	Least concern	2020, Shaoying Liu, Zhigang Jiang; Yong Ma, Yixin Bao	None	Non-endemic	3	Gansu	Pingliang City	Chongxin County	62	6208	620823			(106.99260252, 35.2565513006)	3	1982	Rodents in Gansu Province	Native
1152	Berkenhout, 1769	RODENTIA	Muridae	Rattus	Rattus norvegicus	Brown rat	褐家鼠	Common rat	Least concern	2020, Shaoying Liu, Zhigang Jiang; Yong Ma, Yixin Bao	None	Non-endemic	3	Gansu	Pingliang City	Huating County	62	6208	620824			(106.582280193, 35.2113807636)	3	1982	Rodents in Gansu Province	Native
1153	Berkenhout, 1769	RODENTIA	Muridae	Rattus	Rattus norvegicus	Brown rat	褐家鼠	Common rat	Least concern	2020, Shaoying Liu, Zhigang Jiang; Yong Ma, Yixin Bao	None	Non-endemic	3	Gansu	Pingliang City	Zhuanglang County	62	6208	620825			(106.056545791, 35.2690385377)	3	1982	Rodents in Gansu Province	Native
1154	Berkenhout, 1769	RODENTIA	Muridae	Rattus	Rattus norvegicus	Brown rat	褐家鼠	Common rat	Least concern	2020, Shaoying Liu, Zhigang Jiang; Yong Ma, Yixin Bao	None	Non-endemic	3	Gansu	Pingliang City	Jingning County	62	6208	620826			(105.671038796, 35.4418071103)	3	1982	Rodents in Gansu Province	Native
1155	Berkenhout, 1769	RODENTIA	Muridae	Rattus	Rattus norvegicus	Brown rat	褐家鼠	Common rat	Least concern	2020, Shaoying Liu, Zhigang Jiang; Yong Ma, Yixin Bao	None	Non-endemic	3	Gansu	Jiuquan City	Suzhou District	62	6209	620902			(98.7812937519, 39.595205896)	3	1982	Rodents in Gansu Province	Native
1156	Berkenhout, 1769	RODENTIA	Muridae	Rattus	Rattus norvegicus	Brown rat	褐家鼠	Common rat	Least concern	2020, Shaoying Liu, Zhigang Jiang; Yong Ma, Yixin Bao	None	Non-endemic	3	Gansu	Jiuquan City	Jinta County	62	6209	620921			(99.1561759038, 40.3765568553)	3	1982	Rodents in Gansu Province	Native
1157	Berkenhout, 1769	RODENTIA	Muridae	Rattus	Rattus norvegicus	Brown rat	褐家鼠	Common rat	Least concern	2020, Shaoying Liu, Zhigang Jiang; Yong Ma, Yixin Bao	None	Non-endemic	3	Gansu	Jiuquan City	Guazhou County	62	6209	620922			(95.770285744, 40.7181292643)	3	1982	Rodents in Gansu Province	Native
1158	Berkenhout, 1769	RODENTIA	Muridae	Rattus	Rattus norvegicus	Brown rat	褐家鼠	Common rat	Least concern	2020, Shaoying Liu, Zhigang Jiang; Yong Ma, Yixin Bao	None	Non-endemic	3	Gansu	Jiuquan City	Subei Mongolian autonomous County	62	6209	620923			(96.4936633358, 40.6235843388)	3	1982	Rodents in Gansu Province	Native
1159	Berkenhout, 1769	RODENTIA	Muridae	Rattus	Rattus norvegicus	Brown rat	褐家鼠	Common rat	Least concern	2020, Shaoying Liu, Zhigang Jiang; Yong Ma, Yixin Bao	None	Non-endemic	3	Gansu	Jiuquan City	Aksai Kazak Autonomous County	62	6209	620924			(94.4432674666, 39.0189394608)	3	1982	Rodents in Gansu Province	Native
1160	Berkenhout, 1769	RODENTIA	Muridae	Rattus	Rattus norvegicus	Brown rat	褐家鼠	Common rat	Least concern	2020, Shaoying Liu, Zhigang Jiang; Yong Ma, Yixin Bao	None	Non-endemic	3	Gansu	Jiuquan City	Yumen City	62	6209	620981			(97.4490809297, 40.2355460529)	3	1982	Rodents in Gansu Province	Native
1161	Berkenhout, 1769	RODENTIA	Muridae	Rattus	Rattus norvegicus	Brown rat	褐家鼠	Common rat	Least concern	2020, Shaoying Liu, Zhigang Jiang; Yong Ma, Yixin Bao	None	Non-endemic	3	Gansu	Jiuquan City	Dunhuang City	62	6209	620982			(94.0966489727, 40.3460148328)	3	1982	Rodents in Gansu Province	Native
1162	Berkenhout, 1769	RODENTIA	Muridae	Rattus	Rattus norvegicus	Brown rat	褐家鼠	Common rat	Least concern	2020, Shaoying Liu, Zhigang Jiang; Yong Ma, Yixin Bao	None	Non-endemic	3	Gansu	Qingyang City	Xifeng District	62	6210	621002			(107.667329743, 35.6709368967)	3	1982	Rodents in Gansu Province	Native
1163	Berkenhout, 1769	RODENTIA	Muridae	Rattus	Rattus norvegicus	Brown rat	褐家鼠	Common rat	Least concern	2020, Shaoying Liu, Zhigang Jiang; Yong Ma, Yixin Bao	None	Non-endemic	3	Gansu	Qingyang City	Qingcheng County	62	6210	621021			(107.679434697, 36.0380432075)	3	1982	Rodents in Gansu Province	Native
1164	Berkenhout, 1769	RODENTIA	Muridae	Rattus	Rattus norvegicus	Brown rat	褐家鼠	Common rat	Least concern	2020, Shaoying Liu, Zhigang Jiang; Yong Ma, Yixin Bao	None	Non-endemic	3	Gansu	Qingyang City	Huanxian County	62	6210	621022			(107.048903893, 36.6112697462)	3	1982	Rodents in Gansu Province	Native
1165	Berkenhout, 1769	RODENTIA	Muridae	Rattus	Rattus norvegicus	Brown rat	褐家鼠	Common rat	Least concern	2020, Shaoying Liu, Zhigang Jiang; Yong Ma, Yixin Bao	None	Non-endemic	3	Gansu	Qingyang City	Huachi County	62	6210	621023			(108.029941689, 36.4424870999)	3	1982	Rodents in Gansu Province	Native
1166	Berkenhout, 1769	RODENTIA	Muridae	Rattus	Rattus norvegicus	Brown rat	褐家鼠	Common rat	Least concern	2020, Shaoying Liu, Zhigang Jiang; Yong Ma, Yixin Bao	None	Non-endemic	3	Gansu	Qingyang City	Heshui County	62	6210	621024			(108.31117211, 36.0136229171)	3	1982	Rodents in Gansu Province	Native
1167	Berkenhout, 1769	RODENTIA	Muridae	Rattus	Rattus norvegicus	Brown rat	褐家鼠	Common rat	Least concern	2020, Shaoying Liu, Zhigang Jiang; Yong Ma, Yixin Bao	None	Non-endemic	3	Gansu	Qingyang City	Zhengning County	62	6210	621025			(108.356728293, 35.4172261756)	3	1982	Rodents in Gansu Province	Native
1168	Berkenhout, 1769	RODENTIA	Muridae	Rattus	Rattus norvegicus	Brown rat	褐家鼠	Common rat	Least concern	2020, Shaoying Liu, Zhigang Jiang; Yong Ma, Yixin Bao	None	Non-endemic	3	Gansu	Qingyang City	Ning County	62	6210	621026			(108.110548203, 35.5735664297)	3	1982	Rodents in Gansu Province	Native
1169	Berkenhout, 1769	RODENTIA	Muridae	Rattus	Rattus norvegicus	Brown rat	褐家鼠	Common rat	Least concern	2020, Shaoying Liu, Zhigang Jiang; Yong Ma, Yixin Bao	None	Non-endemic	3	Gansu	Qingyang City	Zhenyuan County	62	6210	621027			(107.17324868, 35.7770619299)	3	1982	Rodents in Gansu Province	Native
1170	Berkenhout, 1769	RODENTIA	Muridae	Rattus	Rattus norvegicus	Brown rat	褐家鼠	Common rat	Least concern	2020, Shaoying Liu, Zhigang Jiang; Yong Ma, Yixin Bao	None	Non-endemic	3	Gansu	Dingxi City	Anding District	62	6211	621102			(104.627948049, 35.6404240863)	3	1982	Rodents in Gansu Province	Native
1171	Berkenhout, 1769	RODENTIA	Muridae	Rattus	Rattus norvegicus	Brown rat	褐家鼠	Common rat	Least concern	2020, Shaoying Liu, Zhigang Jiang; Yong Ma, Yixin Bao	None	Non-endemic	3	Gansu	Dingxi City	Tongwei County	62	6211	621121			(105.186658688, 35.2086525513)	3	1982	Rodents in Gansu Province	Native
1172	Berkenhout, 1769	RODENTIA	Muridae	Rattus	Rattus norvegicus	Brown rat	褐家鼠	Common rat	Least concern	2020, Shaoying Liu, Zhigang Jiang; Yong Ma, Yixin Bao	None	Non-endemic	3	Gansu	Dingxi City	Longxi County	62	6211	621122			(104.623595903, 35.107720273)	3	1982	Rodents in Gansu Province	Native
1173	Berkenhout, 1769	RODENTIA	Muridae	Rattus	Rattus norvegicus	Brown rat	褐家鼠	Common rat	Least concern	2020, Shaoying Liu, Zhigang Jiang; Yong Ma, Yixin Bao	None	Non-endemic	3	Gansu	Dingxi City	Weiyuan County	62	6211	621123			(104.137285039, 35.1367613249)	3	1982	Rodents in Gansu Province	Native
1174	Berkenhout, 1769	RODENTIA	Muridae	Rattus	Rattus norvegicus	Brown rat	褐家鼠	Common rat	Least concern	2020, Shaoying Liu, Zhigang Jiang; Yong Ma, Yixin Bao	None	Non-endemic	3	Gansu	Dingxi City	Lintao County	62	6211	621124			(103.898087273, 35.5291973207)	3	1982	Rodents in Gansu Province	Native
1175	Berkenhout, 1769	RODENTIA	Muridae	Rattus	Rattus norvegicus	Brown rat	褐家鼠	Common rat	Least concern	2020, Shaoying Liu, Zhigang Jiang; Yong Ma, Yixin Bao	None	Non-endemic	3	Gansu	Dingxi City	Zhang County	62	6211	621125			(104.354374159, 34.7249057095)	3	1982	Rodents in Gansu Province	Native
1176	Berkenhout, 1769	RODENTIA	Muridae	Rattus	Rattus norvegicus	Brown rat	褐家鼠	Common rat	Least concern	2020, Shaoying Liu, Zhigang Jiang; Yong Ma, Yixin Bao	None	Non-endemic	3	Gansu	Dingxi City	Minxian County	62	6211	621126			(104.236894097, 34.4253950024)	3	1982	Rodents in Gansu Province	Native
1177	Berkenhout, 1769	RODENTIA	Muridae	Rattus	Rattus norvegicus	Brown rat	褐家鼠	Common rat	Least concern	2020, Shaoying Liu, Zhigang Jiang; Yong Ma, Yixin Bao	None	Non-endemic	3	Gansu	Longnan City	Chengxian County	62	6212	621221			(105.676210967, 33.7430199345)	3	1982	Rodents in Gansu Province	Native
1178	Berkenhout, 1769	RODENTIA	Muridae	Rattus	Rattus norvegicus	Brown rat	褐家鼠	Common rat	Least concern	2020, Shaoying Liu, Zhigang Jiang; Yong Ma, Yixin Bao	None	Non-endemic	3	Gansu	Longnan City	Tanchang County	62	6212	621223			(104.445962871, 34.0100059858)	3	1982	Rodents in Gansu Province	Native
1179	Berkenhout, 1769	RODENTIA	Muridae	Rattus	Rattus norvegicus	Brown rat	褐家鼠	Common rat	Least concern	2020, Shaoying Liu, Zhigang Jiang; Yong Ma, Yixin Bao	None	Non-endemic	3	Gansu	Longnan City	Kangxian County	62	6212	621224			(105.625910478, 33.2734581589)	3	1982	Rodents in Gansu Province	Native
1180	Berkenhout, 1769	RODENTIA	Muridae	Rattus	Rattus norvegicus	Brown rat	褐家鼠	Common rat	Least concern	2020, Shaoying Liu, Zhigang Jiang; Yong Ma, Yixin Bao	None	Non-endemic	3	Gansu	Longnan City	Xihe County	62	6212	621225			(105.327167638, 33.9143246585)	3	1982	Rodents in Gansu Province	Native
1181	Berkenhout, 1769	RODENTIA	Muridae	Rattus	Rattus norvegicus	Brown rat	褐家鼠	Common rat	Least concern	2020, Shaoying Liu, Zhigang Jiang; Yong Ma, Yixin Bao	None	Non-endemic	3	Gansu	Longnan City	Lixian County	62	6212	621226			(105.059771949, 34.1102436487)	3	1982	Rodents in Gansu Province	Native
1182	Berkenhout, 1769	RODENTIA	Muridae	Rattus	Rattus norvegicus	Brown rat	褐家鼠	Common rat	Least concern	2020, Shaoying Liu, Zhigang Jiang; Yong Ma, Yixin Bao	None	Non-endemic	3	Gansu	Longnan City	Huixian County	62	6212	621227			(106.008271574, 33.8984683864)	3	1982	Rodents in Gansu Province	Native
1183	Berkenhout, 1769	RODENTIA	Muridae	Rattus	Rattus norvegicus	Brown rat	褐家鼠	Common rat	Least concern	2020, Shaoying Liu, Zhigang Jiang; Yong Ma, Yixin Bao	None	Non-endemic	3	Gansu	Longnan City	Liangdang County	62	6212	621228			(106.37851071, 33.8968940685)	3	1982	Rodents in Gansu Province	Native
1184	Berkenhout, 1769	RODENTIA	Muridae	Rattus	Rattus norvegicus	Brown rat	褐家鼠	Common rat	Least concern	2020, Shaoying Liu, Zhigang Jiang; Yong Ma, Yixin Bao	None	Non-endemic	3	Gansu	Linxia Hui Autonomous Prefecture	Linxia City	62	6229	622901			(103.168699703, 35.5756358287)	3	1982	Rodents in Gansu Province	Native
1185	Berkenhout, 1769	RODENTIA	Muridae	Rattus	Rattus norvegicus	Brown rat	褐家鼠	Common rat	Least concern	2020, Shaoying Liu, Zhigang Jiang; Yong Ma, Yixin Bao	None	Non-endemic	3	Gansu	Linxia Hui Autonomous Prefecture	Linxia County	62	6229	622921			(103.047990367, 35.5097322877)	3	1982	Rodents in Gansu Province	Native
1186	Berkenhout, 1769	RODENTIA	Muridae	Rattus	Rattus norvegicus	Brown rat	褐家鼠	Common rat	Least concern	2020, Shaoying Liu, Zhigang Jiang; Yong Ma, Yixin Bao	None	Non-endemic	3	Gansu	Linxia Hui Autonomous Prefecture	Kangle County	62	6229	622922			(103.618190047, 35.2489114197)	3	1982	Rodents in Gansu Province	Native
1187	Berkenhout, 1769	RODENTIA	Muridae	Rattus	Rattus norvegicus	Brown rat	褐家鼠	Common rat	Least concern	2020, Shaoying Liu, Zhigang Jiang; Yong Ma, Yixin Bao	None	Non-endemic	3	Gansu	Linxia Hui Autonomous Prefecture	Yongjing County	62	6229	622923			(103.21295503, 36.005440106)	3	1982	Rodents in Gansu Province	Native
1188	Berkenhout, 1769	RODENTIA	Muridae	Rattus	Rattus norvegicus	Brown rat	褐家鼠	Common rat	Least concern	2020, Shaoying Liu, Zhigang Jiang; Yong Ma, Yixin Bao	None	Non-endemic	3	Gansu	Linxia Hui Autonomous Prefecture	Guanghe County	62	6229	622924			(103.609968889, 35.4683470578)	3	1982	Rodents in Gansu Province	Native
1189	Berkenhout, 1769	RODENTIA	Muridae	Rattus	Rattus norvegicus	Brown rat	褐家鼠	Common rat	Least concern	2020, Shaoying Liu, Zhigang Jiang; Yong Ma, Yixin Bao	None	Non-endemic	3	Gansu	Linxia Hui Autonomous Prefecture	hezheng County	62	6229	622925			(103.283650963, 35.34000498)	3	1982	Rodents in Gansu Province	Native
1190	Berkenhout, 1769	RODENTIA	Muridae	Rattus	Rattus norvegicus	Brown rat	褐家鼠	Common rat	Least concern	2020, Shaoying Liu, Zhigang Jiang; Yong Ma, Yixin Bao	None	Non-endemic	3	Gansu	Linxia Hui Autonomous Prefecture	Dongxiang autonomous County	62	6229	622926			(103.442128628, 35.686928971)	3	1982	Rodents in Gansu Province	Native
1191	Berkenhout, 1769	RODENTIA	Muridae	Rattus	Rattus norvegicus	Brown rat	褐家鼠	Common rat	Least concern	2020, Shaoying Liu, Zhigang Jiang; Yong Ma, Yixin Bao	None	Non-endemic	3	Gansu	Linxia Hui Autonomous Prefecture	Jishan baoan, dongxiang and sala autonomous County	62	6229	622927			(102.89737055, 35.7191749491)	3	1982	Rodents in Gansu Province	Native
1192	Berkenhout, 1769	RODENTIA	Muridae	Rattus	Rattus norvegicus	Brown rat	褐家鼠	Common rat	Least concern	2020, Shaoying Liu, Zhigang Jiang; Yong Ma, Yixin Bao	None	Non-endemic	3	Gansu	Gannan Tibetan Autonomous Prefecture	Cooperative City	62	6230	623001			(103.079738308, 34.9964430629)	3	1982	Rodents in Gansu Province	Native
1193	Berkenhout, 1769	RODENTIA	Muridae	Rattus	Rattus norvegicus	Brown rat	褐家鼠	Common rat	Least concern	2020, Shaoying Liu, Zhigang Jiang; Yong Ma, Yixin Bao	None	Non-endemic	3	Gansu	Gannan Tibetan Autonomous Prefecture	Lintan County	62	6230	623021			(103.624160969, 34.7420959888)	3	1982	Rodents in Gansu Province	Native
1194	Berkenhout, 1769	RODENTIA	Muridae	Rattus	Rattus norvegicus	Brown rat	褐家鼠	Common rat	Least concern	2020, Shaoying Liu, Zhigang Jiang; Yong Ma, Yixin Bao	None	Non-endemic	3	Gansu	Gannan Tibetan Autonomous Prefecture	Zhuoni County	62	6230	623022			(103.380686054, 34.6120704027)	3	1982	Rodents in Gansu Province	Native
1195	Berkenhout, 1769	RODENTIA	Muridae	Rattus	Rattus norvegicus	Brown rat	褐家鼠	Common rat	Least concern	2020, Shaoying Liu, Zhigang Jiang; Yong Ma, Yixin Bao	None	Non-endemic	3	Gansu	Gannan Tibetan Autonomous Prefecture	Zhouqu County	62	6230	623023			(104.320116721, 33.6301586893)	3	1982	Rodents in Gansu Province	Native
1196	Berkenhout, 1769	RODENTIA	Muridae	Rattus	Rattus norvegicus	Brown rat	褐家鼠	Common rat	Least concern	2020, Shaoying Liu, Zhigang Jiang; Yong Ma, Yixin Bao	None	Non-endemic	3	Gansu	Gannan Tibetan Autonomous Prefecture	Tewo County	62	6230	623024			(103.570861195, 34.0092848317)	3	1982	Rodents in Gansu Province	Native
1197	Berkenhout, 1769	RODENTIA	Muridae	Rattus	Rattus norvegicus	Brown rat	褐家鼠	Common rat	Least concern	2020, Shaoying Liu, Zhigang Jiang; Yong Ma, Yixin Bao	None	Non-endemic	3	Gansu	Gannan Tibetan Autonomous Prefecture	Maqu County	62	6230	623025			(101.662294926, 33.8315159908)	3	1982	Rodents in Gansu Province	Native
1198	Berkenhout, 1769	RODENTIA	Muridae	Rattus	Rattus norvegicus	Brown rat	褐家鼠	Common rat	Least concern	2020, Shaoying Liu, Zhigang Jiang; Yong Ma, Yixin Bao	None	Non-endemic	3	Gansu	Gannan Tibetan Autonomous Prefecture	Xiahe County	62	6230	623027			(102.495896318, 35.0181996624)	3	1982	Rodents in Gansu Province	Native
1199	Berkenhout, 1769	RODENTIA	Muridae	Rattus	Rattus norvegicus	Brown rat	褐家鼠	Common rat	Least concern	2020, Shaoying Liu, Zhigang Jiang; Yong Ma, Yixin Bao	None	Non-endemic	3	Shaanxi	Xi'an City	New City	61	6101	150102			(111.844009246, 40.9653036697)	1	2011	Preliminary investigation of rodents and host of Lyme disease pathogen in Shaanxi Province	Native
1200	Berkenhout, 1769	RODENTIA	Muridae	Rattus	Rattus norvegicus	Brown rat	褐家鼠	Common rat	Least concern	2020, Shaoying Liu, Zhigang Jiang; Yong Ma, Yixin Bao	None	Non-endemic	3	Shaanxi	Xi'an City	Beilin District	61	6101	610103			(108.953758691, 34.2381062465)	1	2011	Preliminary investigation of rodents and host of Lyme disease pathogen in Shaanxi Province	Native
1201	Berkenhout, 1769	RODENTIA	Muridae	Rattus	Rattus norvegicus	Brown rat	褐家鼠	Common rat	Least concern	2020, Shaoying Liu, Zhigang Jiang; Yong Ma, Yixin Bao	None	Non-endemic	3	Shaanxi	Xi'an City	Lianhu District	61	6101	610104			(108.895148471, 34.2603381479)	1	2011	Preliminary investigation of rodents and host of Lyme disease pathogen in Shaanxi Province	Native
[truncated: 12,710 more rows]
